# Supplementary material for: ZMYND10 stabilizes intermediate chain proteins in the cytoplasmic pre-assembly of dynein arms
Source: PLoS Genet. 2018 Mar 30;14(3):e1007316. doi: 10.1371/journal.pgen.1007316 (PMC5895051; doi:10.1371/journal.pgen.1007316)
Supplement: S1 Table — (XLSX) [file pgen.1007316.s017.xlsx]

## Sheet: Testis
Feature ID	Experiment - Range (original values)	Experiment - IQR (original values)	Experiment - Difference (original values)	Experiment - Fold Change (original values)	Experiment - Range (normalized values)	Experiment - IQR (normalized values)	Experiment - Difference (normalized values)	Experiment - Fold Change (normalized values)	Baggerley's test: Zmynd10_KO vs WT original values - Weighted proportions difference	Baggerley's test: Zmynd10_KO vs WT original values - Weighted proportions fold change	Baggerley's test: Zmynd10_KO vs WT original values - Test statistic	Baggerley's test: Zmynd10_KO vs WT original values - P-value	Baggerley's test: Zmynd10_KO vs WT original values - FDR p-value correction	WT - Zmynd10 WT_testis_1 (paired) (GE) - Expression values	WT - Zmynd10 WT_testis_1 (paired) (GE) - Normalized expression values	WT - Zmynd10_testis_1 (paired) (GE) - Gene name	WT - Zmynd10 WT_testis_1 (paired) (GE) - Transcripts annotated	WT - Zmynd10 WT_testis_1 (paired) (GE) - Detected transcripts	WT - Zmynd10 WT_testis_1 (paired) (GE) - Exon length	WT - Zmynd10 WT_testis_1 (paired) (GE) - Gene ID	WT - Zmynd10 WT_testis_1 (paired) (GE) - Unique gene reads	WT - Zmynd10 WT_testis_1 (paired) (GE) - Total gene reads	WT - Zmynd10 WT_testis_1 (paired) (GE) - Unique exon reads	WT - Zmynd10 WT_testis_1 (paired) (GE) - Total exon reads	WT - Zmynd10 WT_testis_1 (paired) (GE) - Ratio of unique to total (exon reads)	WT - Zmynd10 WT_testis_1 (paired) (GE) - Unique exon-exon reads	WT - Zmynd10 WT_testis_1 (paired) (GE) - Total exon-exon reads	WT - Zmynd10 WT_testis_1 (paired) (GE) - Unique intron reads	WT - Zmynd10 WT_testis_1 (paired) (GE) - Total intron reads	WT - Zmynd10 WT_testis_1 (paired) (GE) - Ratio of intron to total gene reads	WT - Zmynd10 WT_testis_1 (paired) (GE) - Exons	WT - Zmynd10 WT_testis_1 (paired) (GE) - RPKM	WT - Zmynd10 WT_testis_1 (paired) (GE) - Chromosome	WT - Zmynd10 WT_testis_1 (paired) (GE) - Chromosome region start	WT - Zmynd10 WT_testis_1 (paired) (GE) - Chromosome region end	WT - Normalized means	WT - Means	Zmynd10_KO - Zmynd10 KO_testis_1 (paired) (GE) - Expression values	Zmynd10_KO - Zmynd10 KO_testis_1 (paired) (GE) - Normalized expression values	Zmynd10_KO - Zmynd10 KO_testis_1 (paired) (GE) - Gene name	Zmynd10_KO - Zmynd10 KO_testis_1 (paired) (GE) - Transcripts annotated	Zmynd10_KO - Zmynd10 KO_testis_1 (paired) (GE) - Detected transcripts	Zmynd10_KO - Zmynd10 KO_testis_1 (paired) (GE) - Exon length	Zmynd10_KO - Zmynd10 KO_testis_1 (paired) (GE) - Gene ID	Zmynd10_KO - Zmynd10 KO_testis_1 (paired) (GE) - Unique gene reads	Zmynd10_KO - Zmynd10 KO_testis_1 (paired) (GE) - Total gene reads	Zmynd10_KO - Zmynd10 KO_testis_1 (paired) (GE) - Unique exon reads	Zmynd10_KO - Zmynd10 KO_testis_1 (paired) (GE) - Total exon reads	Zmynd10_KO - Zmynd10 KO_testis_1 (paired) (GE) - Ratio of unique to total (exon reads)
0610005C13Rik	0.012926	0.012926	-0.012926	-1.20463	0.0141221	0.0141221	-0.0141221	-1.22749	-6.29831e-08	-1.23956	-0.0399145	0.968161	1	0.0760937	0.0762006	ENSMUSG00000085214	9	2	3582	ENSMUSG00000085214	19	19	14	14	1	1	1	5	5	0.263158	21	0.0760937	7	45567794	45575327	0.0762006	0.0760937	0.0631677	0.0620785	ENSMUSG00000085214	9	1	3582	ENSMUSG00000085214	7	8	7	7	1
0610007P14Rik	0.186874	0.186874	0.186874	1.06206	0.15647	0.15647	0.15647	1.05166	4.14323e-07	1.03213	0.039392	0.968578	1	3.01116	3.02904	ENSMUSG00000021252	5	5	4235	ENSMUSG00000021252	897	897	655	655	1	394	394	242	242	0.269788	14	3.01116	12	85815447	85824550	3.02904	3.01116	3.19804	3.18551	ENSMUSG00000021252	5	4	4235	ENSMUSG00000021252	534	534	419	419	1
0610009B22Rik	1.00633	1.00633	1.00633	1.10571	0.813844	0.813844	0.813844	1.08471	3.03929e-06	1.07454	0.16087	0.872196	1	9.51997	9.60777	ENSMUSG00000007777	2	2	998	ENSMUSG00000007777	685	685	488	488	1	158	158	197	197	0.287591	3	9.51997	11	51685385	51688874	9.60777	9.51997	10.5263	10.4216	ENSMUSG00000007777	2	2	998	ENSMUSG00000007777	451	451	325	325	1
0610009E02Rik	0.501431	0.501431	0.501431	1.24966	0.453581	0.453581	0.453581	1.22352	1.84455e-06	1.21444	0.205821	0.836931	1	2.00846	2.02924	ENSMUSG00000086714	3	3	1803	ENSMUSG00000086714	522	736	70	186	0.376344	36	37	452	550	0.747283	8	2.00846	2	26445695	26459390	2.02924	2.00846	2.50989	2.48282	ENSMUSG00000086714	3	2	1803	ENSMUSG00000086714	303	455	55	140	0.392857
0610009L18Rik	1.113	1.113	1.113	1.05512	0.854424	0.854424	0.854424	1.04208	2.19507e-06	1.02538	0.0807268	0.935659	1	20.1925	20.3038	ENSMUSG00000043644	1	1	619	ENSMUSG00000043644	1145	1145	642	642	1	203	203	503	503	0.439301	2	20.1925	11	120348677	120351190	20.3038	20.1925	21.3055	21.1582	ENSMUSG00000043644	1	1	619	ENSMUSG00000043644	696	696	408	408	1
0610009O20Rik	0.488382	0.488382	-0.488382	-1.01109	1.31144	1.31144	-1.31144	-1.03002	-7.40512e-06	-1.04042	-0.186374	0.852151	1	44.5101	44.9897	ENSMUSG00000024442	1	1	2404	ENSMUSG00000024442	6882	6888	5496	5496	1	4197	4197	1386	1392	0.202091	13	44.5101	18	38250248	38262629	44.9897	44.5101	44.0217	43.6783	ENSMUSG00000024442	1	1	2404	ENSMUSG00000024442	4014	4018	3274	3274	1
0610010F05Rik	0.520356	0.520356	0.520356	1.04447	0.335588	0.335588	0.335588	1.02848	7.53337e-07	1.01503	0.0364854	0.970895	1	11.7016	11.7825	ENSMUSG00000042208	8	5	5226	ENSMUSG00000042208	3968	3968	3141	3141	1	2654	2654	827	827	0.208417	36	11.7016	11	23564960	23633639	11.7825	11.7016	12.2219	12.1181	ENSMUSG00000042208	8	4	5226	ENSMUSG00000042208	2428	2428	1976	1976	1
0610010K14Rik	0.510277	0.510277	0.510277	1.17195	0.471538	0.471538	0.471538	1.15788	1.7656e-06	1.13892	0.164876	0.869042	1	2.9676	2.98676	ENSMUSG00000020831	14	8	1896	ENSMUSG00000020831	121	400	121	289	0.418685	109	222	0	111	0.2775	29	2.9676	11	70235205	70237914	2.98676	2.9676	3.47788	3.4583	ENSMUSG00000020831	14	7	1896	ENSMUSG00000020831	78	283	78	204	0.382353
0610011F06Rik	0.148541	0.148541	-0.148541	-1.07078	0.183588	0.183588	-0.183588	-1.08836	-8.89463e-07	-1.10184	-0.100992	0.919557	1	2.24711	2.26123	ENSMUSG00000025731	5	3	1109	ENSMUSG00000025731	122	324	122	128	0.953125	112	112	0	196	0.604938	13	2.24711	17	25875463	25886007	2.26123	2.24711	2.09857	2.07764	ENSMUSG00000025731	5	3	1109	ENSMUSG00000025731	70	196	70	72	0.972222
0610012D04Rik	0	0	0	1	0	0	0	1	0	1	0	1	1	0	0	ENSMUSG00000089755	1	0	531	ENSMUSG00000089755	0	0	0	0	#NUM!	0	0	0	0	#NUM!	2	0	17	87362238	87364462	0	0	0	0	ENSMUSG00000089755	1	0	531	ENSMUSG00000089755	0	0	0	0	#NUM!
0610012G03Rik	0	0	0	1	0	0	0	1	0	1	0	1	1	0	0	ENSMUSG00000096232	1	0	417	ENSMUSG00000096232	0	3	0	0	#NUM!	0	0	0	3	1	3	0	16	31948023	31948448	0	0	0	0	ENSMUSG00000096232	1	0	417	ENSMUSG00000096232	0	3	0	0	#NUM!
0610025J13Rik	0.0232681	0.0232681	-0.0232681	-1.80694	0.0236216	0.0236216	-0.0236216	-1.8142	-1.03132e-07	-1.85935	-0.0854942	0.931869	1	0.0521029	0.0526336	ENSMUSG00000046683	3	2	1121	ENSMUSG00000046683	13	13	3	3	1	2	2	10	10	0.769231	6	0.0521029	4	98321397	98331791	0.0526336	0.0521029	0.0288348	0.029012	ENSMUSG00000046683	3	0	1121	ENSMUSG00000046683	4	4	1	1	1
0610030E20Rik	0.726723	0.726723	-0.726723	-1.04379	1.06915	1.06915	-1.06915	-1.06526	-5.11536e-06	-1.07406	-0.207948	0.83527	1	17.3213	17.4509	ENSMUSG00000058706	1	1	4632	ENSMUSG00000058706	4854	4854	4121	4121	1	233	233	733	733	0.151009	4	17.3213	6	72347316	72353158	17.4509	17.3213	16.5946	16.3817	ENSMUSG00000058706	1	1	4632	ENSMUSG00000058706	2720	2720	2378	2378	1
0610031O16Rik	0.00251422	0.00251422	0.00251422	1.10684	0.00376628	0.00376628	0.00376628	1.16612	7.62388e-09	1.07565	0.00811409	0.993526	1	0.0235324	0.0226717	ENSMUSG00000099146	4	1	2482	ENSMUSG00000099146	94	118	1	3	0.333333	0	0	93	115	0.974576	10	0.0235324	3	138210715	138240405	0.0226717	0.0235324	0.0260466	0.0264379	ENSMUSG00000099146	4	1	2482	ENSMUSG00000099146	32	35	1	2	0.5
0610037L13Rik	0.23637	0.23637	-0.23637	-1.02387	0.406382	0.406382	-0.406382	-1.04135	-2.20778e-06	-1.05356	-0.116758	0.907052	1	10.1407	10.2353	ENSMUSG00000028608	14	9	5633	ENSMUSG00000028608	3139	3139	2934	2934	1	1169	1169	205	205	0.0653074	35	10.1407	4	107889812	107899384	10.2353	10.1407	9.9043	9.82894	ENSMUSG00000028608	14	9	5633	ENSMUSG00000028608	1827	1827	1726	1726	1
0610038B21Rik	0.0731649	0.0731649	-0.0731649	-4.81852	0.0714692	0.0714692	-0.0714692	-4.51225	-3.15659e-07	-4.95826	-0.221804	0.824466	1	0.0923254	0.0918178	ENSMUSG00000097882	1	1	1687	ENSMUSG00000097882	22	24	8	8	1	1	1	14	16	0.666667	2	0.0923254	8	77517055	77523898	0.0918178	0.0923254	0.0191605	0.0203486	ENSMUSG00000097882	1	1	1687	ENSMUSG00000097882	11	11	1	1	1
0610039K10Rik	0	0	0	1	0	0	0	1	0	1	0	1	1	0	0	ENSMUSG00000058812	0	0	0	ENSMUSG00000058812	17	17	0	0	#NUM!	0	0	17	17	1	0	0	2	163644849	163645801	0	0	0	0	ENSMUSG00000058812	0	0	0	ENSMUSG00000058812	11	11	0	0	#NUM!
0610040B10Rik	0.343334	0.343334	-0.343334	-1.12296	0.394011	0.394011	-0.394011	-1.14288	-1.80744e-06	-1.15553	-0.175654	0.860566	1	3.13558	3.15172	ENSMUSG00000089889	2	2	683	ENSMUSG00000089889	319	319	110	110	1	76	76	209	209	0.655172	5	3.13558	5	143329246	143332704	3.15172	3.13558	2.79225	2.75771	ENSMUSG00000089889	2	2	683	ENSMUSG00000089889	173	173	59	59	1
0610040F04Rik	0	0	0	1	0	0	0	1	0	1	0	1	1	0	0	ENSMUSG00000087341	1	0	1734	ENSMUSG00000087341	54	77	0	0	#NUM!	0	0	54	77	1	7	0	6	108577038	108660934	0	0	0	0	ENSMUSG00000087341	1	0	1734	ENSMUSG00000087341	43	56	0	0	#NUM!
0610040J01Rik	0.040043	0.040043	0.040043	1.49424	0.0404586	0.0404586	0.0404586	1.50064	1.56881e-07	1.45212	0.0828774	0.933949	1	0.0810201	0.0808141	ENSMUSG00000060512	4	1	2403	ENSMUSG00000060512	16	16	10	10	1	2	2	6	6	0.375	11	0.0810201	5	63812362	63899625	0.0808141	0.0810201	0.121063	0.121273	ENSMUSG00000060512	4	1	2403	ENSMUSG00000060512	12	13	9	9	1
0610043K17Rik	0.0252846	0.0252846	-0.0252846	#DIV/0!	0.0245699	0.0245699	-0.0245699	#DIV/0!	-1.08287e-07	#DIV/0!	-0.159011	0.87366	1	0.0252846	0.0245699	ENSMUSG00000087361	2	1	770	ENSMUSG00000087361	51	57	1	1	1	0	0	50	56	0.982456	6	0.0252846	4	101353782	101399181	0.0245699	0.0252846	0	0	ENSMUSG00000087361	2	0	770	ENSMUSG00000087361	16	18	0	0	#NUM!
1010001B22Rik	0.198962	0.198962	-0.198962	-2.20849	0.198462	0.198462	-0.198462	-2.19416	-8.71976e-07	-2.27254	-0.282594	0.777488	1	0.3636	0.364655	ENSMUSG00000097863	1	1	589	ENSMUSG00000097863	12	12	11	11	1	4	4	1	1	0.0833333	2	0.3636	5	109995510	109996398	0.364655	0.3636	0.164638	0.166194	ENSMUSG00000097863	1	1	589	ENSMUSG00000097863	4	4	3	3	1
1010001N08Rik	0.051316	0.051316	0.051316	1.09696	0.0489325	0.0489325	0.0489325	1.09224	1.49697e-07	1.06604	0.033672	0.973139	1	0.529258	0.53048	ENSMUSG00000097222	2	2	2060	ENSMUSG00000097222	137	137	56	56	1	47	47	81	81	0.591241	6	0.529258	18	11049086	11052567	0.53048	0.529258	0.580574	0.579412	ENSMUSG00000097222	2	2	2060	ENSMUSG00000097222	79	79	37	37	1
1110001J03Rik	0.228424	0.228424	0.228424	1.05653	0.118131	0.118131	0.118131	1.02884	4.62983e-07	1.02675	0.0380485	0.969649	1	4.04076	4.09613	ENSMUSG00000019689	2	2	689	ENSMUSG00000019689	241	241	143	143	1	78	78	98	98	0.406639	4	4.04076	6	38533501	38539449	4.09613	4.04076	4.26919	4.21427	ENSMUSG00000019689	2	2	689	ENSMUSG00000019689	143	143	91	91	1
1110002E22Rik	0.0123454	0.0123454	-0.0123454	-4.81852	0.00534353	0.00534353	-0.00534353	-1.6803	-5.32623e-08	-4.95826	-0.0911111	0.927404	1	0.0155784	0.0131981	ENSMUSG00000090066	2	1	9998	ENSMUSG00000090066	9	10	7	8	0.875	0	0	2	2	0.2	4	0.0155784	3	138065051	138081506	0.0131981	0.0155784	0.00323303	0.00785462	ENSMUSG00000090066	2	1	9998	ENSMUSG00000090066	1	1	1	1	1
1110002J07Rik	0.030418	0.030418	-0.030418	-1.08417	0.0354457	0.0354457	-0.0354457	-1.09846	-1.73894e-07	-1.11561	-0.0474211	0.962178	1	0.39182	0.39544	ENSMUSG00000097134	1	1	2236	ENSMUSG00000097134	88	88	45	45	1	0	0	43	43	0.488636	4	0.39182	10	66912488	66920258	0.39544	0.39182	0.361402	0.359994	ENSMUSG00000097134	1	1	2236	ENSMUSG00000097134	54	54	25	25	1
1110002L01Rik	0.330423	0.330423	-0.330423	-1.03804	0.53662	0.53662	-0.53662	-1.06242	-2.46346e-06	-1.06815	-0.138622	0.889749	1	9.01584	9.134	ENSMUSG00000071456	4	4	4131	ENSMUSG00000071456	2416	3565	764	1913	0.399373	310	310	1652	1652	0.463394	11	9.01584	12	3403877	3427011	9.134	9.01584	8.68542	8.59738	ENSMUSG00000071456	4	4	4131	ENSMUSG00000071456	1234	1954	390	1110	0.351351
1110002O04Rik	0.183675	0.183675	-0.183675	-4.2162	0.185479	0.185479	-0.185479	-4.29746	-7.93525e-07	-4.33848	-0.341299	0.732879	1	0.240784	0.241728	ENSMUSG00000102531	1	1	566	ENSMUSG00000102531	7	7	7	7	1	4	4	0	0	0	2	0.240784	1	35879844	35881119	0.241728	0.240784	0.0571092	0.056249	ENSMUSG00000102531	1	1	566	ENSMUSG00000102531	1	1	1	1	1
1110004E09Rik	7.88724	7.88724	7.88724	1.08418	6.03912	6.03912	6.03912	1.06337	2.15178e-05	1.05362	0.36493	0.715164	1	93.6951	95.3048	ENSMUSG00000022972	6	4	1360	ENSMUSG00000022972	7477	7477	6545	6545	1	5972	5972	932	932	0.124649	17	93.6951	16	90925808	90934927	95.3048	93.6951	101.582	101.344	ENSMUSG00000022972	6	6	1360	ENSMUSG00000022972	4760	4760	4274	4274	1
1110004F10Rik	1.65492	1.65492	1.65492	1.02709	0.372413	0.372413	0.372413	1.00603	-4.85839e-07	-1.00186	-0.0103421	0.991748	1	61.0901	61.7959	ENSMUSG00000030663	4	3	1495	ENSMUSG00000030663	5375	5375	4691	4691	1	3431	3431	684	684	0.127256	11	61.0901	7	116093300	116105210	61.7959	61.0901	62.745	62.1683	ENSMUSG00000030663	4	4	1495	ENSMUSG00000030663	3306	3306	2902	2902	1
1110007C09Rik	0.795085	0.795085	0.795085	1.17942	0.715082	0.715082	0.715082	1.16021	2.7743e-06	1.14618	0.211653	0.832378	1	4.4314	4.46341	ENSMUSG00000037960	1	1	804	ENSMUSG00000037960	390	390	183	183	1	171	171	207	207	0.530769	6	4.4314	13	49202950	49216026	4.46341	4.4314	5.22649	5.17849	ENSMUSG00000037960	1	1	804	ENSMUSG00000037960	246	246	130	130	1
1110008E08Rik	0	0	0	1	0	0	0	1	0	1	0	1	1	0	0	ENSMUSG00000046119	0	0	0	ENSMUSG00000046119	0	0	0	0	#NUM!	0	0	0	0	#NUM!	0	0	16	90554163	90554886	0	0	0	0	ENSMUSG00000046119	0	0	0	ENSMUSG00000046119	0	0	0	0	#NUM!
1110008F13Rik	0.165722	0.165722	0.165722	1.03366	0.0745489	0.0745489	0.0745489	1.01499	9.55007e-08	1.00453	0.00714903	0.994296	1	4.92323	4.97274	ENSMUSG00000027637	4	3	2871	ENSMUSG00000027637	1122	1305	561	726	0.772727	429	429	561	579	0.443678	10	4.92323	2	156863127	156873563	4.97274	4.92323	5.08895	5.04729	ENSMUSG00000027637	4	4	2871	ENSMUSG00000027637	660	773	347	452	0.767699
1110008L16Rik	0.283308	0.283308	0.283308	1.1087	0.217314	0.217314	0.217314	1.08224	8.64545e-07	1.07745	0.087394	0.930358	1	2.60638	2.6425	ENSMUSG00000021023	6	2	4452	ENSMUSG00000021023	822	829	595	596	0.998322	142	142	227	233	0.281062	17	2.60638	12	55299576	55382533	2.6425	2.60638	2.88969	2.85981	ENSMUSG00000021023	6	0	4452	ENSMUSG00000021023	520	523	396	398	0.994975
1110008P14Rik	0.382651	0.382651	-0.382651	-1.72481	0.386961	0.386961	-0.386961	-1.73428	-1.70252e-06	-1.77483	-0.334879	0.737717	1	0.910583	0.913957	ENSMUSG00000039195	2	1	2694	ENSMUSG00000039195	165	187	115	126	0.912698	86	86	50	61	0.326203	4	0.910583	2	32377096	32381938	0.913957	0.910583	0.527932	0.526996	ENSMUSG00000039195	2	2	2694	ENSMUSG00000039195	62	66	43	44	0.977273
1110012L19Rik	0.107571	0.107571	-0.107571	-1.06171	0.127167	0.127167	-0.127167	-1.07328	-6.71111e-07	-1.0925	-0.0837945	0.93322	1	1.85081	1.86264	ENSMUSG00000045237	1	1	1094	ENSMUSG00000045237	113	113	104	104	1	59	59	9	9	0.079646	3	1.85081	X	70385876	70389417	1.86264	1.85081	1.74324	1.73548	ENSMUSG00000045237	1	1	1094	ENSMUSG00000045237	63	63	59	59	1
1110015O18Rik	0	0	0	1	0	0	0	1	0	1	0	1	1	0	0	ENSMUSG00000098659	3	0	2035	ENSMUSG00000098659	0	0	0	0	#NUM!	0	0	0	0	#NUM!	9	0	3	4797557	4814911	0	0	0	0	ENSMUSG00000098659	3	0	2035	ENSMUSG00000098659	0	0	0	0	#NUM!
1110017D15Rik	0.361418	0.361418	0.361418	1.11936	0.331197	0.331197	0.331197	1.10888	1.13876e-06	1.08781	0.106539	0.915155	1	3.02792	3.04194	ENSMUSG00000028441	8	4	1421	ENSMUSG00000028441	409	409	221	221	1	189	189	188	188	0.459658	17	3.02792	4	41505008	41517333	3.04194	3.02792	3.38934	3.37314	ENSMUSG00000028441	8	5	1421	ENSMUSG00000028441	251	251	149	149	1
1110018N20Rik	0.0589681	0.0589681	0.0589681	1.03466	0.0353249	0.0353249	0.0353249	1.02058	4.0048e-08	1.0055	0.00509822	0.995932	1	1.70154	1.71623	ENSMUSG00000085151	3	1	1579	ENSMUSG00000085151	152	188	111	138	0.804348	95	95	41	50	0.265957	8	1.70154	2	167188701	167192808	1.71623	1.70154	1.76051	1.75156	ENSMUSG00000085151	3	1	1579	ENSMUSG00000085151	96	107	76	86	0.883721
1110019D14Rik	0.268236	0.268236	0.268236	1.17705	0.247923	0.247923	0.247923	1.16252	9.33541e-07	1.14388	0.121869	0.903003	1	1.51502	1.52546	ENSMUSG00000097616	2	2	1722	ENSMUSG00000097616	364	364	134	134	1	25	25	230	230	0.631868	5	1.51502	6	13871525	14044373	1.52546	1.51502	1.78325	1.77339	ENSMUSG00000097616	2	1	1722	ENSMUSG00000097616	228	228	95	95	1
1110020A21Rik	0.819166	0.819166	-0.819166	-1.11318	0.932991	0.932991	-0.932991	-1.12965	-4.38189e-06	-1.14546	-0.265132	0.790908	1	8.05698	8.12904	ENSMUSG00000097047	1	1	853	ENSMUSG00000097047	914	1249	150	353	0.424929	87	87	764	896	0.717374	2	8.05698	17	84954966	84957710	8.12904	8.05698	7.23781	7.19605	ENSMUSG00000097047	1	1	853	ENSMUSG00000097047	566	742	85	191	0.445026
1110025L11Rik	0.0658854	0.0658854	-0.0658854	#DIV/0!	0.0667189	0.0667189	-0.0667189	#DIV/0!	-2.8217e-07	#DIV/0!	-0.256681	0.797425	1	0.0658854	0.0667189	ENSMUSG00000068073	1	1	591	ENSMUSG00000068073	2	2	2	2	1	0	0	0	0	0	1	0.0658854	16	89063411	89064002	0.0667189	0.0658854	0	0	ENSMUSG00000068073	1	0	591	ENSMUSG00000068073	0	0	0	0	#NUM!
1110025M09Rik	0	0	0	1	0	0	0	1	0	1	0	1	1	0	0	ENSMUSG00000103520	0	0	0	ENSMUSG00000103520	54	54	0	0	#NUM!	0	0	54	54	1	0	0	15	81584173	81585028	0	0	0	0	ENSMUSG00000103520	0	0	0	ENSMUSG00000103520	37	37	0	0	#NUM!
1110028F11Rik	0	0	0	1	0	0	0	1	0	1	0	1	1	0	0	ENSMUSG00000085972	2	0	976	ENSMUSG00000085972	0	0	0	0	#NUM!	0	0	0	0	#NUM!	4	0	11	87701395	87705331	0	0	0	0	ENSMUSG00000085972	2	0	976	ENSMUSG00000085972	0	0	0	0	#NUM!
1110028F18Rik	0.0871102	0.0871102	-0.0871102	#DIV/0!	0.0868653	0.0868653	-0.0868653	#DIV/0!	-3.7307e-07	#DIV/0!	-0.295144	0.767884	1	0.0871102	0.0868653	ENSMUSG00000099139	1	1	1341	ENSMUSG00000099139	14	14	6	6	1	0	0	8	8	0.571429	3	0.0871102	8	106587142	106594820	0.0868653	0.0871102	0	0	ENSMUSG00000099139	1	0	1341	ENSMUSG00000099139	9	9	0	0	#NUM!
1110032A03Rik	1.28411	1.28411	1.28411	1.09943	1.02956	1.02956	1.02956	1.07899	3.78574e-06	1.06845	0.172292	0.863208	1	12.9144	13.0343	ENSMUSG00000037971	9	7	5293	ENSMUSG00000037971	3661	4097	3382	3511	0.963258	2056	2056	279	586	0.143031	26	12.9144	9	50762827	50775520	13.0343	12.9144	14.1985	14.0639	ENSMUSG00000037971	9	7	5293	ENSMUSG00000037971	2395	2638	2256	2325	0.970323
1110032F04Rik	0.00513143	0.00513143	-0.00513143	-1.20463	0.00454229	0.00454229	-0.00454229	-1.17746	-2.50034e-08	-1.23956	-0.0251488	0.979936	1	0.0302081	0.0301384	ENSMUSG00000046999	1	1	2578	ENSMUSG00000046999	4	4	4	4	1	0	0	0	0	0	1	0.0302081	3	68869585	68872163	0.0301384	0.0302081	0.0250767	0.0255961	ENSMUSG00000046999	1	1	2578	ENSMUSG00000046999	2	2	2	2	1
1110034G24Rik	0.153691	0.153691	0.153691	1.28813	0.146199	0.146199	0.146199	1.27342	5.75285e-07	1.25183	0.123537	0.901682	1	0.533401	0.534695	ENSMUSG00000044991	4	2	2117	ENSMUSG00000044991	181	188	58	58	1	21	21	123	130	0.691489	8	0.533401	2	132686930	132751055	0.534695	0.533401	0.687091	0.680893	ENSMUSG00000044991	4	2	2117	ENSMUSG00000044991	148	150	45	45	1
1110035H17Rik	0	0	0	1	0	0	0	1	0	1	0	1	1	0	0	ENSMUSG00000099098	0	0	0	ENSMUSG00000099098	88	94	0	0	#NUM!	0	0	88	94	1	0	0	7	29155679	29156920	0	0	0	0	ENSMUSG00000099098	0	0	0	ENSMUSG00000099098	47	50	0	0	#NUM!
1110036E04Rik	0.0581448	0.0581448	0.0581448	3.32052	0.0589868	0.0589868	0.0589868	3.42262	2.38977e-07	3.22694	0.173333	0.86239	1	0.0250568	0.0243484	ENSMUSG00000097036	1	1	777	ENSMUSG00000097036	53	53	1	1	1	0	0	52	52	0.981132	3	0.0250568	9	64049828	64054100	0.0243484	0.0250568	0.0832016	0.0833353	ENSMUSG00000097036	1	1	777	ENSMUSG00000097036	31	31	2	2	1
1110037F02Rik	0.748452	0.748452	-0.748452	-1.04946	1.12169	1.12169	-1.12169	-1.07496	-5.03213e-06	-1.07989	-0.213903	0.830622	1	15.8824	16.0849	ENSMUSG00000040720	3	2	7138	ENSMUSG00000040720	6389	6390	5823	5823	1	3483	3483	566	567	0.0887324	27	15.8824	4	11485957	11550684	16.0849	15.8824	15.134	14.9632	ENSMUSG00000040720	3	1	7138	ENSMUSG00000040720	3670	3672	3342	3342	1
1110038B12Rik	0.931516	0.931516	0.931516	1.24757	0.845182	0.845182	0.845182	1.22243	3.42284e-06	1.21241	0.27917	0.780115	1	3.76267	3.79985	ENSMUSG00000092203	8	7	1811	ENSMUSG00000092203	428	428	350	350	1	193	193	78	78	0.182243	16	3.76267	17	34950237	34952471	3.79985	3.76267	4.69418	4.64503	ENSMUSG00000092203	8	8	1811	ENSMUSG00000092203	307	307	263	263	1
1110038F14Rik	0.609657	0.609657	-0.609657	-1.0943	0.716536	0.716536	-0.716536	-1.11186	-3.39131e-06	-1.12604	-0.21812	0.827336	1	7.07442	7.12222	ENSMUSG00000063236	1	1	1010	ENSMUSG00000063236	479	479	367	367	1	240	240	112	112	0.23382	5	7.07442	15	76948538	76950729	7.12222	7.07442	6.46477	6.40568	ENSMUSG00000063236	1	1	1010	ENSMUSG00000063236	287	287	202	202	1
1110046J04Rik	0.024554	0.024554	-0.024554	-1.08417	0.0252543	0.0252543	-0.0252543	-1.08668	-1.40371e-07	-1.11561	-0.0426056	0.966016	1	0.316285	0.316593	ENSMUSG00000085457	2	1	1108	ENSMUSG00000085457	18	22	18	18	1	18	18	0	4	0.181818	7	0.316285	13	33935566	33960181	0.316593	0.316285	0.291731	0.291339	ENSMUSG00000085457	2	1	1108	ENSMUSG00000085457	10	12	10	10	1
1110051M20Rik	0.0524828	0.0524828	-0.0524828	-1.00463	0.239401	0.239401	-0.239401	-1.0213	-1.59354e-06	-1.03376	-0.0791463	0.936916	1	11.3925	11.4798	ENSMUSG00000040591	8	7	5202	ENSMUSG00000040591	4580	5408	2216	3044	0.727989	1324	1324	2364	2364	0.43713	24	11.3925	2	91275067	91444704	11.4798	11.3925	11.3401	11.2404	ENSMUSG00000040591	8	6	5202	ENSMUSG00000040591	2853	3383	1296	1825	0.710137
1110057P08Rik	0	0	0	1	0	0	0	1	0	1	0	1	1	0	0	ENSMUSG00000068067	1	0	465	ENSMUSG00000068067	0	0	0	0	#NUM!	0	0	0	0	#NUM!	1	0	16	89174734	89175199	0	0	0	0	ENSMUSG00000068067	1	0	465	ENSMUSG00000068067	0	0	0	0	#NUM!
1110059E24Rik	0.451328	0.451328	0.451328	1.1044	0.345572	0.345572	0.345572	1.07894	1.35666e-06	1.07328	0.106592	0.915113	1	4.32294	4.37745	ENSMUSG00000035171	9	4	3067	ENSMUSG00000035171	895	895	681	681	1	363	363	214	214	0.239106	23	4.32294	19	21581201	21652976	4.37745	4.32294	4.77427	4.72302	ENSMUSG00000035171	9	4	3067	ENSMUSG00000035171	535	535	453	453	1
1110059G10Rik	0.212801	0.212801	-0.212801	-1.1325	0.239061	0.239061	-0.239061	-1.15026	-1.10523e-06	-1.16534	-0.141298	0.887634	1	1.81889	1.83001	ENSMUSG00000032551	2	2	3361	ENSMUSG00000032551	405	405	314	314	1	164	164	91	91	0.224691	5	1.81889	9	122945088	122951000	1.83001	1.81889	1.60609	1.59095	ENSMUSG00000032551	2	2	3361	ENSMUSG00000032551	218	218	167	167	1
1110065P20Rik	1.12311	1.12311	1.12311	1.05277	0.851097	0.851097	0.851097	1.03973	2.10546e-06	1.0231	0.0754629	0.939846	1	21.2834	21.4234	ENSMUSG00000078570	5	4	1395	ENSMUSG00000078570	1597	1742	1413	1525	0.926557	800	800	184	217	0.124569	10	21.2834	4	124849079	124851196	21.4234	21.2834	22.4066	22.2745	ENSMUSG00000078570	5	4	1395	ENSMUSG00000078570	1063	1127	926	967	0.957601
1190002F15Rik	0.100124	0.100124	0.100124	2.21368	0.103304	0.103304	0.103304	2.25709	4.06764e-07	2.15129	0.188095	0.850802	1	0.0824963	0.0821773	ENSMUSG00000098318	5	1	708	ENSMUSG00000098318	31	31	3	3	1	0	0	28	28	0.903226	10	0.0824963	6	134929091	134951718	0.0821773	0.0824963	0.182621	0.185482	ENSMUSG00000098318	5	2	708	ENSMUSG00000098318	19	19	4	4	1
1190002N15Rik	0.404275	0.404275	0.404275	1.11887	0.349181	0.349181	0.349181	1.10217	1.27211e-06	1.08734	0.112311	0.910577	1	3.40094	3.41778	ENSMUSG00000045414	1	1	3950	ENSMUSG00000045414	776	776	690	690	1	117	117	86	86	0.110825	3	3.40094	9	94517863	94538081	3.41778	3.40094	3.80521	3.76696	ENSMUSG00000045414	1	1	3950	ENSMUSG00000045414	525	525	465	465	1
1190003K10Rik	0.0294657	0.0294657	0.0294657	#DIV/0!	0.0295834	0.0295834	0.0295834	#DIV/0!	1.22637e-07	#DIV/0!	0.171656	0.863708	1	0	0	ENSMUSG00000096537	2	0	1097	ENSMUSG00000096537	0	0	0	0	#NUM!	0	0	0	0	#NUM!	3	0	13	64481245	64497792	0	0	0.0294657	0.0295834	ENSMUSG00000096537	2	0	1097	ENSMUSG00000096537	2	2	1	1	1
1190005I06Rik	0.0359541	0.0359541	-0.0359541	#DIV/0!	0.0360216	0.0360216	-0.0360216	#DIV/0!	-1.53982e-07	#DIV/0!	-0.189616	0.849611	1	0.0359541	0.0360216	ENSMUSG00000043687	3	0	1083	ENSMUSG00000043687	0	2	0	2	0	0	1	0	0	0	8	0.0359541	8	120608601	120647632	0.0360216	0.0359541	0	0	ENSMUSG00000043687	3	0	1083	ENSMUSG00000043687	0	0	0	0	#NUM!
1190007I07Rik	0.0608841	0.0608841	-0.0608841	-1.03523	0.0842488	0.0842488	-0.0842488	-1.04914	-4.69355e-07	-1.06525	-0.0592491	0.952754	1	1.78914	1.79859	ENSMUSG00000063320	5	5	1197	ENSMUSG00000063320	283	292	110	110	1	81	81	173	182	0.623288	10	1.78914	10	82619850	82623228	1.79859	1.78914	1.72826	1.71434	ENSMUSG00000063320	5	5	1197	ENSMUSG00000063320	198	206	64	64	1
1200007C13Rik	0.062986	0.062986	0.062986	2.13462	0.0621618	0.0621618	0.0621618	2.09894	2.5545e-07	2.07446	0.145771	0.884102	1	0.0555128	0.0565655	ENSMUSG00000087684	1	1	2455	ENSMUSG00000087684	28	28	7	7	1	0	0	21	21	0.75	2	0.0555128	2	167827692	167833646	0.0565655	0.0555128	0.118499	0.118727	ENSMUSG00000087684	1	1	2455	ENSMUSG00000087684	21	21	9	9	1
1200014J11Rik	0.0231303	0.0231303	0.0231303	1.00809	0.0323046	0.0323046	-0.0323046	-1.01132	-2.49e-07	-1.02075	-0.0246043	0.980371	1	2.86052	2.88582	ENSMUSG00000020783	3	2	17240	ENSMUSG00000020783	2757	2757	2533	2533	1	1306	1306	224	224	0.0812477	17	2.86052	11	73047782	73089317	2.88582	2.86052	2.88365	2.85352	ENSMUSG00000020783	3	2	17240	ENSMUSG00000020783	1647	1647	1538	1538	1
1300002E11Rik	0.136102	0.136102	0.136102	1.18432	0.128521	0.128521	0.128521	1.17354	4.77334e-07	1.15094	0.089113	0.928992	1	0.738399	0.740567	ENSMUSG00000097290	3	3	3955	ENSMUSG00000097290	323	323	150	150	1	50	50	173	173	0.535604	11	0.738399	16	21794346	21809037	0.740567	0.738399	0.874501	0.869088	ENSMUSG00000097290	3	3	3955	ENSMUSG00000097290	187	187	107	107	1
1300017J02Rik	0.254337	0.254337	-0.254337	-1.06421	0.351911	0.351911	-0.351911	-1.0899	-1.56739e-06	-1.09507	-0.129745	0.896768	1	4.21563	4.26636	ENSMUSG00000033688	6	4	4235	ENSMUSG00000033688	2926	2926	917	917	1	797	797	2009	2009	0.686603	27	4.21563	9	103250520	103305082	4.26636	4.21563	3.96129	3.91445	ENSMUSG00000033688	6	4	4235	ENSMUSG00000033688	1635	1635	519	519	1
1500002C15Rik	0	0	0	1	0	0	0	1	0	1	0	1	1	0	0	ENSMUSG00000096221	0	0	0	ENSMUSG00000096221	174	184	0	0	#NUM!	0	0	174	184	1	0	0	4	155732544	155734727	0	0	0	0	ENSMUSG00000096221	0	0	0	ENSMUSG00000096221	81	90	0	0	#NUM!
1500002F19Rik	0.0302941	0.0302941	0.0302941	#DIV/0!	0.0303811	0.0303811	0.0303811	#DIV/0!	1.26085e-07	#DIV/0!	0.174052	0.861825	1	0	0	ENSMUSG00000097595	1	0	1067	ENSMUSG00000097595	0	0	0	0	#NUM!	0	0	0	0	#NUM!	3	0	7	132889488	132931375	0	0	0.0302941	0.0303811	ENSMUSG00000097595	1	1	1067	ENSMUSG00000097595	1	1	1	1	1
1500004A13Rik	0.0958924	0.0958924	0.0958924	1.27962	0.0923388	0.0923388	0.0923388	1.2682	3.57714e-07	1.24355	0.0959741	0.923541	1	0.342943	0.344296	ENSMUSG00000098912	8	1	11638	ENSMUSG00000098912	301	658	8	205	0.0390244	5	5	293	453	0.68845	18	0.342943	3	88782942	88832547	0.344296	0.342943	0.438835	0.436635	ENSMUSG00000098912	8	2	11638	ENSMUSG00000098912	193	442	6	158	0.0379747
1500009C09Rik	0.0561099	0.0561099	0.0561099	1.13384	0.0506819	0.0506819	0.0506819	1.12019	1.82929e-07	1.10188	0.0458413	0.963437	1	0.419241	0.421696	ENSMUSG00000068099	2	2	1904	ENSMUSG00000068099	137	137	41	41	1	4	4	96	96	0.70073	4	0.419241	15	82252396	82260753	0.421696	0.419241	0.47535	0.472378	ENSMUSG00000068099	2	2	1904	ENSMUSG00000068099	86	86	28	28	1
1500009L16Rik	0.770552	0.770552	-0.770552	-1.11752	0.867182	0.867182	-0.867182	-1.13363	-4.0915e-06	-1.14993	-0.259824	0.794999	1	7.32744	7.35673	ENSMUSG00000087651	1	1	1193	ENSMUSG00000087651	968	968	449	449	1	281	281	519	519	0.536157	6	7.32744	10	83722864	83762761	7.35673	7.32744	6.55689	6.48955	ENSMUSG00000087651	1	1	1193	ENSMUSG00000087651	445	445	242	242	1
1500011B03Rik	1.69695	1.69695	1.69695	1.15068	1.4902	1.4902	1.4902	1.13139	5.70339e-06	1.11825	0.274712	0.783538	1	11.2622	11.3423	ENSMUSG00000072694	2	2	1746	ENSMUSG00000072694	996	1105	996	1010	0.986139	105	106	0	95	0.0859729	4	11.2622	5	114808195	114813976	11.3423	11.2622	12.9592	12.8325	ENSMUSG00000072694	2	2	1746	ENSMUSG00000072694	690	758	690	700	0.985714
1500011K16Rik	0.0218486	0.0218486	0.0218486	1.00802	0.0474019	0.0474019	-0.0474019	-1.01748	-2.3806e-07	-1.02082	-0.0240985	0.980774	1	2.72568	2.75906	ENSMUSG00000051319	1	1	800	ENSMUSG00000051319	118	118	112	112	1	19	19	6	6	0.0508475	2	2.72568	2	127791387	127792488	2.75906	2.72568	2.74753	2.71166	ENSMUSG00000051319	1	1	800	ENSMUSG00000051319	68	68	68	68	1
1500012F01Rik	0.330144	0.330144	0.330144	1.13002	0.265767	0.265767	0.265767	1.10322	1.06759e-06	1.09817	0.108804	0.913358	1	2.53916	2.57474	ENSMUSG00000074578	6	4	2929	ENSMUSG00000074578	404	404	382	382	1	210	210	22	22	0.0544554	15	2.53916	2	167062933	167065862	2.57474	2.53916	2.86931	2.8405	ENSMUSG00000074578	6	4	2929	ENSMUSG00000074578	269	269	260	260	1
1500012K07Rik	0.0138077	0.0138077	0.0138077	#DIV/0!	0.0159677	0.0159677	0.0159677	#DIV/0!	5.74682e-08	#DIV/0!	0.117506	0.906459	1	0	0	ENSMUSG00000097247	1	0	2341	ENSMUSG00000097247	34	34	0	0	#NUM!	0	0	34	34	1	3	0	7	75308701	75331419	0	0	0.0138077	0.0159677	ENSMUSG00000097247	1	1	2341	ENSMUSG00000097247	25	25	1	1	1
1500015A07Rik	0.35434	0.35434	0.35434	1.1859	0.32192	0.32192	0.32192	1.16721	1.24471e-06	1.15248	0.144581	0.885042	1	1.90607	1.92523	ENSMUSG00000098702	2	1	1001	ENSMUSG00000098702	215	283	98	98	1	0	0	117	185	0.65371	4	1.90607	18	61726389	61735917	1.92523	1.90607	2.26041	2.24715	ENSMUSG00000098702	2	1	1001	ENSMUSG00000098702	131	182	70	70	1
1500015L24Rik	0	0	0	1	0	0	0	1	0	1	0	1	1	0	0	ENSMUSG00000094732	2	0	780	ENSMUSG00000094732	43	43	0	0	#NUM!	0	0	43	43	1	5	0	19	20405287	20422787	0	0	0	0	ENSMUSG00000094732	2	0	780	ENSMUSG00000094732	23	23	0	0	#NUM!
1500015O10Rik	0.180423	0.180423	-0.180423	-2.25868	0.179983	0.179983	-0.179983	-2.24869	-7.90007e-07	-2.32418	-0.272229	0.785446	1	0.323766	0.32412	ENSMUSG00000026051	1	1	902	ENSMUSG00000026051	40	41	15	15	1	14	14	25	26	0.634146	4	0.323766	1	43730601	43742578	0.32412	0.323766	0.143343	0.144137	ENSMUSG00000026051	1	1	902	ENSMUSG00000026051	18	18	4	4	1
1500017E21Rik	0.0201461	0.0201461	-0.0201461	-1.13771	0.0179737	0.0179737	-0.0179737	-1.12237	-1.03939e-07	-1.1707	-0.0439727	0.964926	1	0.166445	0.164848	ENSMUSG00000087579	8	1	3977	ENSMUSG00000087579	32	68	7	34	0.205882	2	2	25	34	0.5	22	0.166445	19	36614051	36705641	0.164848	0.166445	0.146298	0.146874	ENSMUSG00000087579	8	0	3977	ENSMUSG00000087579	12	37	0	18	0
1500026H17Rik	0.0324063	0.0324063	-0.0324063	-1.50579	0.0328635	0.0328635	-0.0328635	-1.52122	-1.46521e-07	-1.54946	-0.0863467	0.931191	1	0.0964773	0.0959139	ENSMUSG00000097383	1	1	3027	ENSMUSG00000097383	23	23	15	15	1	9	9	8	8	0.347826	3	0.0964773	10	89686370	89700866	0.0959139	0.0964773	0.064071	0.0630505	ENSMUSG00000097383	1	1	3027	ENSMUSG00000097383	11	11	6	6	1
1500035N22Rik	0	0	0	1	0	0	0	1	0	1	0	1	1	0	0	ENSMUSG00000059631	1	0	865	ENSMUSG00000059631	0	0	0	0	#NUM!	0	0	0	0	#NUM!	2	0	5	24985841	24998168	0	0	0	0	ENSMUSG00000059631	1	0	865	ENSMUSG00000059631	0	0	0	0	#NUM!
1520401A03Rik	0.201898	0.201898	-0.201898	-1.04529	0.294989	0.294989	-0.294989	-1.06686	-1.40279e-06	-1.0756	-0.109977	0.912428	1	4.66009	4.70707	ENSMUSG00000043747	5	3	4111	ENSMUSG00000043747	1991	1991	984	984	1	872	872	1007	1007	0.505776	51	4.66009	17	23704487	23722783	4.70707	4.66009	4.45819	4.41208	ENSMUSG00000043747	5	3	4111	ENSMUSG00000043747	1198	1198	567	567	1
1600002D24Rik	0	0	0	1	0	0	0	1	0	1	0	1	1	0	0	ENSMUSG00000086899	2	0	2215	ENSMUSG00000086899	19	19	0	0	#NUM!	0	0	19	19	1	7	0	16	95831122	95929077	0	0	0	0	ENSMUSG00000086899	2	0	2215	ENSMUSG00000086899	13	13	0	0	#NUM!
1600002H07Rik	0.611542	0.611542	0.611542	1.34538	0.57823	0.57823	0.57823	1.32464	2.33155e-06	1.30747	0.271513	0.785997	1	1.77061	1.78113	ENSMUSG00000024118	5	3	2551	ENSMUSG00000024118	181	278	181	232	0.780172	178	178	0	46	0.165468	21	1.77061	17	24215053	24220851	1.78113	1.77061	2.38216	2.35936	ENSMUSG00000024118	5	3	2551	ENSMUSG00000024118	136	213	136	188	0.723404
1600002K03Rik	0.834582	0.834582	-0.834582	-1.28235	0.896769	0.896769	-0.896769	-1.3059	-3.93108e-06	-1.31954	-0.357777	0.72051	1	3.79045	3.82838	ENSMUSG00000035595	1	1	678	ENSMUSG00000035595	210	210	132	132	1	105	105	78	78	0.371429	3	3.79045	10	80172943	80175146	3.82838	3.79045	2.95587	2.93161	ENSMUSG00000035595	1	1	678	ENSMUSG00000035595	112	112	62	62	1
1600010M07Rik	0.0148695	0.0148695	0.0148695	1.66026	0.0159612	0.0159612	0.0159612	1.7423	5.91693e-08	1.61347	0.0574495	0.954187	1	0.0225207	0.0215024	ENSMUSG00000101585	4	0	1729	ENSMUSG00000101585	1669	2754	2	2	1	0	0	1667	2752	0.999274	10	0.0225207	7	109998375	110151202	0.0215024	0.0225207	0.0373902	0.0374635	ENSMUSG00000101585	4	0	1729	ENSMUSG00000101585	1058	1659	2	2	1
1600012H06Rik	0.745493	0.745493	0.745493	1.17916	0.641749	0.641749	0.641749	1.15225	2.60053e-06	1.14593	0.204754	0.837765	1	4.16098	4.21508	ENSMUSG00000050088	4	4	3294	ENSMUSG00000050088	780	1052	669	704	0.950284	92	93	111	348	0.330798	11	4.16098	17	14943183	14959570	4.21508	4.16098	4.90647	4.85683	ENSMUSG00000050088	4	4	3294	ENSMUSG00000050088	555	751	477	500	0.954
1600012P17Rik	0	0	0	1	0	0	0	1	0	1	0	1	1	0	0	ENSMUSG00000047661	2	0	2592	ENSMUSG00000047661	0	0	0	0	#NUM!	0	0	0	0	#NUM!	5	0	1	158967700	158980463	0	0	0	0	ENSMUSG00000047661	2	0	2592	ENSMUSG00000047661	0	1	0	0	#NUM!
1600014C10Rik	0.242584	0.242584	-0.242584	-1.19282	0.264142	0.264142	-0.264142	-1.21223	-1.19078e-06	-1.22741	-0.169562	0.865355	1	1.50067	1.50876	ENSMUSG00000054676	9	2	3931	ENSMUSG00000054676	353	353	303	303	1	81	81	50	50	0.141643	17	1.50067	7	38183216	38197568	1.50876	1.50067	1.25809	1.24462	ENSMUSG00000054676	9	2	3931	ENSMUSG00000054676	177	177	153	153	1
1600014C23Rik	0.21202	0.21202	0.21202	6.64105	0.211737	0.211737	0.211737	6.64329	8.77898e-07	6.45388	0.392092	0.694991	1	0.0375852	0.0375202	ENSMUSG00000094690	1	1	518	ENSMUSG00000094690	1	1	1	1	1	0	0	0	0	0	2	0.0375852	17	45732863	45733844	0.0375202	0.0375852	0.249605	0.249258	ENSMUSG00000094690	1	1	518	ENSMUSG00000094690	4	4	4	4	1
1600014K23Rik	0.181745	0.181745	-0.181745	-1.23475	0.189644	0.189644	-0.189644	-1.24637	-8.71819e-07	-1.27055	-0.156721	0.875465	1	0.955969	0.959403	ENSMUSG00000035491	1	1	835	ENSMUSG00000035491	87	87	41	41	1	9	9	46	46	0.528736	2	0.955969	X	85249678	85270288	0.959403	0.955969	0.774223	0.76976	ENSMUSG00000035491	1	1	835	ENSMUSG00000035491	37	37	20	20	1
1600015I10Rik	0	0	0	1	0	0	0	1	0	1	0	1	1	0	0	ENSMUSG00000029813	1	0	2485	ENSMUSG00000029813	0	0	0	0	#NUM!	0	0	0	0	#NUM!	4	0	6	48929894	48933687	0	0	0	0	ENSMUSG00000029813	1	0	2485	ENSMUSG00000029813	0	0	0	0	#NUM!
1600017P15Rik_1	0	0	0	1	0	0	0	1	0	1	0	1	1	0	0	ENSMUSG00000102505	0	0	0	ENSMUSG00000102505	10	12	0	0	#NUM!	0	0	10	12	1	0	0	3	30594843	30595733	0	0	0	0	ENSMUSG00000102505	0	0	0	ENSMUSG00000102505	6	7	0	0	#NUM!
1600017P15Rik_2	0	0	0	1	0	0	0	1	0	1	0	1	1	0	0	ENSMUSG00000065361	0	0	0	ENSMUSG00000065361	0	0	0	0	#NUM!	0	0	0	0	#NUM!	0	0	3	30595345	30595757	0	0	0	0	ENSMUSG00000065361	0	0	0	ENSMUSG00000065361	0	2	0	0	#NUM!
1600019K03Rik	0	0	0	1	0	0	0	1	0	1	0	1	1	0	0	ENSMUSG00000099429	1	0	477	ENSMUSG00000099429	2	2	0	0	#NUM!	0	0	2	2	1	3	0	16	35503169	35509419	0	0	0	0	ENSMUSG00000099429	1	0	477	ENSMUSG00000099429	0	0	0	0	#NUM!
1600020E01Rik	0.782723	0.782723	0.782723	1.10024	0.60148	0.60148	0.60148	1.07611	2.31527e-06	1.06924	0.135486	0.892228	1	7.80812	7.90239	ENSMUSG00000097048	2	1	2092	ENSMUSG00000097048	1053	1088	839	839	1	168	168	214	249	0.22886	6	7.80812	6	86526270	86564442	7.90239	7.80812	8.59085	8.50387	ENSMUSG00000097048	2	1	2092	ENSMUSG00000097048	682	707	556	556	1
1600025M17Rik	0.170131	0.170131	-0.170131	-2.40926	0.170218	0.170218	-0.170218	-2.40608	-7.432e-07	-2.47913	-0.272726	0.785064	1	0.290855	0.291277	ENSMUSG00000085114	2	1	1071	ENSMUSG00000085114	17	17	16	16	1	11	11	1	1	0.0588235	5	0.290855	X	56317607	56320664	0.291277	0.290855	0.120724	0.121058	ENSMUSG00000085114	2	1	1071	ENSMUSG00000085114	6	6	4	4	1
1600029O15Rik	0.0219384	0.0219384	-0.0219384	-1.20463	0.0210559	0.0210559	-0.0210559	-1.1942	-1.06897e-07	-1.23956	-0.0519997	0.958529	1	0.129148	0.129481	ENSMUSG00000057818	1	1	1809	ENSMUSG00000057818	36	36	12	12	1	0	0	24	24	0.666667	3	0.129148	9	58202896	58208808	0.129481	0.129148	0.10721	0.108426	ENSMUSG00000057818	1	1	1809	ENSMUSG00000057818	13	13	6	6	1
1700001C02Rik	0.906909	0.906909	-0.906909	-1.27218	0.965021	0.965021	-0.965021	-1.29028	-4.28624e-06	-1.30907	-0.368264	0.712677	1	4.23894	4.28948	ENSMUSG00000029182	4	3	1038	ENSMUSG00000029182	467	467	226	226	1	173	173	241	241	0.51606	12	4.23894	5	30466046	30484088	4.28948	4.23894	3.33203	3.32446	ENSMUSG00000029182	4	3	1038	ENSMUSG00000029182	255	255	107	107	1
1700001C19Rik	0.138692	0.138692	0.138692	1.48238	0.136594	0.136594	0.136594	1.47536	5.42538e-07	1.4406	0.1525	0.878792	1	0.287519	0.28735	ENSMUSG00000047150	4	2	1896	ENSMUSG00000047150	51	51	28	28	1	7	7	23	23	0.45098	10	0.287519	17	47412733	47437376	0.28735	0.287519	0.426211	0.423944	ENSMUSG00000047150	4	3	1896	ENSMUSG00000047150	34	34	25	25	1
1700001D01Rik	0	0	0	1	0	0	0	1	0	1	0	1	1	0	0	ENSMUSG00000099419	1	0	565	ENSMUSG00000099419	0	0	0	0	#NUM!	0	0	0	0	#NUM!	5	0	8	61281521	61288872	0	0	0	0	ENSMUSG00000099419	1	0	565	ENSMUSG00000099419	0	0	0	0	#NUM!
1700001F09Rik	1.54259	1.54259	-1.54259	-1.06177	1.86061	1.86061	-1.86061	-1.07507	-9.62093e-06	-1.09256	-0.317385	0.750952	1	26.5168	26.6457	ENSMUSG00000095384	1	1	884	ENSMUSG00000095384	560	1345	449	1204	0.372924	400	1018	111	141	0.104833	5	26.5168	14	43342382	43347811	26.6457	26.5168	24.9742	24.7851	ENSMUSG00000095384	1	1	884	ENSMUSG00000095384	306	744	269	683	0.393851
1700001G01Rik	0.203983	0.203983	-0.203983	-1.10138	0.236487	0.236487	-0.236487	-1.1186	-1.11648e-06	-1.13332	-0.12849	0.897762	1	2.21614	2.23042	ENSMUSG00000087170	4	4	2249	ENSMUSG00000087170	1531	1538	256	256	1	200	200	1275	1282	0.83355	15	2.21614	18	17019050	17137559	2.23042	2.21614	2.01215	1.99394	ENSMUSG00000087170	4	4	2249	ENSMUSG00000087170	859	867	140	140	1
1700001G11Rik	0.136317	0.136317	-0.136317	-1.01008	0.37776	0.37776	-0.37776	-1.02812	-2.21668e-06	-1.03937	-0.10066	0.91982	1	13.6644	13.8126	ENSMUSG00000085984	3	3	1080	ENSMUSG00000085984	889	889	758	758	1	432	432	131	131	0.147357	8	13.6644	14	66295333	66297129	13.8126	13.6644	13.5281	13.4348	ENSMUSG00000085984	3	3	1080	ENSMUSG00000085984	516	516	452	452	1
1700001G17Rik	0	0	0	1	0	0	0	1	0	1	0	1	1	0	0	ENSMUSG00000103746	0	0	0	ENSMUSG00000103746	132	132	0	0	#NUM!	0	0	132	132	1	0	0	1	33669823	33670712	0	0	0	0	ENSMUSG00000103746	0	0	0	ENSMUSG00000103746	67	67	0	0	#NUM!
1700001J03Rik	0.258263	0.258263	0.258263	1.02503	0.0430611	0.0430611	0.0430611	1.00413	-1.70471e-07	-1.00387	-0.00883337	0.992952	1	10.3177	10.4222	ENSMUSG00000095040	2	2	868	ENSMUSG00000095040	557	562	458	460	0.995652	367	369	99	102	0.181495	7	10.3177	5	146182440	146185304	10.4222	10.3177	10.576	10.4653	ENSMUSG00000095040	2	1	868	ENSMUSG00000095040	341	344	282	284	0.992958
1700001J04Rik	0.196136	0.196136	-0.196136	-2.40926	0.196793	0.196793	-0.196793	-2.41514	-8.568e-07	-2.47913	-0.292828	0.769654	1	0.335313	0.335856	ENSMUSG00000086135	2	2	929	ENSMUSG00000086135	47	47	16	16	1	2	2	31	31	0.659574	5	0.335313	11	114185438	114186777	0.335856	0.335313	0.139177	0.139063	ENSMUSG00000086135	2	1	929	ENSMUSG00000086135	26	26	4	4	1
1700001J11Rik	0	0	0	1	0	0	0	1	0	1	0	1	1	0	0	ENSMUSG00000101963	0	0	0	ENSMUSG00000101963	38332	38333	0	0	#NUM!	0	0	38332	38333	1	0	0	9	40050364	40053028	0	0	0	0	ENSMUSG00000101963	0	0	0	ENSMUSG00000101963	23321	23321	0	0	#NUM!
1700001K19Rik	0.492801	0.492801	0.492801	2.00615	0.490164	0.490164	0.490164	2.00039	1.99194e-06	1.94961	0.390617	0.69608	1	0.489789	0.489974	ENSMUSG00000056508	1	1	954	ENSMUSG00000056508	141	141	24	24	1	12	12	117	117	0.829787	6	0.489789	12	110667688	110682619	0.489974	0.489789	0.98259	0.980138	ENSMUSG00000056508	1	1	954	ENSMUSG00000056508	109	109	29	29	1
1700001L05Rik	0.199993	0.199993	0.199993	1.00242	1.00106	1.00106	-1.00106	-1.01218	-9.15954e-06	-1.02652	-0.168504	0.866187	1	82.7818	83.1804	ENSMUSG00000075511	4	4	2433	ENSMUSG00000075511	12712	12723	10345	10345	1	2999	2999	2367	2378	0.186906	12	82.7818	15	83357525	83367282	83.1804	82.7818	82.9818	82.1793	ENSMUSG00000075511	4	4	2433	ENSMUSG00000075511	7345	7353	6246	6246	1
1700001L19Rik	0.0100897	0.0100897	0.0100897	1.0026	0.0720279	0.0720279	-0.0720279	-1.01866	-4.27218e-07	-1.02634	-0.0362606	0.971075	1	3.88736	3.93183	ENSMUSG00000021534	1	1	1808	ENSMUSG00000021534	410	410	361	361	1	208	208	49	49	0.119512	3	3.88736	13	68597438	68614231	3.93183	3.88736	3.89745	3.85981	ENSMUSG00000021534	1	1	1808	ENSMUSG00000021534	243	243	218	218	1
1700001O22Rik	0.0598536	0.0598536	0.0598536	1.04535	0.04256	0.04256	0.04256	1.032	8.98081e-08	1.01589	0.0129482	0.989669	1	1.31982	1.32988	ENSMUSG00000044320	13	10	2788	ENSMUSG00000044320	279	279	189	189	1	131	131	90	90	0.322581	33	1.31982	2	30794768	30803661	1.32988	1.31982	1.37968	1.37244	ENSMUSG00000044320	13	9	2788	ENSMUSG00000044320	193	193	119	119	1
1700001P01Rik	0.338002	0.338002	-0.338002	-1.25096	0.356652	0.356652	-0.356652	-1.26659	-1.61014e-06	-1.28724	-0.218641	0.82693	1	1.68483	1.69449	ENSMUSG00000018543	1	1	624	ENSMUSG00000018543	78	78	54	54	1	50	50	24	24	0.307692	3	1.68483	11	97771480	97775918	1.69449	1.68483	1.34683	1.33784	ENSMUSG00000018543	1	1	624	ENSMUSG00000018543	40	40	26	26	1
1700003C15Rik	1.03138	1.03138	1.03138	1.2548	0.936381	0.936381	0.936381	1.2283	3.80408e-06	1.21943	0.298668	0.765194	1	4.04783	4.1016	ENSMUSG00000099391	2	2	1871	ENSMUSG00000099391	3239	4265	377	389	0.969152	318	329	2862	3876	0.908792	11	4.04783	5	11689252	11769308	4.1016	4.04783	5.07921	5.03799	ENSMUSG00000099391	2	2	1871	ENSMUSG00000099391	2083	2701	283	294	0.962585
1700003D09Rik	0.0185093	0.0185093	0.0185093	1.66026	0.0182399	0.0182399	0.0182399	1.65844	7.36528e-08	1.61347	0.0640963	0.948894	1	0.0280333	0.0277016	ENSMUSG00000085944	1	1	1389	ENSMUSG00000085944	26	42	1	2	0.5	1	1	25	40	0.952381	3	0.0280333	11	98350717	98358283	0.0277016	0.0280333	0.0465426	0.0459414	ENSMUSG00000085944	1	0	1389	ENSMUSG00000085944	8	25	0	2	0
1700003E16Rik	1.04342	1.04342	-1.04342	-1.01072	3.83475	3.83475	-3.83475	-1.04007	-1.62152e-05	-1.04003	-0.274538	0.783671	1	98.3618	99.5473	ENSMUSG00000030030	1	1	2050	ENSMUSG00000030030	11144	11144	10357	10357	1	3645	3645	787	787	0.070621	4	98.3618	6	83156403	83162975	99.5473	98.3618	97.3184	95.7125	ENSMUSG00000030030	1	1	2050	ENSMUSG00000030030	6690	6690	6172	6172	1
1700003E24Rik	0.197913	0.197913	0.197913	1.20226	0.189417	0.189417	0.189417	1.19309	7.05614e-07	1.16837	0.113977	0.909256	1	0.978517	0.980966	ENSMUSG00000095110	1	1	577	ENSMUSG00000095110	7	29	7	29	0.241379	5	9	0	0	0	2	0.978517	X	93156153	93156873	0.980966	0.978517	1.17643	1.17038	ENSMUSG00000095110	1	1	577	ENSMUSG00000095110	4	21	4	21	0.190476
1700003F12Rik	0.611346	0.611346	-0.611346	-1.37672	0.637407	0.637407	-0.637407	-1.3959	-2.81411e-06	-1.41665	-0.33856	0.734941	1	2.23416	2.24741	ENSMUSG00000038523	3	1	976	ENSMUSG00000038523	86	154	86	112	0.767857	86	86	0	42	0.272727	8	2.23416	2	154547084	154550003	2.24741	2.23416	1.62282	1.61	ENSMUSG00000038523	3	2	976	ENSMUSG00000038523	39	69	39	49	0.795918
1700003G13Rik	0	0	0	1	0	0	0	1	0	1	0	1	1	0	0	ENSMUSG00000085831	2	0	706	ENSMUSG00000085831	0	0	0	0	#NUM!	0	0	0	0	#NUM!	6	0	9	45318264	45322079	0	0	0	0	ENSMUSG00000085831	2	0	706	ENSMUSG00000085831	0	0	0	0	#NUM!
1700003G18Rik	1.57297	1.57297	-1.57297	-1.2498	1.74445	1.74445	-1.74445	-1.28036	-7.49668e-06	-1.28605	-0.470924	0.637695	1	7.86982	7.96653	ENSMUSG00000087621	2	2	616	ENSMUSG00000087621	286	660	249	249	1	220	220	37	411	0.622727	6	7.86982	7	116081758	116093142	7.96653	7.86982	6.29685	6.22208	ENSMUSG00000087621	2	2	616	ENSMUSG00000087621	141	326	120	120	1
1700003H04Rik	1.84296	1.84296	1.84296	1.23422	1.65655	1.65655	1.65655	1.20796	6.72073e-06	1.19944	0.38016	0.703827	1	7.86841	7.96575	ENSMUSG00000039174	6	4	1591	ENSMUSG00000039174	1112	1112	643	643	1	609	609	469	469	0.421763	17	7.86841	3	124556351	124581101	7.96575	7.86841	9.71137	9.6223	ENSMUSG00000039174	6	3	1591	ENSMUSG00000039174	737	737	478	478	1
1700003I22Rik	1.09087	1.09087	1.09087	1.18755	0.964009	0.964009	0.964009	1.16399	3.8382e-06	1.15408	0.255125	0.798627	1	5.8165	5.87846	ENSMUSG00000100372	2	2	482	ENSMUSG00000100372	160	160	144	144	1	111	111	16	16	0.1	4	5.8165	1	56018977	56020203	5.87846	5.8165	6.90737	6.84247	ENSMUSG00000100372	2	2	482	ENSMUSG00000100372	116	116	103	103	1
1700003L19Rik	0.0349645	0.0349645	-0.0349645	-1.80694	0.03516	0.03516	-0.03516	-1.81988	-1.54974e-07	-1.85935	-0.104802	0.916533	1	0.0782941	0.0780445	ENSMUSG00000101565	1	1	746	ENSMUSG00000101565	132	132	3	3	1	2	2	129	129	0.977273	5	0.0782941	16	12811389	12848653	0.0780445	0.0782941	0.0433295	0.0428845	ENSMUSG00000101565	1	1	746	ENSMUSG00000101565	75	75	1	1	1
1700003M02Rik	2.8877	2.8877	2.8877	1.0185	5.42132	5.42132	-5.42132	-1.03499	-6.81689e-06	-1.01031	-0.0909991	0.927493	1	156.051	160.368	ENSMUSG00000028294	6	4	2484	ENSMUSG00000028294	21102	21103	19910	19910	1	16619	16619	1192	1193	0.0565322	22	156.051	4	34688558	34730206	160.368	156.051	158.939	154.946	ENSMUSG00000028294	6	5	2484	ENSMUSG00000028294	12786	12786	12214	12214	1
1700003M07Rik	0.0883485	0.0883485	0.0883485	1.66026	0.0888622	0.0888622	0.0888622	1.6624	3.51559e-07	1.61347	0.140035	0.888632	1	0.133808	0.134152	ENSMUSG00000085389	2	1	873	ENSMUSG00000085389	44	44	6	6	1	2	2	38	38	0.863636	6	0.133808	4	129960373	129963657	0.134152	0.133808	0.222157	0.223014	ENSMUSG00000085389	2	2	873	ENSMUSG00000085389	26	26	6	6	1
1700003N22Rik	0	0	0	1	0	0	0	1	0	1	0	1	1	0	0	ENSMUSG00000102463	0	0	0	ENSMUSG00000102463	321	321	0	0	#NUM!	0	0	321	321	1	0	0	3	8462227	8463035	0	0	0	0	ENSMUSG00000102463	0	0	0	ENSMUSG00000102463	194	194	0	0	#NUM!
1700003P14Rik	0.115983	0.115983	0.115983	1.17966	0.108209	0.108209	0.108209	1.16661	4.04805e-07	1.14641	0.0809075	0.935516	1	0.645573	0.649496	ENSMUSG00000100727	3	2	1146	ENSMUSG00000100727	51	51	38	38	1	26	26	13	13	0.254902	9	0.645573	13	118555359	118588704	0.649496	0.645573	0.761556	0.757706	ENSMUSG00000100727	3	2	1146	ENSMUSG00000100727	33	33	27	27	1
1700006A11Rik	1.43495	1.43495	1.43495	1.01975	0	0	0	-1	-2.79679e-06	-1.00907	-0.0546908	0.956385	1	72.6511	73.3686	ENSMUSG00000027973	2	2	2161	ENSMUSG00000027973	10731	10744	8064	8064	1	6910	6910	2667	2680	0.249442	14	72.6511	3	124400988	124426040	73.3686	72.6511	74.086	73.3686	ENSMUSG00000027973	2	2	2161	ENSMUSG00000027973	6295	6304	4953	4953	1
1700006E09Rik	0.411474	0.411474	0.411474	1.93697	0.401636	0.401636	0.401636	1.90566	1.65956e-06	1.88238	0.347635	0.728115	1	0.439153	0.443475	ENSMUSG00000010841	3	3	798	ENSMUSG00000010841	76	109	18	18	1	18	18	58	91	0.834862	10	0.439153	11	101984278	101992264	0.443475	0.439153	0.850627	0.845112	ENSMUSG00000010841	3	2	798	ENSMUSG00000010841	49	58	21	21	1
1700006F04Rik	0	0	0	1	0	0	0	1	0	1	0	1	1	0	0	ENSMUSG00000100274	1	0	441	ENSMUSG00000100274	0	0	0	0	#NUM!	0	0	0	0	#NUM!	3	0	14	119749224	119751564	0	0	0	0	ENSMUSG00000100274	1	0	441	ENSMUSG00000100274	0	0	0	0	#NUM!
1700006H21Rik	0.555533	0.555533	-0.555533	-1.30788	0.588361	0.588361	-0.588361	-1.32772	-2.59699e-06	-1.34581	-0.300798	0.763569	1	2.35989	2.38369	ENSMUSG00000102000	2	2	627	ENSMUSG00000102000	181	181	76	76	1	54	54	105	105	0.58011	4	2.35989	13	107687396	107692173	2.38369	2.35989	1.80436	1.79533	ENSMUSG00000102000	2	2	627	ENSMUSG00000102000	77	77	35	35	1
1700006J14Rik	2.32673	2.32673	2.32673	1.08373	1.89278	1.89278	1.89278	1.06789	6.32965e-06	1.05318	0.197101	0.843749	1	27.7899	27.8789	ENSMUSG00000034764	4	4	2885	ENSMUSG00000034764	2224	8111	2224	4118	0.540068	1746	1754	0	3993	0.492294	12	27.7899	10	120364156	120384336	27.8789	27.7899	30.1166	29.7717	ENSMUSG00000034764	4	4	2885	ENSMUSG00000034764	1452	4906	1452	2688	0.540179
1700006P03Rik	0	0	0	1	0	0	0	1	0	1	0	1	1	0	0	ENSMUSG00000102738	0	0	0	ENSMUSG00000102738	0	0	0	0	#NUM!	0	0	0	0	#NUM!	0	0	1	137325433	137325842	0	0	0	0	ENSMUSG00000102738	0	0	0	ENSMUSG00000102738	0	0	0	0	#NUM!
1700007B14Rik	0.127882	0.127882	-0.127882	-1.05501	0.175806	0.175806	-0.175806	-1.07628	-8.28284e-07	-1.08561	-0.0897059	0.928521	1	2.45259	2.48046	ENSMUSG00000031620	2	2	2183	ENSMUSG00000031620	481	545	275	275	1	226	226	206	270	0.495413	17	2.45259	8	75448693	75984503	2.48046	2.45259	2.32471	2.30465	ENSMUSG00000031620	2	2	2183	ENSMUSG00000031620	274	324	157	157	1
1700007E05Rik	0	0	0	1	0	0	0	1	0	1	0	1	1	0	0	ENSMUSG00000101234	0	0	0	ENSMUSG00000101234	226	235	0	0	#NUM!	0	0	226	235	1	0	0	16	31376505	31379133	0	0	0	0	ENSMUSG00000101234	0	0	0	ENSMUSG00000101234	184	192	0	0	#NUM!
1700007F19Rik	0.329179	0.329179	-0.329179	-1.24958	0.349852	0.349852	-0.349852	-1.26747	-1.56899e-06	-1.28582	-0.215361	0.829486	1	1.64812	1.65786	ENSMUSG00000100666	1	1	1642	ENSMUSG00000100666	118	1107	118	139	0.848921	107	108	0	968	0.874435	6	1.64812	3	58141706	58163807	1.65786	1.64812	1.31894	1.30801	ENSMUSG00000100666	1	1	1642	ENSMUSG00000100666	63	607	63	67	0.940299
1700007G11Rik	0.982113	0.982113	0.982113	1.04222	0.547778	0.547778	0.547778	1.02332	1.27998e-06	1.01285	0.0439932	0.96491	1	23.2608	23.4855	ENSMUSG00000057816	4	4	1448	ENSMUSG00000057816	2675	2745	1730	1730	1	1500	1500	945	1015	0.369763	14	23.2608	5	98329303	98802047	23.4855	23.2608	24.2429	24.0333	ENSMUSG00000057816	4	3	1448	ENSMUSG00000057816	1607	1649	1086	1086	1
1700007J10Rik	0.00509585	0.00509585	-0.00509585	-1.20463	0.00441173	0.00441173	-0.00441173	-1.17318	-2.483e-08	-1.23956	-0.0250615	0.980006	1	0.0299986	0.029886	ENSMUSG00000086330	2	1	1298	ENSMUSG00000086330	2	2	2	2	1	2	2	0	0	0	7	0.0299986	11	59725916	59740154	0.029886	0.0299986	0.0249028	0.0254742	ENSMUSG00000086330	2	1	1298	ENSMUSG00000086330	1	1	1	1	1
1700007K09Rik	0.646763	0.646763	-0.646763	-1.34015	0.694642	0.694642	-0.694642	-1.36798	-2.99942e-06	-1.37902	-0.33603	0.736849	1	2.54816	2.58234	ENSMUSG00000030858	2	1	680	ENSMUSG00000030858	85	99	85	89	0.955056	77	77	0	10	0.10101	6	2.54816	7	131325943	131329516	2.58234	2.54816	1.9014	1.8877	ENSMUSG00000030858	2	1	680	ENSMUSG00000030858	40	44	40	40	1
1700007K13Rik	0.522215	0.522215	-0.522215	-1.11297	0.621065	0.621065	-0.621065	-1.1356	-2.79445e-06	-1.14525	-0.211584	0.832432	1	5.14469	5.20126	ENSMUSG00000026831	3	1	965	ENSMUSG00000026831	362	362	255	255	1	137	137	107	107	0.29558	6	5.14469	2	28462000	28466332	5.20126	5.14469	4.62248	4.5802	ENSMUSG00000026831	3	1	965	ENSMUSG00000026831	197	197	138	138	1
1700007L15Rik	0.184368	0.184368	-0.184368	-1.0136	0.446621	0.446621	-0.446621	-1.03319	-2.42539e-06	-1.043	-0.10994	0.912457	1	13.7367	13.9015	ENSMUSG00000097318	1	1	737	ENSMUSG00000097318	572	572	520	520	1	225	225	52	52	0.0909091	2	13.7367	16	33379854	33380727	13.9015	13.7367	13.5523	13.4549	ENSMUSG00000097318	1	1	737	ENSMUSG00000097318	337	337	309	309	1
1700007M16Rik	0	0	0	1	0	0	0	1	0	1	0	1	1	0	0	ENSMUSG00000086613	1	0	435	ENSMUSG00000086613	0	0	0	0	#NUM!	0	0	0	0	#NUM!	2	0	2	171234008	171238991	0	0	0	0	ENSMUSG00000086613	1	0	435	ENSMUSG00000086613	0	0	0	0	#NUM!
1700007P06Rik	0.27902	0.27902	-0.27902	-1.35521	0.291838	0.291838	-0.291838	-1.37373	-1.28979e-06	-1.39451	-0.224073	0.8227	1	1.06453	1.07271	ENSMUSG00000089730	1	1	823	ENSMUSG00000089730	45	54	45	45	1	35	35	0	9	0.166667	3	1.06453	1	187125137	187127852	1.07271	1.06453	0.785512	0.780874	ENSMUSG00000089730	1	1	823	ENSMUSG00000089730	19	23	19	20	0.95
1700008A23Rik	0	0	0	1	0	0	0	1	0	1	0	1	1	0	0	ENSMUSG00000103452	0	0	0	ENSMUSG00000103452	0	0	0	0	#NUM!	0	0	0	0	#NUM!	0	0	9	99322825	99323516	0	0	0	0	ENSMUSG00000103452	0	0	0	ENSMUSG00000103452	0	0	0	0	#NUM!
1700008F21Rik	3.71861	3.71861	3.71861	1.1472	3.32846	3.32846	3.32846	1.1307	1.24278e-05	1.11487	0.400013	0.689147	1	25.2619	25.4665	ENSMUSG00000056018	7	6	2272	ENSMUSG00000056018	4263	4495	2923	2948	0.99152	2579	2592	1340	1547	0.34416	30	25.2619	8	129067133	129183732	25.4665	25.2619	28.9805	28.795	ENSMUSG00000056018	7	6	2272	ENSMUSG00000056018	2734	2863	2031	2037	0.997054
1700008J07Rik	0	0	0	1	0	0	0	1	0	1	0	1	1	0	0	ENSMUSG00000101225	0	0	0	ENSMUSG00000101225	1532	1948	0	0	#NUM!	0	0	1532	1948	1	0	0	7	127510437	127512869	0	0	0	0	ENSMUSG00000101225	0	0	0	ENSMUSG00000101225	1021	1228	0	0	#NUM!
1700008K24Rik	12.0591	12.0591	12.0591	1.07748	5.26805	5.26805	5.26805	1.03318	3.14033e-05	1.04711	0.413913	0.678938	1	155.651	158.763	ENSMUSG00000101012	5	5	950	ENSMUSG00000101012	8058	8058	7595	7595	1	2244	2244	463	463	0.0574584	10	155.651	17	49112262	49113535	158.763	155.651	167.71	164.031	ENSMUSG00000101012	5	5	950	ENSMUSG00000101012	5203	5203	4929	4929	1
1700008O03Rik	0.7369	0.7369	0.7369	1.39293	0.685975	0.685975	0.685975	1.36299	2.84064e-06	1.35367	0.318293	0.750263	1	1.87539	1.88978	ENSMUSG00000008028	5	3	3675	ENSMUSG00000008028	1285	1295	354	354	1	246	246	931	941	0.726641	15	1.87539	7	44360042	44385820	1.88978	1.87539	2.61229	2.57576	ENSMUSG00000008028	5	4	3675	ENSMUSG00000008028	889	890	297	297	1
1700008P02Rik	0	0	0	1	0	0	0	1	0	1	0	1	1	0	0	ENSMUSG00000069118	1	0	783	ENSMUSG00000069118	0	0	0	0	#NUM!	0	0	0	0	#NUM!	4	0	3	6615417	6620443	0	0	0	0	ENSMUSG00000069118	1	0	783	ENSMUSG00000069118	0	0	0	0	#NUM!
1700009C05Rik	2.22471	2.22471	-2.22471	-1.25225	2.40651	2.40651	-2.40651	-1.27547	-1.05924e-05	-1.28857	-0.561927	0.574166	1	11.044	11.1426	ENSMUSG00000101404	1	1	788	ENSMUSG00000101404	1296	1314	447	447	1	264	264	849	867	0.659817	6	11.044	6	81900463	81910800	11.1426	11.044	8.81932	8.73613	ENSMUSG00000101404	1	1	788	ENSMUSG00000101404	549	555	215	215	1
1700009J07Rik	0	0	0	1	0	0	0	1	0	1	0	1	1	0	0	ENSMUSG00000096573	2	0	920	ENSMUSG00000096573	0	0	0	0	#NUM!	0	0	0	0	#NUM!	5	0	10	77893416	77896114	0	0	0	0	ENSMUSG00000096573	2	0	920	ENSMUSG00000096573	0	0	0	0	#NUM!
1700009N14Rik	0.674983	0.674983	-0.674983	-1.10424	0.778559	0.778559	-0.778559	-1.12138	-3.67233e-06	-1.13627	-0.235434	0.813872	1	7.15003	7.19261	ENSMUSG00000028287	1	1	1258	ENSMUSG00000028287	462	462	462	462	1	167	167	0	0	0	2	7.15003	4	39450294	39451776	7.19261	7.15003	6.47504	6.41405	ENSMUSG00000028287	1	1	1258	ENSMUSG00000028287	253	253	252	252	1
1700010B08Rik	5.28084	5.28084	5.28084	1.05924	2.36374	2.36374	2.36374	1.02618	1.122e-05	1.02939	0.19623	0.84443	1	89.1378	90.2923	ENSMUSG00000057047	1	1	899	ENSMUSG00000057047	4470	4470	4116	4116	1	1278	1278	354	354	0.0791946	3	89.1378	2	173719414	173722089	90.2923	89.1378	94.4187	92.6561	ENSMUSG00000057047	1	1	899	ENSMUSG00000057047	2840	2840	2626	2626	1
1700010B13Rik	0.390175	0.390175	-0.390175	-1.0504	0.524265	0.524265	-0.524265	-1.06816	-2.60547e-06	-1.08086	-0.154809	0.876972	1	8.13203	8.21565	ENSMUSG00000099958	1	1	1549	ENSMUSG00000099958	826	826	647	647	1	15	15	179	179	0.216707	2	8.13203	15	73645851	73652347	8.21565	8.13203	7.74186	7.69139	ENSMUSG00000099958	1	1	1549	ENSMUSG00000099958	474	474	371	371	1
1700010D01Rik	0.617362	0.617362	-0.617362	-1.80694	0.629695	0.629695	-0.629695	-1.82774	-2.73634e-06	-1.85935	-0.44038	0.659662	1	1.38242	1.39044	ENSMUSG00000071721	1	1	507	ENSMUSG00000071721	26	36	26	36	0.722222	25	25	0	0	0	2	1.38242	X	95732585	95733265	1.39044	1.38242	0.765061	0.760741	ENSMUSG00000071721	1	1	507	ENSMUSG00000071721	8	12	8	12	0.666667
1700010H22Rik	0.0479866	0.0479866	-0.0479866	-3.01157	0.047674	0.047674	-0.047674	-2.94067	-2.08393e-07	-3.09891	-0.158395	0.874145	1	0.0718418	0.0722398	ENSMUSG00000067101	3	1	1355	ENSMUSG00000067101	5	5	5	5	1	5	5	0	0	0	9	0.0718418	5	98553628	98567004	0.0722398	0.0718418	0.0238552	0.0245658	ENSMUSG00000067101	3	1	1355	ENSMUSG00000067101	1	1	1	1	1
1700010I02Rik	0.0789474	0.0789474	-0.0789474	-2.40926	0.0800183	0.0800183	-0.0800183	-2.44756	-3.44873e-07	-2.47913	-0.185782	0.852616	1	0.134968	0.135296	ENSMUSG00000100010	2	1	577	ENSMUSG00000100010	319	319	4	4	1	4	4	315	315	0.987461	6	0.134968	3	7925302	7954889	0.135296	0.134968	0.0560205	0.0552779	ENSMUSG00000100010	2	1	577	ENSMUSG00000100010	139	139	1	1	1
1700010I14Rik	0.612832	0.612832	-0.612832	-1.00371	7.25747	7.25747	-7.25747	-1.04492	-2.25618e-05	-1.03282	-0.293778	0.768928	1	165.79	168.834	ENSMUSG00000023873	3	3	2126	ENSMUSG00000023873	18972	18972	18104	18104	1	12016	12016	868	868	0.0457516	16	165.79	17	8988332	9008319	168.834	165.79	165.177	161.577	ENSMUSG00000023873	3	3	2126	ENSMUSG00000023873	11283	11283	10864	10864	1
1700010J16Rik	0.104495	0.104495	0.104495	#DIV/0!	0.105081	0.105081	0.105081	#DIV/0!	4.34913e-07	#DIV/0!	0.323257	0.746501	1	0	0	ENSMUSG00000100314	2	0	928	ENSMUSG00000100314	37	37	0	0	#NUM!	0	0	37	37	1	9	0	10	112726887	112785602	0	0	0.104495	0.105081	ENSMUSG00000100314	2	1	928	ENSMUSG00000100314	28	28	3	3	1
1700010K23Rik	0.966579	0.966579	0.966579	1.12122	0.783771	0.783771	0.783771	1.09724	3.06046e-06	1.08962	0.176366	0.860007	1	7.97406	8.05997	ENSMUSG00000092599	1	1	376	ENSMUSG00000092599	151	586	151	154	0.980519	140	140	0	432	0.737201	3	7.97406	16	66657117	66664626	8.05997	7.97406	8.94063	8.84374	ENSMUSG00000092599	1	1	376	ENSMUSG00000092599	104	348	104	104	1
1700010K24Rik	0.46	0.46	-0.46	-4.2162	0.460505	0.460505	-0.460505	-4.2054	-1.98732e-06	-4.33848	-0.540118	0.589116	1	0.603026	0.604171	ENSMUSG00000085102	1	1	226	ENSMUSG00000085102	326	326	7	7	1	2	2	319	319	0.978528	2	0.603026	3	108248908	108256985	0.604171	0.603026	0.143026	0.143665	ENSMUSG00000085102	1	1	226	ENSMUSG00000085102	176	176	1	1	1
1700010L04Rik	0.0580085	0.0580085	-0.0580085	-1.56602	0.0558783	0.0558783	-0.0558783	-1.54192	-2.60806e-07	-1.61143	-0.120057	0.904438	1	0.160494	0.158989	ENSMUSG00000030636	3	2	1577	ENSMUSG00000030636	44	44	13	13	1	0	0	31	31	0.704545	12	0.160494	7	82851598	82859849	0.158989	0.160494	0.102485	0.103111	ENSMUSG00000030636	3	2	1577	ENSMUSG00000030636	28	28	5	5	1
1700010N08Rik	0.785157	0.785157	0.785157	1.09772	0.629838	0.629838	0.629838	1.07769	2.29803e-06	1.06678	0.132644	0.894475	1	8.03488	8.10665	ENSMUSG00000101855	1	1	1323	ENSMUSG00000101855	1039	2070	493	546	0.90293	418	444	546	1524	0.736232	7	8.03488	7	38791660	38860532	8.10665	8.03488	8.82003	8.73649	ENSMUSG00000101855	1	1	1323	ENSMUSG00000101855	633	1243	325	361	0.900277
1700011A15Rik	1.02673	1.02673	-1.02673	-1.1925	1.15438	1.15438	-1.15438	-1.21915	-5.04101e-06	-1.22709	-0.348655	0.727349	1	6.36034	6.42191	ENSMUSG00000063971	1	1	903	ENSMUSG00000063971	446	446	295	295	1	263	263	151	151	0.338565	5	6.36034	15	101447744	101453909	6.42191	6.36034	5.33361	5.26753	ENSMUSG00000063971	1	1	903	ENSMUSG00000063971	229	229	149	149	1
1700011B04Rik	0.00728699	0.00728699	0.00728699	1.01059	0.00487056	0.00487056	-0.00487056	-1.00707	-5.26959e-08	-1.01821	-0.010612	0.991533	1	0.687849	0.694002	ENSMUSG00000102099	1	1	651	ENSMUSG00000102099	149	149	23	23	1	2	2	126	126	0.845638	3	0.687849	13	35180266	35188017	0.694002	0.687849	0.695136	0.689132	ENSMUSG00000102099	1	1	651	ENSMUSG00000102099	94	94	14	14	1
1700011E24Rik	0.896659	0.896659	0.896659	1.01276	0	0	0	-1	-4.74777e-06	-1.01603	-0.0945717	0.924655	1	70.2532	70.7016	ENSMUSG00000036557	5	3	1208	ENSMUSG00000036557	7966	7969	4359	4359	1	4190	4190	3607	3610	0.453005	15	70.2532	17	87389570	87427741	70.7016	70.2532	71.1499	70.7016	ENSMUSG00000036557	5	3	1208	ENSMUSG00000036557	4679	4680	2659	2659	1
1700011H14Rik	0.413287	0.413287	0.413287	1.14594	0.372485	0.372485	0.372485	1.13019	1.3783e-06	1.11364	0.132532	0.894563	1	2.83187	2.86119	ENSMUSG00000021850	3	3	1265	ENSMUSG00000021850	276	276	184	184	1	159	159	92	92	0.333333	12	2.83187	14	49226357	49245428	2.86119	2.83187	3.24516	3.23367	ENSMUSG00000021850	3	3	1265	ENSMUSG00000021850	175	175	127	127	1
1700011I03Rik	2.35332	2.35332	2.35332	1.10038	1.91209	1.91209	1.91209	1.08077	6.96491e-06	1.06937	0.235218	0.814039	1	23.4436	23.6719	ENSMUSG00000058925	4	3	1352	ENSMUSG00000058925	2820	3019	1627	1628	0.999386	1542	1543	1193	1391	0.460749	12	23.4436	18	57533779	57731065	23.6719	23.4436	25.7969	25.584	ENSMUSG00000058925	4	3	1352	ENSMUSG00000058925	1720	1826	1079	1079	1
1700011L22Rik	0.218702	0.218702	-0.218702	-1.03212	0.333718	0.333718	-0.333718	-1.04948	-1.75844e-06	-1.06205	-0.111927	0.910882	1	7.0272	7.07834	ENSMUSG00000031682	1	1	978	ENSMUSG00000031682	810	810	353	353	1	194	194	457	457	0.564198	6	7.0272	8	79210429	79248583	7.07834	7.0272	6.8085	6.74463	ENSMUSG00000031682	1	1	978	ENSMUSG00000031682	425	425	206	206	1
1700011M02Rik	6.17452	6.17452	6.17452	1.26324	5.63923	5.63923	5.63923	1.23801	2.28675e-05	1.22764	0.744515	0.456565	1	23.4557	23.6931	ENSMUSG00000079476	1	1	420	ENSMUSG00000079476	512	512	506	506	1	457	457	6	6	0.0117188	3	23.4557	X	102908904	102909651	23.6931	23.4557	29.6302	29.3324	ENSMUSG00000079476	1	1	420	ENSMUSG00000079476	387	387	385	385	1
1700012A03Rik	0.0193146	0.0193146	-0.0193146	#DIV/0!	0.0173773	0.0173773	-0.0173773	#DIV/0!	-8.27195e-08	#DIV/0!	-0.138977	0.889468	1	0.0193146	0.0173773	ENSMUSG00000029766	4	1	1008	ENSMUSG00000029766	1	1	1	1	1	0	0	0	0	0	9	0.0193146	6	32050245	32058921	0.0173773	0.0193146	0	0	ENSMUSG00000029766	4	0	1008	ENSMUSG00000029766	2	2	0	0	#NUM!
1700012B07Rik	0.0588829	0.0588829	0.0588829	1.02403	0.00441329	0.00441329	0.00441329	1.00178	-5.0696e-08	-1.00485	-0.00539162	0.995698	1	2.45041	2.47724	ENSMUSG00000020617	3	3	2177	ENSMUSG00000020617	374	416	274	274	1	213	213	100	142	0.341346	10	2.45041	11	109787650	109828046	2.47724	2.45041	2.50929	2.48166	ENSMUSG00000020617	3	3	2177	ENSMUSG00000020617	228	246	169	169	1
1700012B09Rik	0.0206099	0.0206099	-0.0206099	-1.00054	0.879329	0.879329	-0.879329	-1.02328	-4.69962e-06	-1.02956	-0.12731	0.898695	1	38.2251	38.6511	ENSMUSG00000031927	5	2	819	ENSMUSG00000031927	1863	1863	1608	1608	1	1544	1544	255	255	0.136876	14	38.2251	9	14756586	14771030	38.6511	38.2251	38.2045	37.7718	ENSMUSG00000031927	5	2	819	ENSMUSG00000031927	1123	1123	968	968	1
1700012C08Rik	0	0	0	1	0	0	0	1	0	1	0	1	1	0	0	ENSMUSG00000086482	1	0	363	ENSMUSG00000086482	0	0	0	0	#NUM!	0	0	0	0	#NUM!	2	0	4	117213333	117213782	0	0	0	0	ENSMUSG00000086482	1	0	363	ENSMUSG00000086482	0	0	0	0	#NUM!
1700012C14Rik	0.665955	0.665955	0.665955	1.26595	0.61794	0.61794	0.61794	1.24366	2.46948e-06	1.23027	0.245917	0.805747	1	2.50407	2.53607	ENSMUSG00000085470	2	2	622	ENSMUSG00000085470	124	124	80	80	1	22	22	44	44	0.354839	4	2.50407	6	30460127	30463313	2.53607	2.50407	3.17002	3.15401	ENSMUSG00000085470	2	2	622	ENSMUSG00000085470	104	104	61	61	1
1700012E03Rik	0.107948	0.107948	0.107948	1.08776	0.0853825	0.0853825	0.0853825	1.06872	3.00813e-07	1.0571	0.0444784	0.964523	1	1.23008	1.24244	ENSMUSG00000101275	1	1	1377	ENSMUSG00000101275	88	88	87	87	1	14	14	1	1	0.0113636	2	1.23008	1	120435804	120438455	1.24244	1.23008	1.33802	1.32782	ENSMUSG00000101275	1	1	1377	ENSMUSG00000101275	58	58	57	57	1
1700012I11Rik	0.0187383	0.0187383	-0.0187383	#DIV/0!	0.0167322	0.0167322	-0.0167322	#DIV/0!	-8.02514e-08	#DIV/0!	-0.136888	0.891119	1	0.0187383	0.0167322	ENSMUSG00000102069	1	1	1039	ENSMUSG00000102069	47	48	1	1	1	0	0	46	47	0.979167	9	0.0187383	15	67226768	67377094	0.0167322	0.0187383	0	0	ENSMUSG00000102069	1	0	1039	ENSMUSG00000102069	21	22	0	0	#NUM!
1700012J22Rik	0	0	0	1	0	0	0	1	0	1	0	1	1	0	0	ENSMUSG00000103545	0	0	0	ENSMUSG00000103545	160	160	0	0	#NUM!	0	0	160	160	1	0	0	13	99641973	99642803	0	0	0	0	ENSMUSG00000103545	0	0	0	ENSMUSG00000103545	94	94	0	0	#NUM!
1700012L04Rik	0	0	0	1	0	0	0	1	0	1	0	1	1	0	0	ENSMUSG00000100200	1	0	535	ENSMUSG00000100200	0	0	0	0	#NUM!	0	0	0	0	#NUM!	1	0	X	9283763	9284298	0	0	0	0	ENSMUSG00000100200	1	0	535	ENSMUSG00000100200	0	0	0	0	#NUM!
1700012P22Rik	0.326505	0.326505	0.326505	1.04965	0.196694	0.196694	0.196694	1.02963	5.65151e-07	1.02007	0.0364659	0.970911	1	6.57633	6.63894	ENSMUSG00000028589	1	1	974	ENSMUSG00000028589	838	838	329	329	1	174	174	509	509	0.607399	4	6.57633	4	144418188	144438772	6.63894	6.57633	6.90283	6.83563	ENSMUSG00000028589	1	1	974	ENSMUSG00000028589	466	466	208	208	1
1700013D24Rik	1.16638	1.16638	1.16638	1.78174	1.1251	1.1251	1.1251	1.75121	4.67444e-06	1.73153	0.545548	0.585377	1	1.49203	1.49773	ENSMUSG00000079346	1	1	535	ENSMUSG00000079346	104	104	41	41	1	40	40	63	63	0.605769	3	1.49203	6	124347592	124357086	1.49773	1.49203	2.65841	2.62283	ENSMUSG00000079346	1	1	535	ENSMUSG00000079346	74	74	44	44	1
1700013F07Rik	0.0331863	0.0331863	0.0331863	1.01125	0.00841136	0.00841136	-0.00841136	-1.00284	-2.17932e-07	-1.01755	-0.0211895	0.983094	1	2.94987	2.97154	ENSMUSG00000027886	3	2	1452	ENSMUSG00000027886	617	626	220	220	1	182	182	397	406	0.648562	9	2.94987	3	108534149	108544723	2.97154	2.94987	2.98305	2.96313	ENSMUSG00000027886	3	3	1452	ENSMUSG00000027886	322	330	134	134	1
1700013G24Rik	0.187345	0.187345	0.187345	1.02521	0.117701	0.117701	0.117701	1.01577	-1.17194e-07	-1.0037	-0.00715532	0.994291	1	7.43096	7.46418	ENSMUSG00000041399	1	1	1048	ENSMUSG00000041399	411	411	400	400	1	103	103	11	11	0.026764	2	7.43096	4	137453283	137455461	7.46418	7.43096	7.61831	7.58188	ENSMUSG00000041399	1	1	1048	ENSMUSG00000041399	249	249	247	247	1
1700013H16Rik	1.30249	1.30249	1.30249	1.17572	1.18775	1.18775	1.18775	1.15956	4.52636e-06	1.14259	0.267226	0.789295	1	7.41226	7.44384	ENSMUSG00000054727	1	1	1224	ENSMUSG00000054727	749	749	466	466	1	424	424	283	283	0.377837	9	7.41226	X	53742900	53757831	7.44384	7.41226	8.71476	8.63159	ENSMUSG00000054727	1	1	1224	ENSMUSG00000054727	531	531	330	330	1
1700013N06Rik	0.0487539	0.0487539	0.0487539	#DIV/0!	0.0482948	0.0482948	0.0482948	#DIV/0!	2.02916e-07	#DIV/0!	0.220803	0.825246	1	0	0	ENSMUSG00000085801	1	0	663	ENSMUSG00000085801	10	10	0	0	#NUM!	0	0	10	10	1	5	0	12	106837981	106878841	0	0	0.0487539	0.0482948	ENSMUSG00000085801	1	1	663	ENSMUSG00000085801	8	8	1	1	1
1700014D04Rik	0.300962	0.300962	-0.300962	-1.13534	0.345737	0.345737	-0.345737	-1.1563	-1.55736e-06	-1.16826	-0.169089	0.865727	1	2.52476	2.55775	ENSMUSG00000051054	3	2	3285	ENSMUSG00000051054	521	521	426	426	1	16	16	95	95	0.182342	5	2.52476	13	59740841	59746752	2.55775	2.52476	2.2238	2.21201	ENSMUSG00000051054	3	2	3285	ENSMUSG00000051054	281	281	226	226	1
1700015E13Rik	0.780515	0.780515	-0.780515	-1.09596	0.971246	0.971246	-0.971246	-1.12068	-4.32445e-06	-1.12775	-0.247871	0.804234	1	8.91388	9.01936	ENSMUSG00000042800	1	1	771	ENSMUSG00000042800	231	366	231	353	0.654391	169	169	0	13	0.0355191	2	8.91388	1	170308802	170312125	9.01936	8.91388	8.13336	8.04811	ENSMUSG00000042800	1	1	771	ENSMUSG00000042800	119	199	119	194	0.613402
1700015F17Rik	0.0744623	0.0744623	0.0744623	1.04408	0.0513716	0.0513716	0.0513716	1.03017	1.06028e-07	1.01466	0.0135165	0.989216	1	1.68918	1.70261	ENSMUSG00000079666	3	2	1118	ENSMUSG00000079666	316	319	97	97	1	92	92	219	222	0.695925	10	1.68918	5	5437826	5479143	1.70261	1.68918	1.76364	1.75399	ENSMUSG00000079666	3	2	1118	ENSMUSG00000079666	179	181	61	61	1
1700015G11Rik	0	0	0	1	0	0	0	1	0	1	0	1	1	0	0	ENSMUSG00000094445	4	0	397	ENSMUSG00000094445	2	2	0	0	#NUM!	0	0	2	2	1	12	0	7	52011682	52015728	0	0	0	0	ENSMUSG00000094445	4	0	397	ENSMUSG00000094445	2	2	0	0	#NUM!
1700015O11Rik	0	0	0	1	0	0	0	1	0	1	0	1	1	0	0	ENSMUSG00000097671	1	0	682	ENSMUSG00000097671	0	0	0	0	#NUM!	0	0	0	0	#NUM!	3	0	6	113631644	113633144	0	0	0	0	ENSMUSG00000097671	1	0	682	ENSMUSG00000097671	1	1	0	0	#NUM!
1700016A09Rik	0	0	0	1	0	0	0	1	0	1	0	1	1	0	0	ENSMUSG00000102737	0	0	0	ENSMUSG00000102737	0	0	0	0	#NUM!	0	0	0	0	#NUM!	0	0	8	120536891	120537726	0	0	0	0	ENSMUSG00000102737	0	0	0	ENSMUSG00000102737	0	0	0	0	#NUM!
1700016C15Rik	0.0420883	0.0420883	0.0420883	#DIV/0!	0.0415812	0.0415812	0.0415812	#DIV/0!	1.75173e-07	#DIV/0!	0.205154	0.837452	1	0	0	ENSMUSG00000015962	1	0	768	ENSMUSG00000015962	7	7	0	0	#NUM!	0	0	7	7	1	6	0	1	177729813	177753324	0	0	0.0420883	0.0415812	ENSMUSG00000015962	1	1	768	ENSMUSG00000015962	9	9	1	1	1
1700016D06Rik	0.0991832	0.0991832	0.0991832	1.0419	0.0459822	0.0459822	0.0459822	1.01921	1.27077e-07	1.01253	0.0136918	0.989076	1	2.36721	2.39352	ENSMUSG00000031509	4	2	1612	ENSMUSG00000031509	646	649	196	196	1	193	193	450	453	0.697997	13	2.36721	8	11654923	11701063	2.39352	2.36721	2.4664	2.4395	ENSMUSG00000031509	4	3	1612	ENSMUSG00000031509	372	373	123	123	1
1700016D08Rik	0	0	0	1	0	0	0	1	0	1	0	1	1	0	0	ENSMUSG00000103481	0	0	0	ENSMUSG00000103481	0	0	0	0	#NUM!	0	0	0	0	#NUM!	0	0	16	3908824	3909192	0	0	0	0	ENSMUSG00000103481	0	0	0	ENSMUSG00000103481	0	0	0	0	#NUM!
1700016G14Rik	0.50294	0.50294	-0.50294	-1.05287	0.694231	0.694231	-0.694231	-1.07381	-3.30227e-06	-1.0834	-0.176891	0.859594	1	10.0166	10.0996	ENSMUSG00000085861	1	1	863	ENSMUSG00000085861	511	511	444	444	1	112	112	67	67	0.131115	2	10.0166	13	24741231	24746592	10.0996	10.0166	9.51362	9.40537	ENSMUSG00000085861	1	1	863	ENSMUSG00000085861	286	286	254	254	1
1700016G22Rik	0.255888	0.255888	-0.255888	-1.07738	0.28089	0.28089	-0.28089	-1.08516	-1.49505e-06	-1.10862	-0.135007	0.892606	1	3.56279	3.57916	ENSMUSG00000100625	2	2	694	ENSMUSG00000100625	494	494	127	127	1	47	47	367	367	0.742915	4	3.56279	13	5855507	5858092	3.57916	3.56279	3.3069	3.29827	ENSMUSG00000100625	2	1	694	ENSMUSG00000100625	255	255	71	71	1
1700016H13Rik	0.0503895	0.0503895	-0.0503895	-1.08805	0.0505573	0.0505573	-0.0505573	-1.08845	-2.84879e-07	-1.11961	-0.0616775	0.95082	1	0.622656	0.622162	ENSMUSG00000029320	7	4	1751	ENSMUSG00000029320	81	81	56	56	1	20	20	25	25	0.308642	16	0.622656	5	103648038	103656010	0.622162	0.622656	0.572267	0.571604	ENSMUSG00000029320	7	1	1751	ENSMUSG00000029320	43	43	31	31	1
1700016K19Rik	2.47305	2.47305	-2.47305	-1.0798	3.29634	3.29634	-3.29634	-1.10773	-1.4332e-05	-1.11112	-0.422545	0.672628	1	33.4632	33.8938	ENSMUSG00000053783	1	1	921	ENSMUSG00000053783	1678	1678	1583	1583	1	423	423	95	95	0.056615	2	33.4632	11	75999911	76003569	33.8938	33.4632	30.9902	30.5975	ENSMUSG00000053783	1	1	921	ENSMUSG00000053783	947	947	883	883	1
1700016L21Rik	0	0	0	1	0	0	0	1	0	1	0	1	1	0	0	ENSMUSG00000101483	2	0	968	ENSMUSG00000101483	24	24	0	0	#NUM!	0	0	24	24	1	6	0	1	80445931	80479867	0	0	0	0	ENSMUSG00000101483	2	0	968	ENSMUSG00000101483	9	9	0	0	#NUM!
1700016P03Rik	0.380188	0.380188	-0.380188	-1.35002	0.39152	0.39152	-0.39152	-1.36376	-1.75935e-06	-1.38917	-0.260219	0.794695	1	1.46639	1.46783	ENSMUSG00000085609	1	1	863	ENSMUSG00000085609	71	258	5	65	0.0769231	4	5	66	193	0.748062	3	1.46639	11	75172559	75177633	1.46783	1.46639	1.0862	1.07631	ENSMUSG00000085609	1	1	863	ENSMUSG00000085609	30	114	2	29	0.0689655
1700016P04Rik	0	0	0	1	0	0	0	1	0	1	0	1	1	0	0	ENSMUSG00000101894	1	0	429	ENSMUSG00000101894	0	0	0	0	#NUM!	0	0	0	0	#NUM!	2	0	6	13413336	13415996	0	0	0	0	ENSMUSG00000101894	1	0	429	ENSMUSG00000101894	0	0	0	0	#NUM!
1700017B05Rik	0.388538	0.388538	0.388538	1.0126	0.417539	0.417539	-0.417539	-1.01355	-2.10548e-06	-1.0162	-0.0632954	0.949531	1	30.8412	31.235	ENSMUSG00000032300	1	1	4934	ENSMUSG00000032300	8915	8915	7816	7816	1	564	564	1099	1099	0.123275	3	30.8412	9	57252321	57262599	31.235	30.8412	31.2298	30.8174	ENSMUSG00000032300	1	1	4934	ENSMUSG00000032300	5372	5372	4767	4767	1
1700017D01Rik	1.26187	1.26187	1.26187	1.02854	0.36209	0.36209	0.36209	1.00811	-8.4733e-08	-1.00045	-0.00211937	0.998309	1	44.2139	44.6573	ENSMUSG00000024729	1	1	1192	ENSMUSG00000024729	3828	4555	2707	2707	1	1380	1380	1121	1848	0.405708	7	44.2139	19	11096815	11130876	44.6573	44.2139	45.4757	45.0194	ENSMUSG00000024729	1	1	1192	ENSMUSG00000024729	2384	2838	1677	1677	1
1700017G19Rik	0.309637	0.309637	-0.309637	-1.0194	0.695983	0.695983	-0.695983	-1.04411	-3.25268e-06	-1.04896	-0.135658	0.892092	1	16.2712	16.4749	ENSMUSG00000037884	2	2	2904	ENSMUSG00000037884	3416	3416	2427	2427	1	573	573	989	989	0.28952	8	16.2712	3	40504866	40522912	16.4749	16.2712	15.9616	15.7789	ENSMUSG00000037884	2	2	2904	ENSMUSG00000037884	1980	1980	1434	1434	1
1700017I07Rik	0.360903	0.360903	0.360903	1.47579	0.348965	0.348965	0.348965	1.45688	1.41053e-06	1.4342	0.244418	0.806907	1	0.758537	0.763794	ENSMUSG00000098727	1	1	462	ENSMUSG00000098727	44	44	18	18	1	11	11	26	26	0.590909	2	0.758537	9	89802869	89806055	0.763794	0.758537	1.11944	1.11276	ENSMUSG00000098727	1	1	462	ENSMUSG00000098727	29	29	16	16	1
1700017J07Rik	0.131139	0.131139	0.131139	1.09103	0.107977	0.107977	0.107977	1.07456	3.71919e-07	1.06028	0.0507763	0.959504	1	1.44063	1.44819	ENSMUSG00000086348	1	1	473	ENSMUSG00000086348	36	36	35	35	1	7	7	1	1	0.0277778	2	1.44063	2	168978267	168978906	1.44819	1.44063	1.57177	1.55617	ENSMUSG00000086348	1	1	473	ENSMUSG00000086348	25	25	23	23	1
1700017N19Rik	0.804956	0.804956	0.804956	1.13283	0.657691	0.657691	0.657691	1.10711	2.6188e-06	1.1009	0.172654	0.862923	1	6.06004	6.14061	ENSMUSG00000056912	9	4	2326	ENSMUSG00000056912	917	917	724	724	1	684	684	193	193	0.210469	32	6.06004	10	100590510	100618401	6.14061	6.06004	6.86499	6.7983	ENSMUSG00000056912	9	2	2326	ENSMUSG00000056912	615	615	494	494	1
1700018A04Rik	0.0170375	0.0170375	-0.0170375	-1.0061	0.0791899	0.0791899	-0.0791899	-1.0287	-4.10022e-07	-1.03528	-0.0410221	0.967278	1	2.80949	2.83826	ENSMUSG00000038408	3	3	2072	ENSMUSG00000038408	392	962	298	299	0.996656	271	271	94	663	0.689189	10	2.80949	13	31565491	31582513	2.83826	2.80949	2.79245	2.75907	ENSMUSG00000038408	3	3	2072	ENSMUSG00000038408	229	563	179	179	1
1700018A14Rik	0	0	0	1	0	0	0	1	0	1	0	1	1	0	0	ENSMUSG00000103616	0	0	0	ENSMUSG00000103616	0	0	0	0	#NUM!	0	0	0	0	#NUM!	0	0	18	46199020	46199731	0	0	0	0	ENSMUSG00000103616	0	0	0	ENSMUSG00000103616	0	0	0	0	#NUM!
1700018B08Rik	1.21181	1.21181	1.21181	1.07492	0.855386	0.855386	0.855386	1.05218	3.09135e-06	1.04463	0.126437	0.899386	1	16.1741	16.3943	ENSMUSG00000031809	4	3	1294	ENSMUSG00000031809	1058	1616	1058	1075	0.984186	949	952	0	541	0.334777	15	16.1741	8	121530779	121544320	16.3943	16.1741	17.3859	17.2496	ENSMUSG00000031809	4	3	1294	ENSMUSG00000031809	687	1065	687	696	0.987069
1700018B24Rik	8.70759	8.70759	8.70759	1.10487	7.48666	7.48666	7.48666	1.08981	2.62193e-05	1.07373	0.470084	0.638296	1	83.031	83.3656	ENSMUSG00000037910	1	1	593	ENSMUSG00000037910	2583	2583	2529	2529	1	486	486	54	54	0.0209059	2	83.031	3	48605731	48609102	83.3656	83.031	91.7386	90.8522	ENSMUSG00000037910	1	1	593	ENSMUSG00000037910	1706	1706	1683	1683	1
1700018C11Rik	0.0572527	0.0572527	0.0572527	1.01235	0.038574	0.038574	-0.038574	-1.00831	-3.21064e-07	-1.01644	-0.0248996	0.980135	1	4.63416	4.68003	ENSMUSG00000058935	2	2	689	ENSMUSG00000058935	335	336	164	164	1	149	149	171	172	0.511905	6	4.63416	4	63607088	63622428	4.68003	4.63416	4.69141	4.64145	ENSMUSG00000058935	2	2	689	ENSMUSG00000058935	197	197	100	100	1
1700018F24Rik	4.35595	4.35595	4.35595	1.12634	3.53272	3.53272	3.53272	1.10126	1.3968e-05	1.09459	0.386672	0.698999	1	34.4787	34.8887	ENSMUSG00000029620	1	1	1122	ENSMUSG00000029620	1136	2918	1136	1987	0.571716	1108	1541	0	931	0.319054	5	34.4787	5	145042989	145045681	34.8887	34.4787	38.8347	38.4214	ENSMUSG00000029620	1	1	1122	ENSMUSG00000029620	685	1868	685	1348	0.50816
1700018L02Rik	0	0	0	1	0	0	0	1	0	1	0	1	1	0	0	ENSMUSG00000100075	0	0	0	ENSMUSG00000100075	1849	2085	0	0	#NUM!	0	0	1849	2085	1	0	0	19	29046244	29048729	0	0	0	0	ENSMUSG00000100075	0	0	0	ENSMUSG00000100075	1029	1158	0	0	#NUM!
1700018M17Rik	0	0	0	1	0	0	0	1	0	1	0	1	1	0	0	ENSMUSG00000046145	1	0	456	ENSMUSG00000046145	2	2	0	0	#NUM!	0	0	2	2	1	5	0	4	59549153	59549625	0	0	0	0	ENSMUSG00000046145	1	0	456	ENSMUSG00000046145	2	2	0	0	#NUM!
1700019A02Rik	1.04803	1.04803	1.04803	1.02197	0.576849	0.576849	0.576849	1.01199	-1.3965e-06	-1.00688	-0.0336797	0.973133	1	47.7081	48.0924	ENSMUSG00000060715	2	2	777	ENSMUSG00000060715	2842	2843	1904	1904	1	1891	1891	938	939	0.330285	12	47.7081	1	53158576	53187636	48.0924	47.7081	48.7562	48.6692	ENSMUSG00000060715	2	2	777	ENSMUSG00000060715	1661	1661	1172	1172	1
1700019B03Rik	0.040063	0.040063	0.040063	1.04016	0.0318083	0.0318083	0.0318083	1.03174	4.63447e-08	1.01085	0.00769544	0.99386	1	0.997492	1.00203	ENSMUSG00000040340	3	1	1620	ENSMUSG00000040340	169	169	83	83	1	76	76	86	86	0.508876	14	0.997492	8	3470861	3487181	1.00203	0.997492	1.03756	1.03383	ENSMUSG00000040340	3	0	1620	ENSMUSG00000040340	124	124	52	52	1
1700019B21Rik	0.248342	0.248342	0.248342	1.03689	0.120851	0.120851	0.120851	1.01778	2.2109e-07	1.00767	0.014143	0.988716	1	6.73161	6.7983	ENSMUSG00000085757	2	2	778	ENSMUSG00000085757	369	369	269	269	1	225	225	100	100	0.271003	4	6.73161	X	62510538	62527011	6.7983	6.73161	6.97995	6.91915	ENSMUSG00000085757	2	2	778	ENSMUSG00000085757	218	218	168	168	1
1700019D03Rik	0.174611	0.174611	0.174611	1.2194	0.167578	0.167578	0.167578	1.20949	6.30675e-07	1.18503	0.112534	0.9104	1	0.795851	0.799946	ENSMUSG00000043629	7	3	4330	ENSMUSG00000043629	219	239	167	177	0.943503	42	42	52	62	0.259414	14	0.795851	1	52922323	53020179	0.799946	0.795851	0.970461	0.967524	ENSMUSG00000043629	7	3	4330	ENSMUSG00000043629	133	153	116	130	0.892308
1700019E08Rik	0.0318767	0.0318767	-0.0318767	-1.20463	0.0275564	0.0275564	-0.0275564	-1.17548	-1.55322e-07	-1.23956	-0.062681	0.950021	1	0.187654	0.184588	ENSMUSG00000086202	2	2	830	ENSMUSG00000086202	16	16	8	8	1	4	4	8	8	0.5	6	0.187654	2	45696604	45698447	0.184588	0.187654	0.155777	0.157032	ENSMUSG00000086202	2	2	830	ENSMUSG00000086202	8	8	4	4	1
1700019G17Rik	0.176141	0.176141	-0.176141	-1.07538	0.225455	0.225455	-0.225455	-1.09727	-1.03642e-06	-1.10656	-0.111392	0.911306	1	2.51292	2.54319	ENSMUSG00000068299	2	2	3223	ENSMUSG00000068299	497	502	411	416	0.987981	44	44	86	86	0.171315	7	2.51292	6	85899050	85904884	2.54319	2.51292	2.33678	2.31774	ENSMUSG00000068299	2	2	3223	ENSMUSG00000068299	278	286	225	233	0.965665
1700019G24Rik	3.75975	3.75975	3.75975	1.25165	3.45068	3.45068	3.45068	1.22853	1.38449e-05	1.21637	0.566192	0.571264	1	14.9405	15.0996	ENSMUSG00000085416	1	1	503	ENSMUSG00000085416	382	454	382	386	0.989637	357	358	0	68	0.14978	3	14.9405	6	5963908	5977393	15.0996	14.9405	18.7003	18.5503	ENSMUSG00000085416	1	1	503	ENSMUSG00000085416	287	313	287	291	0.986254
1700019L03Rik	0.287039	0.287039	0.287039	1.02022	0.0244082	0.0244082	-0.0244082	-1.0017	-5.18597e-07	-1.0086	-0.0229376	0.9817	1	14.1942	14.3533	ENSMUSG00000038987	2	1	1779	ENSMUSG00000038987	1560	1561	1297	1297	1	1010	1010	263	264	0.169122	11	14.1942	2	32777380	32784428	14.3533	14.1942	14.4812	14.3289	ENSMUSG00000038987	2	1	1779	ENSMUSG00000038987	927	927	797	797	1
1700019M22Rik	0	0	0	1	0	0	0	1	0	1	0	1	1	0	0	ENSMUSG00000059695	0	0	0	ENSMUSG00000059695	69	69	0	0	#NUM!	0	0	69	69	1	0	0	12	96046766	96047120	0	0	0	0	ENSMUSG00000059695	0	0	0	ENSMUSG00000059695	40	40	0	0	#NUM!
1700019N19Rik	0.670639	0.670639	-0.670639	-1.05633	0.862648	0.862648	-0.862648	-1.07296	-4.30926e-06	-1.08696	-0.206163	0.836664	1	12.5767	12.6858	ENSMUSG00000026931	2	2	1257	ENSMUSG00000026931	952	957	812	812	1	689	689	140	145	0.151515	8	12.5767	19	58785802	58794461	12.6858	12.5767	11.9061	11.8231	ENSMUSG00000026931	2	2	1257	ENSMUSG00000026931	523	524	463	463	1
1700019O17Rik	0.175766	0.175766	0.175766	2.41493	0.174101	0.174101	0.174101	2.40006	7.16552e-07	2.34687	0.262084	0.793257	1	0.124223	0.124352	ENSMUSG00000036574	1	1	1724	ENSMUSG00000036574	11	11	11	11	1	0	0	0	0	0	1	0.124223	1	86426328	86428052	0.124352	0.124223	0.299989	0.298453	ENSMUSG00000036574	1	1	1724	ENSMUSG00000036574	16	16	16	16	1
1700019P21Rik	0	0	0	1	0	0	0	1	0	1	0	1	1	0	0	ENSMUSG00000099808	1	0	411	ENSMUSG00000099808	0	0	0	0	#NUM!	0	0	0	0	#NUM!	2	0	1	138876271	138876951	0	0	0	0	ENSMUSG00000099808	1	0	411	ENSMUSG00000099808	0	0	0	0	#NUM!
1700020A23Rik	0.0263452	0.0263452	-0.0263452	#DIV/0!	0.0258685	0.0258685	-0.0258685	#DIV/0!	-1.1283e-07	#DIV/0!	-0.162312	0.87106	1	0.0263452	0.0258685	ENSMUSG00000027409	3	0	739	ENSMUSG00000027409	0	1	0	1	0	0	0	0	0	0	8	0.0263452	2	130405258	130406074	0.0258685	0.0263452	0	0	ENSMUSG00000027409	3	0	739	ENSMUSG00000027409	0	1	0	0	#NUM!
1700020D05Rik	0.265129	0.265129	0.265129	2.26399	0.263284	0.263284	0.263284	2.26189	1.07816e-06	2.20019	0.310289	0.756341	1	0.209755	0.208642	ENSMUSG00000100937	1	0	1021	ENSMUSG00000100937	0	11	0	11	0	0	0	0	0	0	1	0.209755	19	5502766	5503787	0.208642	0.209755	0.474885	0.471926	ENSMUSG00000100937	1	0	1021	ENSMUSG00000100937	0	15	0	15	0
1700020G17Rik	0.012937	0.012937	0.012937	1.2452	0.0114785	0.0114785	0.0114785	1.21541	4.74758e-08	1.2101	0.0327161	0.973901	1	0.0527618	0.0532876	ENSMUSG00000101801	4	2	1476	ENSMUSG00000101801	127	300	4	4	1	4	4	123	296	0.986667	11	0.0527618	10	110784584	110896550	0.0532876	0.0527618	0.0656988	0.064766	ENSMUSG00000101801	4	2	1476	ENSMUSG00000101801	52	128	3	3	1
1700020I14Rik	0.0284554	0.0284554	-0.0284554	-1.00258	0.245971	0.245971	-0.245971	-1.02256	-1.45213e-06	-1.03166	-0.0731979	0.941649	1	11.0495	11.1497	ENSMUSG00000085438	2	2	8306	ENSMUSG00000085438	4765	4765	4714	4714	1	315	315	51	51	0.010703	6	11.0495	2	119594296	119607502	11.1497	11.0495	11.0211	10.9037	ENSMUSG00000085438	2	2	8306	ENSMUSG00000085438	2861	2861	2832	2832	1
1700020L24Rik	0.492896	0.492896	-0.492896	-1.11197	0.592439	0.592439	-0.592439	-1.13624	-2.6423e-06	-1.14421	-0.205058	0.837527	1	4.89509	4.94103	ENSMUSG00000035085	2	2	1050	ENSMUSG00000035085	254	302	216	264	0.818182	131	131	38	38	0.125828	5	4.89509	11	83437676	83441233	4.94103	4.89509	4.4022	4.3486	ENSMUSG00000035085	2	2	1050	ENSMUSG00000035085	138	162	119	143	0.832168
1700020M21Rik	0.0598822	0.0598822	0.0598822	1.66026	0.061317	0.061317	0.061317	1.68	2.38285e-07	1.61347	0.115289	0.908216	1	0.0906947	0.0901715	ENSMUSG00000100146	1	1	644	ENSMUSG00000100146	19	19	3	3	1	2	2	16	16	0.842105	3	0.0906947	9	120913773	120915252	0.0901715	0.0906947	0.150577	0.151489	ENSMUSG00000100146	1	1	644	ENSMUSG00000100146	15	15	3	3	1
1700020N01Rik	6.04129	6.04129	6.04129	1.14359	5.40825	5.40825	5.40825	1.12786	2.00656e-05	1.11136	0.500872	0.616461	1	42.0746	42.2976	ENSMUSG00000050844	2	1	1136	ENSMUSG00000050844	2897	2897	2455	2455	1	1437	1437	442	442	0.152572	5	42.0746	10	21593144	21622376	42.2976	42.0746	48.1158	47.7058	ENSMUSG00000050844	2	1	1136	ENSMUSG00000050844	1963	1963	1691	1691	1
1700020N15Rik	0.0748807	0.0748807	-0.0748807	-1.4054	0.0725614	0.0725614	-0.0725614	-1.38771	-3.42989e-07	-1.44616	-0.121562	0.903246	1	0.259588	0.259713	ENSMUSG00000059690	1	1	525	ENSMUSG00000059690	5	7	5	7	0.714286	2	2	0	0	0	2	0.259588	X	69945299	69945978	0.259713	0.259588	0.184708	0.187152	ENSMUSG00000059690	1	1	525	ENSMUSG00000059690	3	3	3	3	1
1700020N18Rik	1.46023	1.46023	1.46023	1.01795	0	0	0	-1	-3.73904e-06	-1.01085	-0.0691368	0.944881	1	81.329	82.0591	ENSMUSG00000100253	1	1	547	ENSMUSG00000100253	2463	2463	2285	2285	1	1844	1844	178	178	0.0722696	3	81.329	1	91404878	91406029	82.0591	81.329	82.7892	82.0591	ENSMUSG00000100253	1	1	547	ENSMUSG00000100253	1468	1468	1401	1401	1
1700021A07Rik	0.100394	0.100394	-0.100394	-1.27992	0.10467	0.10467	-0.10467	-1.29324	-4.73254e-07	-1.31704	-0.123718	0.901539	1	0.45905	0.461615	ENSMUSG00000037535	2	1	721	ENSMUSG00000037535	66	66	17	17	1	8	8	49	49	0.742424	6	0.45905	10	21419357	21426565	0.461615	0.45905	0.358656	0.356945	ENSMUSG00000037535	2	1	721	ENSMUSG00000037535	26	26	8	8	1
1700021F05Rik	0.269343	0.269343	-0.269343	-1.03847	0.355505	0.355505	-0.355505	-1.05123	-1.99852e-06	-1.06859	-0.125249	0.900327	1	7.27002	7.2955	ENSMUSG00000019797	4	2	1339	ENSMUSG00000019797	790	790	500	500	1	326	326	290	290	0.367089	9	7.27002	10	43525120	43540994	7.2955	7.27002	7.00068	6.94	ENSMUSG00000019797	4	3	1339	ENSMUSG00000019797	455	455	290	290	1
1700021F07Rik	1.84928	1.84928	1.84928	1.13636	1.58113	1.58113	1.58113	1.11538	6.05981e-06	1.10433	0.266849	0.789585	1	13.5621	13.7031	ENSMUSG00000027518	1	1	646	ENSMUSG00000027518	544	544	450	450	1	413	413	94	94	0.172794	4	13.5621	2	173522585	173528501	13.7031	13.5621	15.4114	15.2842	ENSMUSG00000027518	1	1	646	ENSMUSG00000027518	371	371	308	308	1
1700021J08Rik	0	0	0	1	0	0	0	1	0	1	0	1	1	0	0	ENSMUSG00000086890	1	0	575	ENSMUSG00000086890	0	0	0	0	#NUM!	0	0	0	0	#NUM!	2	0	4	117002165	117003012	0	0	0	0	ENSMUSG00000086890	1	0	575	ENSMUSG00000086890	0	0	0	0	#NUM!
1700021K19Rik	1.96948	1.96948	-1.96948	-1.06714	2.66287	2.66287	-2.66287	-1.09158	-1.19753e-05	-1.09809	-0.364039	0.715829	1	31.3021	31.7386	ENSMUSG00000035629	9	8	7478	ENSMUSG00000035629	12655	12662	12016	12023	0.999418	5977	5977	639	639	0.050466	37	31.3021	16	32821702	32877766	31.7386	31.3021	29.3326	29.0758	ENSMUSG00000035629	9	8	7478	ENSMUSG00000035629	7060	7062	6784	6786	0.999705
1700021L23Rik	0.492167	0.492167	0.492167	1.29131	0.467269	0.467269	0.467269	1.2744	1.8445e-06	1.25492	0.222408	0.823997	1	1.68947	1.70289	ENSMUSG00000086955	1	1	726	ENSMUSG00000086955	271	271	63	63	1	20	20	208	208	0.767528	2	1.68947	4	124302836	124311461	1.70289	1.68947	2.18164	2.17016	ENSMUSG00000086955	1	1	726	ENSMUSG00000086955	171	171	49	49	1
1700021N21Rik	0.35826	0.35826	0.35826	1.21327	0.327772	0.327772	0.327772	1.19405	1.28833e-06	1.17907	0.158442	0.874108	1	1.67986	1.6891	ENSMUSG00000087343	1	1	904	ENSMUSG00000087343	98	98	78	78	1	39	39	20	20	0.204082	3	1.67986	4	134448765	134450171	1.6891	1.67986	2.03812	2.01687	ENSMUSG00000087343	1	1	904	ENSMUSG00000087343	68	68	57	57	1
1700021P04Rik	0.0390128	0.0390128	0.0390128	1.66026	0.0390545	0.0390545	0.0390545	1.65063	1.55241e-07	1.61347	0.0930554	0.92586	1	0.0590869	0.0600261	ENSMUSG00000096796	1	1	659	ENSMUSG00000096796	18	18	2	2	1	0	0	16	16	0.888889	2	0.0590869	19	24064792	24066452	0.0600261	0.0590869	0.0980996	0.0990806	ENSMUSG00000096796	1	1	659	ENSMUSG00000096796	12	12	2	2	1
1700022A21Rik	0.077056	0.077056	0.077056	1.08955	0.0679793	0.0679793	0.0679793	1.07848	2.16845e-07	1.05884	0.0383184	0.969434	1	0.860514	0.866184	ENSMUSG00000038165	1	1	1448	ENSMUSG00000038165	83	83	64	64	1	9	9	19	19	0.228916	2	0.860514	5	24645452	24648860	0.866184	0.860514	0.93757	0.934163	ENSMUSG00000038165	1	1	1448	ENSMUSG00000038165	52	52	42	42	1
1700022A22Rik	0.200331	0.200331	0.200331	1.59641	0.198964	0.198964	0.198964	1.59144	7.93241e-07	1.55141	0.201811	0.840065	1	0.335897	0.336405	ENSMUSG00000099751	3	3	1507	ENSMUSG00000099751	118	126	26	26	1	7	7	92	100	0.793651	11	0.335897	15	46324558	46373907	0.336405	0.335897	0.536228	0.535369	ENSMUSG00000099751	3	3	1507	ENSMUSG00000099751	86	90	25	25	1
1700022E09Rik	0.0193014	0.0193014	0.0193014	1.66026	0.018899	0.018899	0.018899	1.6505	7.68046e-08	1.61347	0.0654534	0.947813	1	0.0292329	0.0290532	ENSMUSG00000099983	2	1	666	ENSMUSG00000099983	12	13	1	1	1	1	1	11	12	0.923077	6	0.0292329	16	59462908	59469238	0.0290532	0.0292329	0.0485343	0.0479522	ENSMUSG00000099983	2	1	666	ENSMUSG00000099983	14	14	1	1	1
1700022F17Rik	0.0795583	0.0795583	-0.0795583	-3.61389	0.0783943	0.0783943	-0.0783943	-3.5723	-3.44401e-07	-3.71869	-0.215895	0.82907	1	0.109995	0.108871	ENSMUSG00000102012	1	1	1062	ENSMUSG00000102012	4	6	4	6	0.666667	4	4	0	0	0	2	0.109995	12	28469869	28474225	0.108871	0.109995	0.0304368	0.0304763	ENSMUSG00000102012	1	1	1062	ENSMUSG00000102012	1	2	1	1	1
1700022H16Rik	0	0	0	1	0	0	0	1	0	1	0	1	1	0	0	ENSMUSG00000099360	1	0	476	ENSMUSG00000099360	0	0	0	0	#NUM!	0	0	0	0	#NUM!	4	0	12	9565235	9570585	0	0	0	0	ENSMUSG00000099360	1	0	476	ENSMUSG00000099360	0	0	0	0	#NUM!
1700022I11Rik	0.4261	0.4261	0.4261	1.17348	0.367636	0.367636	0.367636	1.14801	1.47698e-06	1.14041	0.151553	0.879539	1	2.45614	2.48392	ENSMUSG00000028451	5	2	4542	ENSMUSG00000028451	652	793	573	573	1	75	75	79	220	0.277427	11	2.45614	4	42969603	42983640	2.48392	2.45614	2.88224	2.85156	ENSMUSG00000028451	5	3	4542	ENSMUSG00000028451	445	522	405	405	1
1700022N22Rik	0.843175	0.843175	0.843175	1.23262	0.772032	0.772032	0.772032	1.21143	3.07182e-06	1.19788	0.256094	0.797878	1	3.62472	3.65151	ENSMUSG00000097523	1	1	709	ENSMUSG00000097523	212	212	132	132	1	49	49	80	80	0.377358	2	3.62472	17	25985814	25988469	3.65151	3.62472	4.46789	4.42355	ENSMUSG00000097523	1	1	709	ENSMUSG00000097523	147	147	98	98	1
1700023C21Rik	0.331417	0.331417	0.331417	2.32437	0.329754	0.329754	0.329754	2.31654	1.34917e-06	2.25886	0.352299	0.724614	1	0.250246	0.25047	ENSMUSG00000087393	1	1	389	ENSMUSG00000087393	23	23	5	5	1	5	5	18	18	0.782609	3	0.250246	11	109845877	109848476	0.25047	0.250246	0.581663	0.580224	ENSMUSG00000087393	1	1	389	ENSMUSG00000087393	19	19	7	7	1
1700023E05Rik	0.00954037	0.00954037	-0.00954037	-1.00096	0.159935	0.159935	-0.159935	-1.01616	-1.24455e-06	-1.02999	-0.0659775	0.947396	1	9.98194	10.0586	ENSMUSG00000029248	3	2	2243	ENSMUSG00000029248	1070	1636	661	1150	0.574783	561	561	409	486	0.297066	13	9.98194	5	77016022	77061529	10.0586	9.98194	9.9724	9.89863	ENSMUSG00000029248	3	3	2243	ENSMUSG00000029248	585	942	380	692	0.549133
1700023F02Rik	0.0851059	0.0851059	0.0851059	1.04298	0.0456347	0.0456347	0.0456347	1.0228	1.15235e-07	1.01359	0.0135725	0.989171	1	1.97991	2.00125	ENSMUSG00000100000	5	4	767	ENSMUSG00000100000	315	328	78	78	1	75	75	237	250	0.762195	12	1.97991	10	66120604	66254223	2.00125	1.97991	2.06502	2.04688	ENSMUSG00000100000	5	4	767	ENSMUSG00000100000	193	195	49	49	1
1700023F06Rik	0.249515	0.249515	-0.249515	-1.26066	0.260949	0.260949	-0.260949	-1.27381	-1.18415e-06	-1.29722	-0.19031	0.849066	1	1.20676	1.21396	ENSMUSG00000020940	5	1	1452	ENSMUSG00000020940	144	144	90	90	1	81	81	54	54	0.375	18	1.20676	11	103198943	103208558	1.21396	1.20676	0.957248	0.953015	ENSMUSG00000020940	5	1	1452	ENSMUSG00000020940	71	72	43	43	1
1700023G09Rik	0.00453042	0.00453042	-0.00453042	-1.20463	0.00327757	0.00327757	-0.00327757	-1.14281	-2.20749e-08	-1.23956	-0.0236302	0.981148	1	0.02667	0.0262284	ENSMUSG00000103503	2	1	1460	ENSMUSG00000103503	4	4	2	2	1	0	0	2	2	0.5	5	0.02667	1	186926932	186930112	0.0262284	0.02667	0.0221396	0.0229509	ENSMUSG00000103503	2	1	1460	ENSMUSG00000103503	2	2	1	1	1
1700023H06Rik	0.00705234	0.00705234	-0.00705234	-1.03254	0.00502582	0.00502582	-0.00502582	-1.02308	-5.63632e-08	-1.06248	-0.0201054	0.983959	1	0.223783	0.222768	ENSMUSG00000089827	1	1	1044	ENSMUSG00000089827	12	12	12	12	1	11	11	0	0	0	2	0.223783	13	80884223	80885524	0.222768	0.223783	0.216731	0.217742	ENSMUSG00000089827	1	1	1044	ENSMUSG00000089827	7	7	7	7	1
1700024B05Rik	0.299922	0.299922	0.299922	1.02843	0.0698918	0.0698918	0.0698918	1.00655	-2.5106e-08	-1.00056	-0.00128549	0.998974	1	10.5499	10.6656	ENSMUSG00000052334	2	0	1576	ENSMUSG00000052334	1035	1287	696	854	0.814988	114	214	339	433	0.336441	8	10.5499	14	41943994	42003821	10.6656	10.5499	10.8498	10.7354	ENSMUSG00000052334	2	0	1576	ENSMUSG00000052334	608	777	411	529	0.776938
1700024B18Rik	0	0	0	1	0	0	0	1	0	1	0	1	1	0	0	ENSMUSG00000099994	1	0	423	ENSMUSG00000099994	0	1	0	0	#NUM!	0	0	0	1	1	4	0	14	123987634	124015684	0	0	0	0	ENSMUSG00000099994	1	0	423	ENSMUSG00000099994	0	3	0	0	#NUM!
1700024G13Rik	0.472254	0.472254	0.472254	1.12068	0.379413	0.379413	0.379413	1.09591	1.49319e-06	1.08909	0.122844	0.902231	1	3.91339	3.95595	ENSMUSG00000072473	1	1	398	ENSMUSG00000072473	204	204	80	80	1	73	73	124	124	0.607843	3	3.91339	14	32376501	32388373	3.95595	3.91339	4.38565	4.33536	ENSMUSG00000072473	1	1	398	ENSMUSG00000072473	106	106	54	54	1
1700024J04Rik	0.50249	0.50249	-0.50249	-1.18146	0.547427	0.547427	-0.547427	-1.2001	-2.48627e-06	-1.21573	-0.239271	0.810896	1	3.27158	3.28321	ENSMUSG00000069890	1	1	1821	ENSMUSG00000069890	364	377	293	306	0.957516	0	0	71	71	0.188329	2	3.27158	11	49586640	49588462	3.28321	3.27158	2.76909	2.73578	ENSMUSG00000069890	1	1	1821	ENSMUSG00000069890	186	191	151	156	0.967949
1700024P04Rik	0.0793971	0.0793971	0.0793971	1.2452	0.0765094	0.0765094	0.0765094	1.23601	2.91369e-07	1.2101	0.081049	0.935403	1	0.323811	0.324174	ENSMUSG00000045022	1	1	481	ENSMUSG00000045022	8	8	8	8	1	0	0	0	0	0	1	0.323811	13	98984084	98984565	0.324174	0.323811	0.403208	0.400683	ENSMUSG00000045022	1	1	481	ENSMUSG00000045022	6	6	6	6	1
1700024P16Rik	1.15059	1.15059	-1.15059	-1.26834	1.25711	1.25711	-1.25711	-1.29683	-5.44521e-06	-1.30512	-0.412772	0.679774	1	5.43844	5.49226	ENSMUSG00000078612	2	1	3136	ENSMUSG00000078612	1982	1982	876	876	1	552	552	1106	1106	0.558022	21	5.43844	4	104913455	105016863	5.49226	5.43844	4.28786	4.23515	ENSMUSG00000078612	2	1	3136	ENSMUSG00000078612	958	958	416	416	1
1700025B11Rik	0.577753	0.577753	0.577753	1.32821	0.550413	0.550413	0.550413	1.31127	2.19215e-06	1.29078	0.256945	0.797221	1	1.76032	1.76829	ENSMUSG00000101113	1	1	553	ENSMUSG00000101113	85	85	50	50	1	43	43	35	35	0.411765	4	1.76032	15	77558238	77561892	1.76829	1.76032	2.33807	2.3187	ENSMUSG00000101113	1	1	553	ENSMUSG00000101113	63	63	40	40	1
1700025C18Rik	0.0183116	0.0183116	0.0183116	1.66026	0.018077	0.018077	0.018077	1.66158	7.28659e-08	1.61347	0.063753	0.949167	1	0.0277338	0.0273239	ENSMUSG00000078935	1	1	702	ENSMUSG00000078935	1	1	1	1	1	1	1	0	0	0	3	0.0277338	2	165078692	165090750	0.0273239	0.0277338	0.0460453	0.045401	ENSMUSG00000078935	1	1	702	ENSMUSG00000078935	4	4	1	1	1
1700025D23Rik	0.0616632	0.0616632	-0.0616632	-1.80694	0.0619552	0.0619552	-0.0619552	-1.81112	-2.73311e-07	-1.85935	-0.139178	0.88931	1	0.138079	0.138338	ENSMUSG00000086760	1	1	846	ENSMUSG00000086760	16	16	6	6	1	0	0	10	10	0.625	2	0.138079	11	114091405	114095336	0.138338	0.138079	0.0764157	0.0763826	ENSMUSG00000086760	1	1	846	ENSMUSG00000086760	6	6	2	2	1
1700025F22Rik	1.46279	1.46279	1.46279	1.10217	1.142	1.142	1.142	1.07894	4.36002e-06	1.0711	0.188335	0.850614	1	14.3177	14.4667	ENSMUSG00000024728	4	4	805	ENSMUSG00000024728	1490	1491	592	592	1	585	585	898	899	0.602951	10	14.3177	19	11139663	11165320	14.4667	14.3177	15.7805	15.6087	ENSMUSG00000024728	4	4	805	ENSMUSG00000024728	901	902	393	393	1
1700025F24Rik	0.885782	0.885782	0.885782	1.13424	0.792281	0.792281	0.792281	1.11897	2.8902e-06	1.10227	0.182547	0.855154	1	6.59859	6.6597	ENSMUSG00000100558	1	1	894	ENSMUSG00000100558	1851	1851	303	303	1	267	267	1548	1548	0.836305	4	6.59859	10	119413443	119426864	6.6597	6.59859	7.48438	7.45198	ENSMUSG00000100558	1	1	894	ENSMUSG00000100558	771	771	207	207	1
1700025G04Rik	0.187326	0.187326	-0.187326	-1.12793	0.20098	0.20098	-0.20098	-1.1377	-9.79009e-07	-1.16064	-0.131227	0.895596	1	1.65161	1.66048	ENSMUSG00000032666	4	2	11788	ENSMUSG00000032666	944	1101	845	1000	0.845	253	253	99	101	0.0917348	14	1.65161	1	151852402	152090125	1.66048	1.65161	1.46428	1.4595	ENSMUSG00000032666	4	1	11788	ENSMUSG00000032666	522	606	452	534	0.846442
1700025H01Rik	0.0355925	0.0355925	-0.0355925	#DIV/0!	0.0356646	0.0356646	-0.0356646	#DIV/0!	-1.52434e-07	#DIV/0!	-0.18866	0.85036	1	0.0355925	0.0356646	ENSMUSG00000101888	1	1	547	ENSMUSG00000101888	3	3	1	1	1	0	0	2	2	0.666667	2	0.0355925	16	30195070	30200299	0.0356646	0.0355925	0	0	ENSMUSG00000101888	1	0	547	ENSMUSG00000101888	0	0	0	0	#NUM!
1700025K24Rik	0.0268152	0.0268152	-0.0268152	-1.20463	0.0259266	0.0259266	-0.0259266	-1.19826	-1.3066e-07	-1.23956	-0.0574896	0.954155	1	0.157858	0.156698	ENSMUSG00000099747	1	1	740	ENSMUSG00000099747	31	31	6	6	1	4	4	25	25	0.806452	3	0.157858	17	54352582	54370074	0.156698	0.157858	0.131043	0.130772	ENSMUSG00000099747	1	1	740	ENSMUSG00000099747	13	13	3	3	1
1700025M24Rik	0.260759	0.260759	-0.260759	-7.22778	0.26208	0.26208	-0.26208	-7.32216	-1.12182e-06	-7.43739	-0.447793	0.654303	1	0.302629	0.303534	ENSMUSG00000100175	3	2	772	ENSMUSG00000100175	503	546	9	12	0.75	8	8	494	534	0.978022	9	0.302629	5	73268580	73284187	0.303534	0.302629	0.0418702	0.0414541	ENSMUSG00000100175	3	0	772	ENSMUSG00000100175	258	275	1	1	1
1700025N21Rik	0	0	0	1	0	0	0	1	0	1	0	1	1	0	0	ENSMUSG00000090200	1	0	686	ENSMUSG00000090200	0	0	0	0	#NUM!	0	0	0	0	#NUM!	2	0	10	83139149	83142038	0	0	0	0	ENSMUSG00000090200	1	0	686	ENSMUSG00000090200	0	0	0	0	#NUM!
1700025N23Rik	0.0710621	0.0710621	-0.0710621	-3.01157	0.070337	0.070337	-0.070337	-2.99516	-3.08604e-07	-3.09891	-0.192753	0.847152	1	0.106389	0.105591	ENSMUSG00000100121	1	1	915	ENSMUSG00000100121	3	8	3	5	0.6	3	3	0	3	0.375	4	0.106389	6	39063877	39067598	0.105591	0.106389	0.0353266	0.0352538	ENSMUSG00000100121	1	0	915	ENSMUSG00000100121	0	4	0	1	0
1700025O08Rik	0	0	0	1	0	0	0	1	0	1	0	1	1	0	0	ENSMUSG00000028244	1	0	456	ENSMUSG00000028244	0	0	0	0	#NUM!	0	0	0	0	#NUM!	2	0	4	22928166	22938435	0	0	0	0	ENSMUSG00000028244	1	0	456	ENSMUSG00000028244	0	0	0	0	#NUM!
1700026D08Rik	0.874224	0.874224	0.874224	1.03795	0.419409	0.419409	0.419409	1.01803	8.58354e-07	1.0087	0.0296772	0.976325	1	23.0336	23.2573	ENSMUSG00000011154	3	3	3015	ENSMUSG00000011154	3876	3903	3567	3567	1	3237	3237	309	336	0.0860876	12	23.0336	7	83774100	83794880	23.2573	23.0336	23.9078	23.6767	ENSMUSG00000011154	3	2	3015	ENSMUSG00000011154	2356	2367	2230	2230	1
1700026D11Rik	0.593398	0.593398	-0.593398	-1.09551	0.734876	0.734876	-0.734876	-1.11979	-3.29131e-06	-1.12728	-0.215868	0.82909	1	6.80655	6.86938	ENSMUSG00000086379	6	6	2929	ENSMUSG00000086379	5705	6719	993	1024	0.969727	450	450	4712	5695	0.847596	16	6.80655	2	132490633	132524057	6.86938	6.80655	6.21315	6.1345	ENSMUSG00000086379	6	6	2929	ENSMUSG00000086379	3056	3734	551	563	0.978686
1700026F02Rik	0.0645993	0.0645993	0.0645993	1.10684	0.058871	0.058871	0.058871	1.09715	1.95885e-07	1.07565	0.0411294	0.967193	1	0.604631	0.605953	ENSMUSG00000101854	1	1	483	ENSMUSG00000101854	338	339	15	15	1	12	12	323	324	0.955752	3	0.604631	8	71006726	71026755	0.605953	0.604631	0.66923	0.664824	ENSMUSG00000101854	1	1	483	ENSMUSG00000101854	184	188	10	10	1
1700026J12Rik	3.02774	3.02774	3.02774	1.14784	2.69342	2.69342	2.69342	1.13072	1.01295e-05	1.11549	0.362046	0.717318	1	20.4805	20.6048	ENSMUSG00000073976	2	2	1155	ENSMUSG00000073976	1683	1683	1215	1215	1	1085	1085	468	468	0.278075	11	20.4805	16	49210640	49255772	20.6048	20.4805	23.5082	23.2983	ENSMUSG00000073976	2	1	1155	ENSMUSG00000073976	1099	1099	840	840	1
1700026J14Rik	0.0908438	0.0908438	-0.0908438	-1.03847	0.140339	0.140339	-0.140339	-1.05998	-6.7406e-07	-1.06859	-0.0727383	0.942014	1	2.45203	2.47992	ENSMUSG00000097716	1	1	794	ENSMUSG00000097716	103	103	100	100	1	14	14	3	3	0.0291262	2	2.45203	6	48536581	48537474	2.47992	2.45203	2.36119	2.33959	ENSMUSG00000097716	1	1	794	ENSMUSG00000097716	58	58	58	58	1
1700026L06Rik	0.0142237	0.0142237	0.0142237	1.00188	0.067907	0.067907	-0.067907	-1.00901	-8.53101e-07	-1.02707	-0.0519373	0.958579	1	7.55829	7.60806	ENSMUSG00000026809	4	1	747	ENSMUSG00000026809	371	371	290	290	1	205	205	81	81	0.218329	11	7.55829	2	28692079	28699727	7.60806	7.55829	7.57252	7.54015	ENSMUSG00000026809	4	1	747	ENSMUSG00000026809	228	228	175	175	1
1700027A07Rik	0.364872	0.364872	0.364872	1.66026	0.361295	0.361295	0.361295	1.65322	1.45191e-06	1.61347	0.284583	0.775964	1	0.552617	0.553101	ENSMUSG00000084864	1	1	458	ENSMUSG00000084864	13	15	13	13	1	4	4	0	2	0.133333	2	0.552617	15	78911965	78913660	0.553101	0.552617	0.917489	0.914396	ENSMUSG00000084864	1	1	458	ENSMUSG00000084864	13	14	13	13	1
1700027A15Rik	0	0	0	1	0	0	0	1	0	1	0	1	1	0	0	ENSMUSG00000101968	5	0	1396	ENSMUSG00000101968	31	31	0	0	#NUM!	0	0	31	31	1	12	0	1	72984843	73025507	0	0	0	0	ENSMUSG00000101968	5	0	1396	ENSMUSG00000101968	22	22	0	0	#NUM!
1700027F09Rik	0	0	0	1	0	0	0	1	0	1	0	1	1	0	0	ENSMUSG00000100911	1	0	767	ENSMUSG00000100911	0	0	0	0	#NUM!	0	0	0	0	#NUM!	3	0	5	64454812	64467943	0	0	0	0	ENSMUSG00000100911	1	0	767	ENSMUSG00000100911	0	0	0	0	#NUM!
1700027H10Rik	0	0	0	1	0	0	0	1	0	1	0	1	1	0	0	ENSMUSG00000100799	1	0	584	ENSMUSG00000100799	0	0	0	0	#NUM!	0	0	0	0	#NUM!	4	0	3	45416583	45439310	0	0	0	0	ENSMUSG00000100799	1	0	584	ENSMUSG00000100799	0	2	0	0	#NUM!
1700027I24Rik	0.148293	0.148293	0.148293	2.7671	0.149006	0.149006	0.149006	2.78065	6.07071e-07	2.68912	0.257416	0.796858	1	0.0839186	0.0836809	ENSMUSG00000098304	1	1	696	ENSMUSG00000098304	89	91	3	3	1	1	1	86	88	0.967033	4	0.0839186	9	36668855	36693189	0.0836809	0.0839186	0.232211	0.232687	ENSMUSG00000098304	1	1	696	ENSMUSG00000098304	50	52	5	5	1
1700028B04Rik	0.126345	0.126345	0.126345	4.15065	0.127918	0.127918	0.127918	4.17237	5.21012e-07	4.03367	0.273883	0.784175	1	0.0401012	0.0403227	ENSMUSG00000099417	1	1	971	ENSMUSG00000099417	2	2	2	2	1	2	2	0	0	0	2	0.0401012	7	28492549	28497713	0.0403227	0.0401012	0.166446	0.168241	ENSMUSG00000099417	1	1	971	ENSMUSG00000099417	5	5	5	5	1
1700028D13Rik	0.193979	0.193979	-0.193979	-1.17953	0.214801	0.214801	-0.214801	-1.20043	-9.61175e-07	-1.21374	-0.148151	0.882224	1	1.27444	1.28648	ENSMUSG00000101683	2	2	718	ENSMUSG00000101683	234	234	47	47	1	38	38	187	187	0.799145	6	1.27444	5	112206762	112210004	1.28648	1.27444	1.08046	1.07167	ENSMUSG00000101683	2	2	718	ENSMUSG00000101683	145	145	24	24	1
1700028E10Rik	0.118059	0.118059	-0.118059	-1.06932	0.137796	0.137796	-0.137796	-1.08136	-7.11197e-07	-1.10033	-0.0896669	0.928552	1	1.82128	1.83144	ENSMUSG00000097321	6	5	6927	ENSMUSG00000097321	697	1273	620	648	0.95679	98	99	77	625	0.490966	18	1.82128	5	151368674	151432118	1.83144	1.82128	1.70322	1.69364	ENSMUSG00000097321	6	6	6927	ENSMUSG00000097321	384	616	354	365	0.969863
1700028I16Rik	0.00705697	0.00705697	-0.00705697	-1.00062	0.177933	0.177933	-0.177933	-1.01574	-1.40463e-06	-1.02964	-0.0696923	0.944439	1	11.3939	11.481	ENSMUSG00000056821	2	1	1056	ENSMUSG00000056821	772	772	618	618	1	282	282	154	154	0.199482	6	11.3939	10	82812122	82824242	11.481	11.3939	11.3868	11.3031	ENSMUSG00000056821	2	1	1056	ENSMUSG00000056821	423	423	372	372	1
1700028J19Rik	2.70003	2.70003	2.70003	1.02854	0.474325	0.474325	-0.474325	-1.00496	-1.81871e-07	-1.00045	-0.00311013	0.997518	1	94.609	96.049	ENSMUSG00000038782	1	1	1245	ENSMUSG00000038782	8730	8731	6050	6050	1	3372	3372	2680	2681	0.307067	5	94.609	7	44229932	44236122	96.049	94.609	97.309	95.5746	ENSMUSG00000038782	1	1	1245	ENSMUSG00000038782	5246	5246	3748	3748	1
1700028K03Rik	0.128919	0.128919	-0.128919	-1.07455	0.15641	0.15641	-0.15641	-1.09119	-7.60849e-07	-1.10571	-0.0950789	0.924252	1	1.85816	1.87168	ENSMUSG00000089798	4	4	7963	ENSMUSG00000089798	304	910	304	760	0.4	304	390	0	150	0.164835	14	1.85816	5	107534708	107551542	1.87168	1.85816	1.72924	1.71527	ENSMUSG00000089798	4	4	7963	ENSMUSG00000089798	174	490	174	426	0.408451
1700028M03Rik	0.081803	0.081803	-0.081803	#DIV/0!	0.0814889	0.0814889	-0.0814889	#DIV/0!	-3.50341e-07	#DIV/0!	-0.286012	0.774869	1	0.081803	0.0814889	ENSMUSG00000101334	1	1	476	ENSMUSG00000101334	14	14	2	2	1	2	2	12	12	0.857143	5	0.081803	3	83555362	83574122	0.0814889	0.081803	0	0	ENSMUSG00000101334	1	0	476	ENSMUSG00000101334	10	10	0	0	#NUM!
1700028N14Rik	0.0265639	0.0265639	-0.0265639	-1.20463	0.0255285	0.0255285	-0.0255285	-1.1972	-1.29435e-07	-1.23956	-0.0572196	0.95437	1	0.156378	0.154985	ENSMUSG00000078635	1	1	747	ENSMUSG00000078635	6	13	6	6	1	1	1	0	7	0.538462	3	0.156378	11	103264859	103267745	0.154985	0.156378	0.129815	0.129456	ENSMUSG00000078635	1	1	747	ENSMUSG00000078635	4	6	3	3	1
1700028P14Rik	0.371463	0.371463	-0.371463	-1.01641	0.726848	0.726848	-0.726848	-1.03228	-4.32376e-06	-1.04588	-0.151526	0.879561	1	23.013	23.242	ENSMUSG00000033053	1	1	868	ENSMUSG00000033053	1138	1203	1026	1026	1	997	997	112	177	0.147132	6	23.013	19	23558759	23652812	23.242	23.013	22.6416	22.5151	ENSMUSG00000033053	1	1	868	ENSMUSG00000033053	657	686	608	608	1
1700028P15Rik	0.035586	0.035586	0.035586	1.03078	0.0215629	0.0215629	0.0215629	1.01854	8.55472e-09	1.00173	0.00132236	0.998945	1	1.1562	1.16328	ENSMUSG00000086823	3	3	3553	ENSMUSG00000086823	391	391	211	211	1	93	93	180	180	0.460358	11	1.1562	2	171956878	171962824	1.16328	1.1562	1.19179	1.18484	ENSMUSG00000086823	3	3	3553	ENSMUSG00000086823	253	253	131	131	1
1700029B22Rik	0	0	0	1	0	0	0	1	0	1	0	1	1	0	0	ENSMUSG00000100759	3	0	699	ENSMUSG00000100759	0	0	0	0	#NUM!	0	0	0	0	#NUM!	8	0	7	131146438	131150580	0	0	0	0	ENSMUSG00000100759	3	0	699	ENSMUSG00000100759	0	0	0	0	#NUM!
1700029E06Rik	0.102875	0.102875	-0.102875	#DIV/0!	0.102269	0.102269	-0.102269	#DIV/0!	-4.40588e-07	#DIV/0!	-0.320742	0.748406	1	0.102875	0.102269	ENSMUSG00000100557	1	1	757	ENSMUSG00000100557	5	5	4	4	1	1	1	1	1	0.2	2	0.102875	5	58453038	58455292	0.102269	0.102875	0	0	ENSMUSG00000100557	1	0	757	ENSMUSG00000100557	0	0	0	0	#NUM!
1700029F12Rik	14.5506	14.5506	14.5506	1.12327	11.6786	11.6786	11.6786	1.09827	4.63124e-05	1.09161	0.69351	0.48799	1	118.04	118.842	ENSMUSG00000052075	1	1	1128	ENSMUSG00000052075	12241	12241	6839	6839	1	2916	2916	5402	5402	0.441304	3	118.04	13	97021863	97034362	118.842	118.04	132.591	130.52	ENSMUSG00000052075	1	1	1128	ENSMUSG00000052075	7437	7437	4627	4627	1
1700029H14Rik	0.825651	0.825651	-0.825651	-1.25032	0.891276	0.891276	-0.891276	-1.27111	-3.93417e-06	-1.28658	-0.341424	0.732785	1	4.124	4.17875	ENSMUSG00000031452	5	2	1421	ENSMUSG00000031452	386	386	301	301	1	229	229	85	85	0.220207	17	4.124	8	13550732	13562461	4.17875	4.124	3.29835	3.28748	ENSMUSG00000031452	5	2	1421	ENSMUSG00000031452	189	189	145	145	1
1700029I15Rik	0.460779	0.460779	-0.460779	-1.7209	0.470474	0.470474	-0.470474	-1.73834	-2.05054e-06	-1.77081	-0.366829	0.713746	1	1.09995	1.10768	ENSMUSG00000044916	3	3	708	ENSMUSG00000044916	111	139	39	40	0.975	38	38	72	99	0.71223	6	1.09995	2	92382537	92385708	1.10768	1.09995	0.639172	0.637209	ENSMUSG00000044916	3	2	708	ENSMUSG00000044916	68	94	14	14	1
1700029J03Rik	0.0646931	0.0646931	0.0646931	4.98078	0.0671437	0.0671437	0.0671437	5.81469	2.67294e-07	4.84041	0.20499	0.83758	1	0.0162514	0.0139456	ENSMUSG00000099968	2	0	1198	ENSMUSG00000099968	279	279	1	1	1	0	0	278	278	0.996416	6	0.0162514	16	93391676	93458872	0.0139456	0.0162514	0.0809445	0.0810893	ENSMUSG00000099968	2	1	1198	ENSMUSG00000099968	165	165	3	3	1
1700029J07Rik	0.249993	0.249993	0.249993	1.03122	0.0994524	0.0994524	0.0994524	1.0123	7.39106e-08	1.00216	0.00434079	0.996537	1	8.00792	8.08337	ENSMUSG00000071103	2	2	2740	ENSMUSG00000071103	1664	1666	1127	1127	1	440	440	537	539	0.323529	10	8.00792	8	45953605	45975252	8.08337	8.00792	8.25791	8.18283	ENSMUSG00000071103	2	2	2740	ENSMUSG00000071103	1004	1004	700	700	1
1700029M03Rik	0	0	0	1	0	0	0	1	0	1	0	1	1	0	0	ENSMUSG00000101189	2	0	685	ENSMUSG00000101189	0	0	0	0	#NUM!	0	0	0	0	#NUM!	4	0	1	164960920	164962825	0	0	0	0	ENSMUSG00000101189	2	0	685	ENSMUSG00000101189	1	1	0	0	#NUM!
1700029M20Rik	6.94946	6.94946	-6.94946	-1.06366	8.40964	8.40964	-8.40964	-1.07801	-4.29382e-05	-1.09451	-0.677342	0.498189	1	116.107	116.209	ENSMUSG00000086788	4	3	3024	ENSMUSG00000086788	18385	18385	18034	18034	1	2171	2171	351	351	0.0190917	10	116.107	4	135626654	135630198	116.209	116.107	109.157	107.8	ENSMUSG00000086788	4	4	3024	ENSMUSG00000086788	10424	10424	10212	10212	1
1700029N11Rik	0.032641	0.032641	0.032641	1.2452	0.0338634	0.0338634	0.0338634	1.25356	1.19785e-07	1.2101	0.0519669	0.958555	1	0.133122	0.133553	ENSMUSG00000098144	2	1	585	ENSMUSG00000098144	9	16	4	4	1	4	4	5	12	0.75	7	0.133122	13	44439711	44457569	0.133553	0.133122	0.165763	0.167417	ENSMUSG00000098144	2	2	585	ENSMUSG00000098144	5	10	3	3	1
1700029P11Rik	0.455827	0.455827	0.455827	1.00546	0.0673814	0.0673814	-0.0673814	-1.00081	-8.17507e-06	-1.02341	-0.149682	0.881016	1	83.4472	83.7095	ENSMUSG00000061633	1	1	1024	ENSMUSG00000061633	4389	4389	4389	4389	1	0	0	0	0	0	1	83.4472	15	81980539	81981563	83.7095	83.4472	83.9031	83.6421	ENSMUSG00000061633	1	1	1024	ENSMUSG00000061633	2658	2658	2658	2658	1
1700030A11Rik	0.0409003	0.0409003	0.0409003	1.05653	0.0332255	0.0332255	0.0332255	1.04571	8.28989e-08	1.02675	0.0161	0.987155	1	0.723515	0.72684	ENSMUSG00000085333	1	1	888	ENSMUSG00000085333	27	33	27	33	0.818182	27	27	0	0	0	3	0.723515	17	28905264	28906771	0.72684	0.723515	0.764415	0.760065	ENSMUSG00000085333	1	1	888	ENSMUSG00000085333	17	21	17	21	0.809524
1700030C10Rik_1	2.14921	2.14921	2.14921	1.30792	1.98993	1.98993	1.98993	1.28291	8.10264e-06	1.27106	0.478996	0.631942	1	6.97971	7.03387	ENSMUSG00000099759	1	1	1735	ENSMUSG00000099759	1991	2144	585	622	0.940514	36	36	1406	1522	0.709888	2	6.97971	12	20804380	20815779	7.03387	6.97971	9.12892	9.02381	ENSMUSG00000099759	1	1	1735	ENSMUSG00000099759	1314	1383	480	490	0.979592
1700030C10Rik_2	0	0	0	1	0	0	0	1	0	1	0	1	1	0	0	ENSMUSG00000091071	0	0	0	ENSMUSG00000091071	0	0	0	0	#NUM!	0	0	0	0	#NUM!	0	0	12	20814256	20815727	0	0	0	0	ENSMUSG00000091071	0	0	0	ENSMUSG00000091071	0	0	0	0	#NUM!
1700030C12Rik	1.99862	1.99862	1.99862	1.08369	1.56789	1.56789	1.56789	1.06501	5.43566e-06	1.05314	0.182585	0.855124	1	23.8826	24.1184	ENSMUSG00000086459	4	4	1169	ENSMUSG00000086459	2131	2135	1434	1434	1	709	709	697	701	0.328337	10	23.8826	11	23497752	23499661	24.1184	23.8826	25.8812	25.6863	ENSMUSG00000086459	4	4	1169	ENSMUSG00000086459	1423	1424	936	936	1
1700030C14Rik	0.577469	0.577469	0.577469	1.17656	0.527508	0.527508	0.527508	1.16074	2.00868e-06	1.1434	0.178491	0.858338	1	3.27061	3.28177	ENSMUSG00000087148	1	1	756	ENSMUSG00000087148	129	129	127	127	1	70	70	2	2	0.0155039	2	3.27061	2	152652882	152654330	3.28177	3.27061	3.84808	3.80928	ENSMUSG00000087148	1	1	756	ENSMUSG00000087148	94	94	90	90	1
1700030F04Rik	0	0	0	1	0	0	0	1	0	1	0	1	1	0	0	ENSMUSG00000099869	3	0	802	ENSMUSG00000099869	260	3933	0	0	#NUM!	0	0	260	3933	1	8	0	6	117646692	117751769	0	0	0	0	ENSMUSG00000099869	3	0	802	ENSMUSG00000099869	176	2516	0	0	#NUM!
1700030I03Rik	0	0	0	1	0	0	0	1	0	1	0	1	1	0	0	ENSMUSG00000103387	0	0	0	ENSMUSG00000103387	0	0	0	0	#NUM!	0	0	0	0	#NUM!	0	0	12	83122213	83123155	0	0	0	0	ENSMUSG00000103387	0	0	0	ENSMUSG00000103387	0	0	0	0	#NUM!
1700030J22Rik	0.816205	0.816205	-0.816205	-1.0346	1.22973	1.22973	-1.22973	-1.05264	-6.34263e-06	-1.06461	-0.216772	0.828386	1	24.4036	24.5924	ENSMUSG00000031847	1	1	2971	ENSMUSG00000031847	4282	4282	3724	3724	1	802	802	558	558	0.130313	3	24.4036	8	116969598	116978943	24.5924	24.4036	23.5874	23.3627	ENSMUSG00000031847	1	1	2971	ENSMUSG00000031847	2572	2572	2168	2168	1
1700030K09Rik	0.770492	0.770492	-0.770492	-1.05112	1.14367	1.14367	-1.14367	-1.07672	-5.11923e-06	-1.0816	-0.217951	0.827468	1	15.8441	16.0507	ENSMUSG00000052794	3	2	2970	ENSMUSG00000052794	3216	3278	2357	2417	0.975176	1294	1294	859	861	0.26266	13	15.8441	8	72443879	72461001	16.0507	15.8441	15.0736	14.907	ENSMUSG00000052794	3	1	2970	ENSMUSG00000052794	1880	1906	1359	1385	0.981227
1700030L20Rik	0.039911	0.039911	-0.039911	-1.4054	0.039123	0.039123	-0.039123	-1.39339	-1.82811e-07	-1.44616	-0.0887482	0.929282	1	0.138359	0.138574	ENSMUSG00000099508	1	1	985	ENSMUSG00000099508	62	62	7	7	1	3	3	55	55	0.887097	5	0.138359	3	136435269	136449349	0.138574	0.138359	0.0984482	0.0994508	ENSMUSG00000099508	1	1	985	ENSMUSG00000099508	27	27	3	3	1
1700030M09Rik	0.196606	0.196606	0.196606	1.26496	0.191577	0.191577	0.191577	1.2575	7.28718e-07	1.22931	0.133336	0.893928	1	0.742017	0.743976	ENSMUSG00000097424	2	2	1102	ENSMUSG00000097424	40	47	40	42	0.952381	40	40	0	5	0.106383	6	0.742017	8	121544381	121548342	0.743976	0.742017	0.938623	0.935553	ENSMUSG00000097424	2	2	1102	ENSMUSG00000097424	32	34	32	32	1
1700030N03Rik	0.0733177	0.0733177	0.0733177	1.17825	0.0704766	0.0704766	0.0704766	1.17026	2.55504e-07	1.14504	0.0639971	0.948973	1	0.411319	0.413932	ENSMUSG00000100969	6	4	4402	ENSMUSG00000100969	1768	1816	93	93	1	36	36	1675	1723	0.948789	16	0.411319	19	3065710	3197714	0.413932	0.411319	0.484637	0.484408	ENSMUSG00000100969	6	3	4402	ENSMUSG00000100969	977	1013	66	66	1
1700030O20Rik	0.0590275	0.0590275	-0.0590275	-1.01486	0.159017	0.159017	-0.159017	-1.04047	-7.32282e-07	-1.04429	-0.0612889	0.951129	1	4.03148	4.08791	ENSMUSG00000100198	1	1	594	ENSMUSG00000100198	248	248	123	123	1	72	72	125	125	0.504032	3	4.03148	10	116723066	116729177	4.08791	4.03148	3.97246	3.92889	ENSMUSG00000100198	1	1	594	ENSMUSG00000100198	136	136	73	73	1
1700031A10Rik	0.0391912	0.0391912	0.0391912	1.66026	0.0392114	0.0392114	0.0392114	1.65021	1.55951e-07	1.61347	0.0932679	0.925691	1	0.0593571	0.0603056	ENSMUSG00000092239	1	1	656	ENSMUSG00000092239	60	60	2	2	1	1	1	58	58	0.966667	3	0.0593571	17	36923791	36933432	0.0603056	0.0593571	0.0985483	0.099517	ENSMUSG00000092239	1	1	656	ENSMUSG00000092239	40	40	2	2	1
1700031F05Rik	0.0534129	0.0534129	0.0534129	1.66026	0.0531444	0.0531444	0.0531444	1.65866	2.12542e-07	1.61347	0.108883	0.913295	1	0.0808966	0.0806854	ENSMUSG00000032894	2	1	1444	ENSMUSG00000032894	13	13	6	6	1	5	5	7	7	0.538462	10	0.0808966	X	102859185	102867971	0.0806854	0.0808966	0.13431	0.13383	ENSMUSG00000032894	2	2	1444	ENSMUSG00000032894	10	10	6	6	1
1700031F10Rik	0	0	0	1	0	0	0	1	0	1	0	1	1	0	0	ENSMUSG00000047046	2	0	639	ENSMUSG00000047046	0	1	0	0	#NUM!	0	0	0	1	1	4	0	6	88222601	88225678	0	0	0	0	ENSMUSG00000047046	2	0	639	ENSMUSG00000047046	0	0	0	0	#NUM!
1700031L13Rik	0.340089	0.340089	0.340089	1.38999	0.328924	0.328924	0.328924	1.37517	1.31021e-06	1.35081	0.215419	0.829441	1	0.872054	0.876726	ENSMUSG00000099863	4	1	960	ENSMUSG00000099863	45	45	43	43	1	27	27	2	2	0.0444444	8	0.872054	5	82122407	82124713	0.876726	0.872054	1.21214	1.20565	ENSMUSG00000099863	4	1	960	ENSMUSG00000099863	36	36	36	36	1
1700031M16Rik	0.132518	0.132518	-0.132518	-7.83009	0.130602	0.130602	-0.130602	-7.36178	-5.69882e-07	-8.05717	-0.322498	0.747076	1	0.15192	0.151132	ENSMUSG00000099353	7	3	1666	ENSMUSG00000099353	29	29	13	13	1	10	10	16	16	0.551724	20	0.15192	15	98398418	98416268	0.151132	0.15192	0.0194021	0.0205292	ENSMUSG00000099353	7	0	1666	ENSMUSG00000099353	8	8	1	1	1
1700031P21Rik	0.124803	0.124803	0.124803	2.21368	0.125903	0.125903	0.125903	2.23146	5.07022e-07	2.15129	0.21	0.833668	1	0.10283	0.102239	ENSMUSG00000100315	3	1	568	ENSMUSG00000100315	46	46	3	3	1	3	3	43	43	0.934783	8	0.10283	12	52599980	52602322	0.102239	0.10283	0.227633	0.228141	ENSMUSG00000100315	3	1	568	ENSMUSG00000100315	38	38	4	4	1
1700034B16Rik	0.0269655	0.0269655	-0.0269655	#DIV/0!	0.0265482	0.0265482	-0.0265482	#DIV/0!	-1.15486e-07	#DIV/0!	-0.164212	0.869564	1	0.0269655	0.0265482	ENSMUSG00000097302	1	1	722	ENSMUSG00000097302	3	3	1	1	1	0	0	2	2	0.666667	2	0.0269655	18	75781031	75782303	0.0265482	0.0269655	0	0	ENSMUSG00000097302	1	0	722	ENSMUSG00000097302	0	0	0	0	#NUM!
1700034E13Rik	0.158932	0.158932	-0.158932	#DIV/0!	0.157618	0.157618	-0.157618	#DIV/0!	-6.80663e-07	#DIV/0!	-0.398662	0.690142	1	0.158932	0.157618	ENSMUSG00000024532	2	1	490	ENSMUSG00000024532	9	9	4	4	1	4	4	5	5	0.555556	5	0.158932	18	52646208	52663733	0.157618	0.158932	0	0	ENSMUSG00000024532	2	0	490	ENSMUSG00000024532	4	4	0	0	#NUM!
1700034G24Rik	0	0	0	1	0	0	0	1	0	1	0	1	1	0	0	ENSMUSG00000097962	2	0	1081	ENSMUSG00000097962	1	1	0	0	#NUM!	0	0	1	1	1	7	0	5	112582935	112589996	0	0	0	0	ENSMUSG00000097962	2	0	1081	ENSMUSG00000097962	1	1	0	0	#NUM!
1700034H15Rik	0.0558399	0.0558399	-0.0558399	-1.05821	0.0635431	0.0635431	-0.0635431	-1.06649	-3.54934e-07	-1.0889	-0.0597935	0.95232	1	1.01511	1.01919	ENSMUSG00000055833	6	4	6099	ENSMUSG00000055833	870	929	277	318	0.871069	21	21	593	611	0.657696	16	1.01511	1	191886129	191907527	1.01919	1.01511	0.959274	0.955642	ENSMUSG00000055833	6	4	6099	ENSMUSG00000055833	488	520	161	181	0.889503
1700034I23Rik	0	0	0	1	0	0	0	1	0	1	0	1	1	0	0	ENSMUSG00000074619	1	0	2348	ENSMUSG00000074619	0	0	0	0	#NUM!	0	0	0	0	#NUM!	1	0	3	40900195	40902543	0	0	0	0	ENSMUSG00000074619	1	0	2348	ENSMUSG00000074619	0	0	0	0	#NUM!
1700034J04Rik	0	0	0	1	0	0	0	1	0	1	0	1	1	0	0	ENSMUSG00000103287	0	0	0	ENSMUSG00000103287	0	0	0	0	#NUM!	0	0	0	0	#NUM!	0	0	12	11221460	11222210	0	0	0	0	ENSMUSG00000103287	0	0	0	ENSMUSG00000103287	1	1	0	0	#NUM!
1700034J05Rik	2.25835	2.25835	2.25835	1.20639	2.04239	2.04239	2.04239	1.18478	8.0786e-06	1.17239	0.389883	0.696623	1	10.9421	11.0533	ENSMUSG00000040163	2	2	3007	ENSMUSG00000040163	832	1728	832	1690	0.492308	520	523	0	38	0.0219907	5	10.9421	6	146950328	146954422	11.0533	10.9421	13.2004	13.0957	ENSMUSG00000040163	2	2	3007	ENSMUSG00000040163	601	1253	601	1228	0.489414
1700034K08Rik	0.04059	0.04059	-0.04059	-1.12934	0.0438396	0.0438396	-0.0438396	-1.14033	-2.11716e-07	-1.16209	-0.0612786	0.951137	1	0.354414	0.356245	ENSMUSG00000100294	4	2	824	ENSMUSG00000100294	70	70	15	15	1	10	10	55	55	0.785714	10	0.354414	9	92979913	93005739	0.356245	0.354414	0.313824	0.312406	ENSMUSG00000100294	4	2	824	ENSMUSG00000100294	28	28	8	8	1
1700034O15Rik	1.05785	1.05785	-1.05785	-1.16724	1.16011	1.16011	-1.16011	-1.18542	-5.29396e-06	-1.2011	-0.338233	0.735188	1	7.38303	7.41689	ENSMUSG00000029867	1	1	741	ENSMUSG00000029867	301	301	281	281	1	145	145	20	20	0.0664452	2	7.38303	6	41684430	41685717	7.41689	7.38303	6.32518	6.25679	ENSMUSG00000029867	1	1	741	ENSMUSG00000029867	152	152	145	145	1
1700034P13Rik	0.288416	0.288416	-0.288416	-1.1139	0.346555	0.346555	-0.346555	-1.13841	-1.54084e-06	-1.14621	-0.157594	0.874777	1	2.8205	2.85033	ENSMUSG00000097893	5	4	3051	ENSMUSG00000097893	1286	1502	229	442	0.5181	81	81	1057	1060	0.705726	17	2.8205	1	9747647	9791922	2.85033	2.8205	2.53209	2.50377	ENSMUSG00000097893	5	5	3051	ENSMUSG00000097893	729	848	120	239	0.502092
1700036A12Rik	0.143033	0.143033	0.143033	1.27978	0.137755	0.137755	0.137755	1.26876	5.33602e-07	1.24372	0.117254	0.906659	1	0.511224	0.512558	ENSMUSG00000095956	1	1	1828	ENSMUSG00000095956	361	361	48	48	1	8	8	313	313	0.867036	4	0.511224	9	60743119	60770276	0.512558	0.511224	0.654257	0.650314	ENSMUSG00000095956	1	1	1828	ENSMUSG00000095956	249	249	37	37	1
1700036G14Rik	0.469733	0.469733	-0.469733	-1.65637	0.478688	0.478688	-0.478688	-1.67097	-2.09812e-06	-1.7044	-0.359091	0.719527	1	1.18539	1.19212	ENSMUSG00000099995	1	1	542	ENSMUSG00000099995	32	40	32	33	0.969697	31	31	0	7	0.175	3	1.18539	3	85317518	85332030	1.19212	1.18539	0.715657	0.713429	ENSMUSG00000099995	1	1	542	ENSMUSG00000099995	12	14	12	12	1
1700036O09Rik	0	0	0	1	0	0	0	1	0	1	0	1	1	0	0	ENSMUSG00000086185	1	0	349	ENSMUSG00000086185	0	0	0	0	#NUM!	0	0	0	0	#NUM!	2	0	X	67458195	67459203	0	0	0	0	ENSMUSG00000086185	1	0	349	ENSMUSG00000086185	0	0	0	0	#NUM!
1700037C06Rik	0	0	0	1	0	0	0	1	0	1	0	1	1	0	0	ENSMUSG00000085542	0	0	0	ENSMUSG00000085542	230	245	0	0	#NUM!	0	0	230	245	1	0	0	4	137116708	137117582	0	0	0	0	ENSMUSG00000085542	0	0	0	ENSMUSG00000085542	169	177	0	0	#NUM!
1700037C18Rik	0.199411	0.199411	0.199411	1.11054	0.170857	0.170857	0.170857	1.09425	6.12219e-07	1.07924	0.0743574	0.940726	1	1.80393	1.81281	ENSMUSG00000005983	6	4	3227	ENSMUSG00000005983	199	800	199	299	0.665552	139	140	0	501	0.62625	17	1.80393	16	3895178	3908689	1.81281	1.80393	2.00334	1.98366	ENSMUSG00000005983	6	4	3227	ENSMUSG00000005983	131	521	131	200	0.655
1700037F24Rik	0.0271918	0.0271918	-0.0271918	-1.20463	0.0261967	0.0261967	-0.0261967	-1.19778	-1.32495e-07	-1.23956	-0.057892	0.953835	1	0.160075	0.158651	ENSMUSG00000097540	1	1	973	ENSMUSG00000097540	6	11	6	8	0.75	4	4	0	3	0.272727	2	0.160075	1	132201068	132203803	0.158651	0.160075	0.132883	0.132455	ENSMUSG00000097540	1	1	973	ENSMUSG00000097540	3	6	3	4	0.75
1700037H04Rik	11.448	11.448	11.448	1.16394	9.97628	9.97628	9.97628	1.14158	3.92185e-05	1.13114	0.756466	0.44937	1	69.8282	70.4622	ENSMUSG00000027327	7	5	2286	ENSMUSG00000027327	9662	9682	8199	8199	1	5601	5601	1463	1483	0.153171	19	69.8282	2	131146323	131160081	70.4622	69.8282	81.2762	80.4385	ENSMUSG00000027327	7	4	2286	ENSMUSG00000027327	6662	6673	5748	5748	1
1700039E15Rik	1.54582	1.54582	1.54582	1.01997	1.3258	1.3258	1.3258	1.0171	-2.9078e-06	-1.00885	-0.0550896	0.956067	1	77.3938	77.5296	ENSMUSG00000070568	6	5	3872	ENSMUSG00000070568	20369	20369	15392	15392	1	9162	9162	4977	4977	0.244342	22	77.3938	7	45277512	45288998	77.5296	77.3938	78.9396	78.8554	ENSMUSG00000070568	6	5	3872	ENSMUSG00000070568	12297	12297	9456	9456	1
1700039E22Rik	0	0	0	1	0	0	0	1	0	1	0	1	1	0	0	ENSMUSG00000092369	1	0	770	ENSMUSG00000092369	0	4	0	0	#NUM!	0	0	0	4	1	3	0	19	44828492	44835938	0	0	0	0	ENSMUSG00000092369	1	0	770	ENSMUSG00000092369	0	1	0	0	#NUM!
1700039I01Rik	0	0	0	1	0	0	0	1	0	1	0	1	1	0	0	ENSMUSG00000102536	0	0	0	ENSMUSG00000102536	28	28	0	0	#NUM!	0	0	28	28	1	0	0	1	63248020	63248499	0	0	0	0	ENSMUSG00000102536	0	0	0	ENSMUSG00000102536	14	14	0	0	#NUM!
1700039M10Rik	0.135801	0.135801	0.135801	2.21368	0.136283	0.136283	0.136283	2.22631	5.51702e-07	2.15129	0.219058	0.826605	1	0.111892	0.111133	ENSMUSG00000097933	1	1	522	ENSMUSG00000097933	3	3	3	3	1	1	1	0	0	0	2	0.111892	14	57571623	57572368	0.111133	0.111892	0.247692	0.247416	ENSMUSG00000097933	1	1	522	ENSMUSG00000097933	4	4	4	4	1
1700039M15Rik	0.0170491	0.0170491	0.0170491	1.2452	0.0168478	0.0168478	0.0168478	1.24102	6.25664e-08	1.2101	0.0375574	0.970041	1	0.0695326	0.0699009	ENSMUSG00000104086	1	1	1120	ENSMUSG00000104086	4	4	4	4	1	2	2	0	0	0	2	0.0695326	9	107241219	107243997	0.0699009	0.0695326	0.0865817	0.0867487	ENSMUSG00000104086	1	1	1120	ENSMUSG00000104086	4	4	3	3	1
1700040D17Rik	0.791931	0.791931	-0.791931	-1.0982	0.988549	0.988549	-0.988549	-1.12406	-4.36507e-06	-1.13004	-0.251123	0.801719	1	8.85669	8.95674	ENSMUSG00000097515	1	1	998	ENSMUSG00000097515	929	929	454	454	1	182	182	475	475	0.511302	2	8.85669	3	94409394	94412919	8.95674	8.85669	8.06476	7.96819	ENSMUSG00000097515	1	1	998	ENSMUSG00000097515	504	504	249	249	1
1700040F15Rik	0	0	0	1	0	0	0	1	0	1	0	1	1	0	0	ENSMUSG00000100667	1	0	931	ENSMUSG00000100667	0	6	0	0	#NUM!	0	0	0	6	1	10	0	Y	61102246	61134259	0	0	0	0	ENSMUSG00000100667	1	0	931	ENSMUSG00000100667	0	1	0	0	#NUM!
1700040F17Rik	0.118692	0.118692	0.118692	#DIV/0!	0.118898	0.118898	0.118898	#DIV/0!	4.94001e-07	#DIV/0!	0.344517	0.730458	1	0	0	ENSMUSG00000101568	1	0	817	ENSMUSG00000101568	0	0	0	0	#NUM!	0	0	0	0	#NUM!	2	0	15	55436114	55439020	0	0	0.118692	0.118898	ENSMUSG00000101568	1	1	817	ENSMUSG00000101568	3	3	3	3	1
1700040K01Rik	0	0	0	1	0	0	0	1	0	1	0	1	1	0	0	ENSMUSG00000103840	0	0	0	ENSMUSG00000103840	8	8	0	0	#NUM!	0	0	8	8	1	0	0	1	152936603	152937041	0	0	0	0	ENSMUSG00000103840	0	0	0	ENSMUSG00000103840	5	5	0	0	#NUM!
1700040L02Rik	2.99952	2.99952	-2.99952	-1.04861	4.56095	4.56095	-4.56095	-1.07482	-2.02937e-05	-1.07902	-0.427356	0.66912	1	64.7017	65.5221	ENSMUSG00000019945	2	1	1262	ENSMUSG00000019945	4763	4777	4194	4194	1	3627	3627	569	583	0.122043	8	64.7017	10	68430952	68541896	65.5221	64.7017	61.7021	60.9611	ENSMUSG00000019945	2	1	1262	ENSMUSG00000019945	2722	2729	2409	2409	1
1700041C23Rik	1.11849	1.11849	1.11849	1.39811	1.04861	1.04861	1.04861	1.36947	4.3161e-06	1.35871	0.394709	0.693058	1	2.80947	2.83812	ENSMUSG00000100282	1	1	395	ENSMUSG00000100282	190	190	57	57	1	57	57	133	133	0.7	6	2.80947	9	57175274	57186108	2.83812	2.80947	3.92796	3.88673	ENSMUSG00000100282	1	1	395	ENSMUSG00000100282	129	129	48	48	1
1700041G16Rik	0.0384538	0.0384538	0.0384538	1.27712	0.0407749	0.0407749	0.0407749	1.29362	1.43298e-07	1.24113	0.0604738	0.951778	1	0.13876	0.138867	ENSMUSG00000054822	1	1	1824	ENSMUSG00000054822	14	14	13	13	1	0	0	1	1	0.0714286	2	0.13876	8	22805765	22809537	0.138867	0.13876	0.177214	0.179642	ENSMUSG00000054822	1	1	1824	ENSMUSG00000054822	13	13	10	10	1
1700041M05Rik	0	0	0	1	0	0	0	1	0	1	0	1	1	0	0	ENSMUSG00000087010	1	0	306	ENSMUSG00000087010	5	5	0	0	#NUM!	0	0	5	5	1	2	0	4	125228596	125242052	0	0	0	0	ENSMUSG00000087010	1	0	306	ENSMUSG00000087010	0	0	0	0	#NUM!
1700041M19Rik	0.136016	0.136016	0.136016	1.25641	0.130354	0.130354	0.130354	1.24531	5.02077e-07	1.221	0.108853	0.913319	1	0.530455	0.531389	ENSMUSG00000100857	2	2	1358	ENSMUSG00000100857	123	123	37	37	1	8	8	86	86	0.699187	5	0.530455	16	77004227	77010881	0.531389	0.530455	0.666471	0.661743	ENSMUSG00000100857	2	2	1358	ENSMUSG00000100857	85	85	28	28	1
1700042G07Rik	0	0	0	1	0	0	0	1	0	1	0	1	1	0	0	ENSMUSG00000078593	1	0	385	ENSMUSG00000078593	0	0	0	0	#NUM!	0	0	0	0	#NUM!	2	0	4	116173371	116174290	0	0	0	0	ENSMUSG00000078593	1	0	385	ENSMUSG00000078593	0	0	0	0	#NUM!
1700042G15Rik	1.15521	1.15521	-1.15521	-1.02375	1.76622	1.76622	-1.76622	-1.03648	-1.08174e-05	-1.05344	-0.258199	0.796253	1	49.787	50.1771	ENSMUSG00000087044	3	2	664	ENSMUSG00000087044	2719	2719	1698	1698	1	1475	1475	1021	1021	0.375506	8	49.787	4	57360867	57364292	50.1771	49.787	48.6318	48.4109	ENSMUSG00000087044	3	2	664	ENSMUSG00000087044	1547	1547	999	999	1
1700042O10Rik	0.00615294	0.00615294	-0.00615294	-1.20463	0.00610742	0.00610742	-0.00610742	-1.20265	-2.99808e-08	-1.23956	-0.0275385	0.97803	1	0.0362216	0.0362458	ENSMUSG00000086391	1	1	1075	ENSMUSG00000086391	2	2	2	2	1	1	1	0	0	0	4	0.0362216	11	11868122	11885321	0.0362458	0.0362216	0.0300687	0.0301384	ENSMUSG00000086391	1	1	1075	ENSMUSG00000086391	1	1	1	1	1
1700044C05Rik	0.143565	0.143565	0.143565	2.32437	0.145147	0.145147	0.145147	2.35234	5.84438e-07	2.25886	0.231872	0.816638	1	0.108403	0.107331	ENSMUSG00000099911	1	1	898	ENSMUSG00000099911	10	113	5	5	1	5	5	5	108	0.955752	6	0.108403	14	118365877	118398170	0.107331	0.108403	0.251968	0.252478	ENSMUSG00000099911	1	1	898	ENSMUSG00000099911	8	48	7	7	1
1700044K03Rik	0.103284	0.103284	-0.103284	#DIV/0!	0.102641	0.102641	-0.102641	#DIV/0!	-4.42341e-07	#DIV/0!	-0.321379	0.747923	1	0.103284	0.102641	ENSMUSG00000100297	1	1	377	ENSMUSG00000100297	6	6	2	2	1	1	1	4	4	0.666667	2	0.103284	18	49523288	49524440	0.102641	0.103284	0	0	ENSMUSG00000100297	1	0	377	ENSMUSG00000100297	1	1	0	0	#NUM!
1700045H11Rik	0.13385	0.13385	-0.13385	-1.20463	0.141248	0.141248	-0.141248	-1.21724	-6.52196e-07	-1.23956	-0.128442	0.897799	1	0.787958	0.791441	ENSMUSG00000078492	1	1	593	ENSMUSG00000078492	184	328	24	24	1	24	24	160	304	0.926829	4	0.787958	4	150828224	150854949	0.791441	0.787958	0.654108	0.650193	ENSMUSG00000078492	1	1	593	ENSMUSG00000078492	99	200	12	12	1
1700045I11Rik	0	0	0	1	0	0	0	1	0	1	0	1	1	0	0	ENSMUSG00000104526	0	0	0	ENSMUSG00000104526	18	18	0	0	#NUM!	0	0	18	18	1	0	0	4	42170844	42171337	0	0	0	0	ENSMUSG00000104526	0	0	0	ENSMUSG00000104526	15	15	0	0	#NUM!
1700046C09Rik	0.0098939	0.0098939	0.0098939	1.00273	0.0355092	0.0355092	-0.0355092	-1.00983	-3.95922e-07	-1.0262	-0.0348156	0.972227	1	3.62133	3.64629	ENSMUSG00000085561	1	1	543	ENSMUSG00000085561	202	202	101	101	1	94	94	101	101	0.5	4	3.62133	11	14560354	14599225	3.64629	3.62133	3.63122	3.61078	ENSMUSG00000085561	1	1	543	ENSMUSG00000085561	110	111	61	61	1
1700047A11Rik	0.0386187	0.0386187	0.0386187	#DIV/0!	0.0386239	0.0386239	0.0386239	#DIV/0!	1.60732e-07	#DIV/0!	0.196516	0.844206	1	0	0	ENSMUSG00000085437	2	0	837	ENSMUSG00000085437	0	0	0	0	#NUM!	0	0	0	0	#NUM!	8	0	8	26082608	26102694	0	0	0.0386187	0.0386239	ENSMUSG00000085437	2	1	837	ENSMUSG00000085437	1	2	1	1	1
1700047F07Rik	0.316283	0.316283	-0.316283	-2.14156	0.317927	0.317927	-0.317927	-2.14762	-1.388e-06	-2.20367	-0.350496	0.725967	1	0.593345	0.594957	ENSMUSG00000085549	4	2	1050	ENSMUSG00000085549	207	207	32	32	1	19	19	175	175	0.845411	10	0.593345	4	107689700	107758985	0.594957	0.593345	0.277061	0.277031	ENSMUSG00000085549	4	2	1050	ENSMUSG00000085549	113	113	9	9	1
1700047G03Rik	1.32683	1.32683	-1.32683	-1.2655	1.43247	1.43247	-1.43247	-1.28938	-6.28566e-06	-1.3022	-0.441643	0.658748	1	6.32426	6.38264	ENSMUSG00000099349	4	2	1216	ENSMUSG00000099349	433	433	395	395	1	211	211	38	38	0.0877598	10	6.32426	15	11964275	11970083	6.38264	6.32426	4.99743	4.95017	ENSMUSG00000099349	4	2	1216	ENSMUSG00000099349	209	209	188	188	1
1700047I17Rik2	4.09443	4.09443	4.09443	1.04015	3.63137	3.63137	3.63137	1.03559	4.73077e-06	1.01083	0.0777029	0.938064	1	101.99	102.037	ENSMUSG00000094103	1	1	830	ENSMUSG00000094103	1149	4759	1149	4348	0.264259	1149	3698	0	411	0.0863627	5	101.99	12	55199532	55214076	102.037	101.99	106.084	105.668	ENSMUSG00000094103	1	1	830	ENSMUSG00000094103	898	2957	898	2724	0.329662
1700047K16Rik	0.0588793	0.0588793	-0.0588793	-1.80694	0.0595897	0.0595897	-0.0595897	-1.82113	-2.60972e-07	-1.85935	-0.136	0.891822	1	0.131845	0.13216	ENSMUSG00000087347	1	1	886	ENSMUSG00000087347	5	7	5	6	0.833333	5	5	0	1	0.142857	2	0.131845	11	58322987	58324439	0.13216	0.131845	0.0729658	0.0725702	ENSMUSG00000087347	1	1	886	ENSMUSG00000087347	2	2	2	2	1
1700047L14Rik	0	0	0	1	0	0	0	1	0	1	0	1	1	0	0	ENSMUSG00000101762	1	0	511	ENSMUSG00000101762	0	0	0	0	#NUM!	0	0	0	0	#NUM!	3	0	5	108763841	108768914	0	0	0	0	ENSMUSG00000101762	1	0	511	ENSMUSG00000101762	0	0	0	0	#NUM!
1700047M11Rik	0.0443316	0.0443316	-0.0443316	-1.05204	0.0519736	0.0519736	-0.0519736	-1.06141	-2.92677e-07	-1.08255	-0.0524037	0.958207	1	0.896154	0.898336	ENSMUSG00000100147	2	2	2846	ENSMUSG00000100147	175	175	131	131	1	58	58	44	44	0.251429	5	0.896154	1	182287989	182303325	0.898336	0.896154	0.851823	0.846362	ENSMUSG00000100147	2	2	2846	ENSMUSG00000100147	102	102	75	75	1
1700047N06Rik	0	0	0	1	0	0	0	1	0	1	0	1	1	0	0	ENSMUSG00000102356	0	0	0	ENSMUSG00000102356	0	0	0	0	#NUM!	0	0	0	0	#NUM!	0	0	1	10057024	10057944	0	0	0	0	ENSMUSG00000102356	0	0	0	ENSMUSG00000102356	0	0	0	0	#NUM!
1700048M11Rik	0	0	0	1	0	0	0	1	0	1	0	1	1	0	0	ENSMUSG00000085637	1	0	485	ENSMUSG00000085637	0	0	0	0	#NUM!	0	0	0	0	#NUM!	2	0	16	92308715	92312468	0	0	0	0	ENSMUSG00000085637	1	0	485	ENSMUSG00000085637	0	0	0	0	#NUM!
1700048O20Rik	0.554425	0.554425	0.554425	1.04841	0.364043	0.364043	0.364043	1.03154	9.2504e-07	1.01886	0.045241	0.963915	1	11.4538	11.5416	ENSMUSG00000043773	1	1	1642	ENSMUSG00000043773	2984	2984	966	966	1	251	251	2018	2018	0.676273	4	11.4538	9	121938134	121947014	11.5416	11.4538	12.0082	11.9056	ENSMUSG00000043773	1	1	1642	ENSMUSG00000043773	1835	1835	610	610	1
1700049E15Rik	0.0185951	0.0185951	-0.0185951	#DIV/0!	0.0165418	0.0165418	-0.0165418	#DIV/0!	-7.96382e-08	#DIV/0!	-0.136364	0.891534	1	0.0185951	0.0165418	ENSMUSG00000085077	2	0	1047	ENSMUSG00000085077	32	32	1	1	1	0	0	31	31	0.96875	7	0.0185951	6	147690240	147702374	0.0165418	0.0185951	0	0	ENSMUSG00000085077	2	0	1047	ENSMUSG00000085077	16	16	0	0	#NUM!
1700049E17Rik1	0.0216951	0.0216951	0.0216951	1.00735	0.0177607	0.0177607	-0.0177607	-1.00601	-2.66001e-07	-1.02149	-0.0258789	0.979354	1	2.95188	2.97325	ENSMUSG00000079271	1	1	1761	ENSMUSG00000079271	273	343	228	267	0.853933	69	88	45	76	0.221574	5	2.95188	14	41924948	41933041	2.97325	2.95188	2.97357	2.95549	ENSMUSG00000079271	1	1	1761	ENSMUSG00000079271	151	185	142	162	0.876543
1700049E17Rik2	0.284753	0.284753	-0.284753	-1.18994	0.29786	0.29786	-0.29786	-1.19928	-1.40048e-06	-1.22445	-0.182808	0.854949	1	1.78394	1.79251	ENSMUSG00000072613	2	1	884	ENSMUSG00000072613	621	776	2	81	0.0246914	2	68	619	695	0.895619	8	1.78394	14	41570695	41576319	1.79251	1.78394	1.49918	1.49465	ENSMUSG00000072613	2	1	884	ENSMUSG00000072613	344	406	3	41	0.0731707
1700049E22Rik	0.179695	0.179695	-0.179695	-2.40926	0.18154	0.18154	-0.18154	-2.42519	-7.84977e-07	-2.47913	-0.280286	0.779258	1	0.307205	0.30892	ENSMUSG00000101553	1	1	507	ENSMUSG00000101553	27	27	8	8	1	6	6	19	19	0.703704	4	0.307205	6	100527399	100533426	0.30892	0.307205	0.12751	0.12738	ENSMUSG00000101553	1	1	507	ENSMUSG00000101553	11	11	2	2	1
1700049G17Rik	0.256405	0.256405	-0.256405	-1.14267	0.286807	0.286807	-0.286807	-1.16036	-1.31504e-06	-1.17581	-0.158544	0.874028	1	2.05361	2.07528	ENSMUSG00000070709	6	6	7518	ENSMUSG00000070709	819	877	760	793	0.958386	49	50	59	84	0.0957811	14	2.05361	7	27907391	27929460	2.07528	2.05361	1.7972	1.78848	ENSMUSG00000070709	6	5	7518	ENSMUSG00000070709	426	463	404	418	0.966507
1700049J03Rik	0.357803	0.357803	-0.357803	-1.42365	0.370621	0.370621	-0.370621	-1.44202	-1.63432e-06	-1.46494	-0.269837	0.787286	1	1.20237	1.2091	ENSMUSG00000011052	1	1	421	ENSMUSG00000011052	83	83	26	26	1	22	22	57	57	0.686747	2	1.20237	17	26554253	26561499	1.2091	1.20237	0.844566	0.838477	ENSMUSG00000011052	1	1	421	ENSMUSG00000011052	32	32	11	11	1
1700049L16Rik	0	0	0	1	0	0	0	1	0	1	0	1	1	0	0	ENSMUSG00000043859	0	0	0	ENSMUSG00000043859	437	437	0	0	#NUM!	0	0	437	437	1	0	0	10	71979889	71980694	0	0	0	0	ENSMUSG00000043859	0	0	0	ENSMUSG00000043859	268	268	0	0	#NUM!
1700051A21Rik	3.93579	3.93579	3.93579	1.14962	3.4244	3.4244	3.4244	1.12942	1.32059e-05	1.11722	0.416316	0.677179	1	26.3049	26.4597	ENSMUSG00000086951	2	2	1800	ENSMUSG00000086951	1938	2590	1780	2432	0.731908	462	462	158	158	0.0610039	5	26.3049	11	72266420	72268575	26.4597	26.3049	30.2407	29.8841	ENSMUSG00000086951	2	2	1800	ENSMUSG00000086951	1310	1782	1212	1684	0.719715
1700051O22Rik	0	0	0	1	0	0	0	1	0	1	0	1	1	0	0	ENSMUSG00000103341	0	0	0	ENSMUSG00000103341	43	43	0	0	#NUM!	0	0	43	43	1	0	0	8	85432685	85433323	0	0	0	0	ENSMUSG00000103341	0	0	0	ENSMUSG00000103341	28	28	0	0	#NUM!
1700052I22Rik	0.514684	0.514684	-0.514684	-3.01157	0.520202	0.520202	-0.520202	-3.03063	-2.23514e-06	-3.09891	-0.518744	0.603939	1	0.770546	0.77638	ENSMUSG00000101912	1	1	379	ENSMUSG00000101912	17	17	15	15	1	15	15	2	2	0.117647	2	0.770546	12	80923431	80924449	0.77638	0.770546	0.255861	0.256178	ENSMUSG00000101912	1	1	379	ENSMUSG00000101912	3	3	3	3	1
1700052K11Rik	0	0	0	1	0	0	0	1	0	1	0	1	1	0	0	ENSMUSG00000099681	0	0	0	ENSMUSG00000099681	201	248	0	0	#NUM!	0	0	201	248	1	0	0	11	105177725	105181433	0	0	0	0	ENSMUSG00000099681	0	0	0	ENSMUSG00000099681	135	163	0	0	#NUM!
1700054A03Rik	0.309553	0.309553	0.309553	7.47118	0.307227	0.307227	0.307227	7.3621	1.2826e-06	7.26061	0.482429	0.629501	1	0.0478357	0.0482902	ENSMUSG00000099988	2	1	814	ENSMUSG00000099988	51	51	2	2	1	1	1	49	49	0.960784	4	0.0478357	19	53076217	53084392	0.0482902	0.0478357	0.357389	0.355517	ENSMUSG00000099988	2	2	814	ENSMUSG00000099988	42	42	9	9	1
1700054K02Rik	0	0	0	1	0	0	0	1	0	1	0	1	1	0	0	ENSMUSG00000097001	0	0	0	ENSMUSG00000097001	0	0	0	0	#NUM!	0	0	0	0	#NUM!	0	0	1	92572373	92572749	0	0	0	0	ENSMUSG00000097001	0	0	0	ENSMUSG00000097001	0	0	0	0	#NUM!
1700054K19Rik	0.713474	0.713474	0.713474	2.65642	0.70574	0.70574	0.70574	2.63291	2.91752e-06	2.58155	0.554127	0.579492	1	0.430733	0.432198	ENSMUSG00000100219	1	1	452	ENSMUSG00000100219	10	10	10	10	1	9	9	0	0	0	3	0.430733	6	112210707	112212519	0.432198	0.430733	1.14421	1.13794	ENSMUSG00000100219	1	1	452	ENSMUSG00000100219	16	16	16	16	1
1700054M17Rik	0.028887	0.028887	0.028887	1.66026	0.0278234	0.0278234	0.0278234	1.62642	1.14948e-07	1.61347	0.0800736	0.936179	1	0.0437508	0.0444164	ENSMUSG00000085889	1	1	445	ENSMUSG00000085889	1	1	1	1	1	1	1	0	0	0	3	0.0437508	2	118304913	118308166	0.0444164	0.0437508	0.0726378	0.0722398	ENSMUSG00000085889	1	1	445	ENSMUSG00000085889	1	2	1	1	1
1700054O19Rik	0	0	0	1	0	0	0	1	0	1	0	1	1	0	0	ENSMUSG00000104183	0	0	0	ENSMUSG00000104183	13	13	0	0	#NUM!	0	0	13	13	1	0	0	14	25706405	25707273	0	0	0	0	ENSMUSG00000104183	0	0	0	ENSMUSG00000104183	6	6	0	0	#NUM!
1700055C04Rik	0	0	0	1	0	0	0	1	0	1	0	1	1	0	0	ENSMUSG00000093616	1	0	355	ENSMUSG00000093616	0	0	0	0	#NUM!	0	0	0	0	#NUM!	3	0	9	64038464	64041465	0	0	0	0	ENSMUSG00000093616	1	0	355	ENSMUSG00000093616	1	1	0	0	#NUM!
1700055D18Rik	0	0	0	1	0	0	0	1	0	1	0	1	1	0	0	ENSMUSG00000070997	0	0	0	ENSMUSG00000070997	635	691	0	0	#NUM!	0	0	635	691	1	0	0	4	45011686	45015406	0	0	0	0	ENSMUSG00000070997	0	0	0	ENSMUSG00000070997	385	418	0	0	#NUM!
1700056E22Rik	0	0	0	1	0	0	0	1	0	1	0	1	1	0	0	ENSMUSG00000044854	1	0	967	ENSMUSG00000044854	0	0	0	0	#NUM!	0	0	0	0	#NUM!	1	0	1	184033029	184034301	0	0	0	0	ENSMUSG00000044854	1	0	967	ENSMUSG00000044854	0	0	0	0	#NUM!
1700056N10Rik	0.0641346	0.0641346	-0.0641346	-1.12934	0.0635667	0.0635667	-0.0635667	-1.1282	-3.34523e-07	-1.16209	-0.0770274	0.938602	1	0.559994	0.559396	ENSMUSG00000084792	1	1	1043	ENSMUSG00000084792	37	37	30	30	1	5	5	7	7	0.189189	2	0.559994	16	17047519	17049111	0.559396	0.559994	0.495859	0.49583	ENSMUSG00000084792	1	1	1043	ENSMUSG00000084792	23	23	16	16	1
1700057G04Rik	0.204397	0.204397	-0.204397	-1.20463	0.214269	0.214269	-0.214269	-1.21515	-9.95943e-07	-1.23956	-0.158722	0.873888	1	1.20326	1.21016	ENSMUSG00000074139	6	5	1974	ENSMUSG00000074139	229	229	122	122	1	102	102	107	107	0.467249	16	1.20326	9	92309376	92357876	1.21016	1.20326	0.998862	0.995894	ENSMUSG00000074139	6	4	1974	ENSMUSG00000074139	134	134	61	61	1
1700057H15Rik	0.0410694	0.0410694	0.0410694	1.66026	0.0406197	0.0406197	0.0406197	1.64304	1.63424e-07	1.61347	0.0954766	0.923936	1	0.0622017	0.0631681	ENSMUSG00000084757	4	1	1252	ENSMUSG00000084757	185	185	4	4	1	0	0	181	181	0.978378	10	0.0622017	4	124414415	124485959	0.0631681	0.0622017	0.103271	0.103788	ENSMUSG00000084757	4	2	1252	ENSMUSG00000084757	112	112	4	4	1
1700057H21Rik	0.0279327	0.0279327	-0.0279327	#DIV/0!	0.0275592	0.0275592	-0.0275592	#DIV/0!	-1.19629e-07	#DIV/0!	-0.167131	0.867267	1	0.0279327	0.0275592	ENSMUSG00000086007	2	1	697	ENSMUSG00000086007	8	8	1	1	1	0	0	7	7	0.875	5	0.0279327	2	51420983	51438785	0.0275592	0.0279327	0	0	ENSMUSG00000086007	2	0	697	ENSMUSG00000086007	5	5	0	0	#NUM!
1700058P15Rik	0.0631563	0.0631563	-0.0631563	-1.80694	0.0624395	0.0624395	-0.0624395	-1.79577	-2.79929e-07	-1.85935	-0.140853	0.887986	1	0.141422	0.140904	ENSMUSG00000089636	1	1	413	ENSMUSG00000089636	3	3	3	3	1	1	1	0	0	0	2	0.141422	7	19258491	19259739	0.140904	0.141422	0.0782659	0.0784645	ENSMUSG00000089636	1	1	413	ENSMUSG00000089636	1	2	1	1	1
1700060C16Rik	0	0	0	1	0	0	0	1	0	1	0	1	1	0	0	ENSMUSG00000086887	1	0	645	ENSMUSG00000086887	0	0	0	0	#NUM!	0	0	0	0	#NUM!	5	0	6	143593352	143651288	0	0	0	0	ENSMUSG00000086887	1	0	645	ENSMUSG00000086887	1	1	0	0	#NUM!
1700060C20Rik	0.146877	0.146877	0.146877	1.20746	0.137383	0.137383	0.137383	1.19317	5.25855e-07	1.17343	0.0997458	0.920546	1	0.707968	0.711195	ENSMUSG00000078957	1	1	605	ENSMUSG00000078957	22	24	22	22	1	22	22	0	2	0.0833333	3	0.707968	2	158192007	158195749	0.711195	0.707968	0.854845	0.848578	ENSMUSG00000078957	1	1	605	ENSMUSG00000078957	15	16	15	16	0.9375
1700060J05Rik	0	0	0	1	0	0	0	1	0	1	0	1	1	0	0	ENSMUSG00000084970	1	0	1060	ENSMUSG00000084970	0	0	0	0	#NUM!	0	0	0	0	#NUM!	2	0	4	53562982	53564697	0	0	0	0	ENSMUSG00000084970	1	0	1060	ENSMUSG00000084970	0	0	0	0	#NUM!
1700060O08Rik	0	0	0	1	0	0	0	1	0	1	0	1	1	0	0	ENSMUSG00000099407	1	0	281	ENSMUSG00000099407	21	141	0	0	#NUM!	0	0	21	141	1	2	0	12	54062047	54079392	0	0	0	0	ENSMUSG00000099407	1	0	281	ENSMUSG00000099407	14	71	0	0	#NUM!
1700061E17Rik	0.240361	0.240361	-0.240361	-1.29386	0.25161	0.25161	-0.25161	-1.30884	-1.12813e-06	-1.33138	-0.194679	0.845644	1	1.0583	1.0663	ENSMUSG00000102060	1	1	1067	ENSMUSG00000102060	23	77	23	58	0.396552	21	22	0	19	0.246753	2	1.0583	9	110986200	110987804	1.0663	1.0583	0.817941	0.81469	ENSMUSG00000102060	1	1	1067	ENSMUSG00000102060	11	34	11	27	0.407407
1700061E18Rik	0	0	0	1	0	0	0	1	0	1	0	1	1	0	0	ENSMUSG00000085759	1	0	588	ENSMUSG00000085759	0	0	0	0	#NUM!	0	0	0	0	#NUM!	2	0	13	41800782	41801795	0	0	0	0	ENSMUSG00000085759	1	0	588	ENSMUSG00000085759	0	0	0	0	#NUM!
1700061F12Rik	0.160136	0.160136	0.160136	1.27712	0.155646	0.155646	0.155646	1.26878	5.96746e-07	1.24113	0.123408	0.901784	1	0.577851	0.579074	ENSMUSG00000085580	1	1	876	ENSMUSG00000085580	50	50	26	26	1	22	22	24	24	0.48	4	0.577851	2	9189514	9197477	0.579074	0.577851	0.737987	0.73472	ENSMUSG00000085580	1	1	876	ENSMUSG00000085580	30	30	20	20	1
1700061G19Rik	1.49073	1.49073	-1.49073	-1.20555	1.62642	1.62642	-1.62642	-1.22545	-7.25978e-06	-1.24052	-0.429294	0.66771	1	8.74302	8.84055	ENSMUSG00000024209	2	2	2906	ENSMUSG00000024209	1817	1817	1305	1305	1	972	972	512	512	0.281783	16	8.74302	17	56875476	56888904	8.84055	8.74302	7.25228	7.21414	ENSMUSG00000024209	2	2	2906	ENSMUSG00000024209	967	967	652	652	1
1700061H18Rik	0.0299018	0.0299018	0.0299018	#DIV/0!	0.0299966	0.0299966	0.0299966	#DIV/0!	1.24452e-07	#DIV/0!	0.172921	0.862713	1	0	0	ENSMUSG00000084948	2	0	1081	ENSMUSG00000084948	0	7	0	0	#NUM!	0	0	0	7	1	4	0	18	69943319	69969609	0	0	0.0299018	0.0299966	ENSMUSG00000084948	2	1	1081	ENSMUSG00000084948	1	20	1	1	1
1700061I17Rik	0	0	0	1	0	0	0	1	0	1	0	1	1	0	0	ENSMUSG00000028009	1	0	1962	ENSMUSG00000028009	0	0	0	0	#NUM!	0	0	0	0	#NUM!	9	0	3	117060521	117077765	0	0	0	0	ENSMUSG00000028009	1	0	1962	ENSMUSG00000028009	0	0	0	0	#NUM!
1700061J23Rik	0	0	0	1	0	0	0	1	0	1	0	1	1	0	0	ENSMUSG00000086366	1	0	537	ENSMUSG00000086366	9	9	0	0	#NUM!	0	0	9	9	1	3	0	11	23152139	23166375	0	0	0	0	ENSMUSG00000086366	1	0	537	ENSMUSG00000086366	2	2	0	0	#NUM!
1700063A18Rik	0	0	0	1	0	0	0	1	0	1	0	1	1	0	0	ENSMUSG00000100062	1	0	356	ENSMUSG00000100062	0	0	0	0	#NUM!	0	0	0	0	#NUM!	3	0	1	95990658	96021758	0	0	0	0	ENSMUSG00000100062	1	0	356	ENSMUSG00000100062	0	0	0	0	#NUM!
1700063D05Rik	0.0465259	0.0465259	0.0465259	1.38355	0.048634	0.048634	0.048634	1.40201	1.79001e-07	1.34456	0.0790144	0.937021	1	0.121303	0.120978	ENSMUSG00000100837	3	2	963	ENSMUSG00000100837	31	31	6	6	1	5	5	25	25	0.806452	9	0.121303	9	41206136	41217627	0.120978	0.121303	0.167829	0.169612	ENSMUSG00000100837	3	2	963	ENSMUSG00000100837	19	19	5	5	1
1700063H04Rik	0.87378	0.87378	0.87378	1.26961	0.809762	0.809762	0.809762	1.2489	3.24552e-06	1.23383	0.283868	0.776512	1	3.24088	3.25341	ENSMUSG00000040657	1	1	817	ENSMUSG00000040657	198	198	136	136	1	10	10	62	62	0.313131	2	3.24088	6	122391378	122392687	3.25341	3.24088	4.11466	4.06317	ENSMUSG00000040657	1	1	817	ENSMUSG00000040657	130	130	104	104	1
1700063H06Rik	0.028887	0.028887	0.028887	1.66026	0.0278501	0.0278501	0.0278501	1.62695	1.14948e-07	1.61347	0.0800736	0.936179	1	0.0437508	0.0444217	ENSMUSG00000099266	1	1	445	ENSMUSG00000099266	2	2	1	1	1	1	1	1	1	0.5	2	0.0437508	9	82260292	82263485	0.0444217	0.0437508	0.0726378	0.0722718	ENSMUSG00000099266	1	1	445	ENSMUSG00000099266	1	1	1	1	1
1700063I16Rik	0	0	0	1	0	0	0	1	0	1	0	1	1	0	0	ENSMUSG00000103463	0	0	0	ENSMUSG00000103463	179	179	0	0	#NUM!	0	0	179	179	1	0	0	1	168675271	168675882	0	0	0	0	ENSMUSG00000103463	0	0	0	ENSMUSG00000103463	148	148	0	0	#NUM!
1700063K16Rik	0.0339536	0.0339536	0.0339536	#DIV/0!	0.0336171	0.0336171	0.0336171	#DIV/0!	1.41316e-07	#DIV/0!	0.184265	0.853806	1	0	0	ENSMUSG00000102036	1	0	952	ENSMUSG00000102036	6	6	0	0	#NUM!	0	0	6	6	1	6	0	16	76819584	76841784	0	0	0.0339536	0.0336171	ENSMUSG00000102036	1	1	952	ENSMUSG00000102036	6	6	1	1	1
1700063O14Rik	0	0	0	1	0	0	0	1	0	1	0	1	1	0	0	ENSMUSG00000101978	1	0	492	ENSMUSG00000101978	0	0	0	0	#NUM!	0	0	0	0	#NUM!	3	0	5	91766241	91767300	0	0	0	0	ENSMUSG00000101978	1	0	492	ENSMUSG00000101978	0	0	0	0	#NUM!
1700064H15Rik	0.0820402	0.0820402	0.0820402	#DIV/0!	0.0823266	0.0823266	0.0823266	#DIV/0!	3.41454e-07	#DIV/0!	0.286427	0.774552	1	0	0	ENSMUSG00000082766	1	0	394	ENSMUSG00000082766	836	845	0	0	#NUM!	0	0	836	845	1	2	0	3	19610367	19628677	0	0	0.0820402	0.0823266	ENSMUSG00000082766	1	1	394	ENSMUSG00000082766	493	497	1	1	1
1700064J06Rik	0.0837405	0.0837405	0.0837405	#DIV/0!	0.0840112	0.0840112	0.0840112	#DIV/0!	3.48531e-07	#DIV/0!	0.28938	0.772291	1	0	0	ENSMUSG00000100681	1	0	386	ENSMUSG00000100681	9	9	0	0	#NUM!	0	0	9	9	1	4	0	10	119092904	119103107	0	0	0.0837405	0.0840112	ENSMUSG00000100681	1	1	386	ENSMUSG00000100681	5	5	1	1	1
1700064M15Rik	1.1424	1.1424	1.1424	1.14501	0.944908	0.944908	0.944908	1.11848	3.8038e-06	1.11274	0.219339	0.826386	1	7.8782	7.97549	ENSMUSG00000100211	1	1	645	ENSMUSG00000100211	287	287	261	261	1	83	83	26	26	0.0905923	2	7.8782	12	99626052	99627974	7.97549	7.8782	9.0206	8.9204	ENSMUSG00000100211	1	1	645	ENSMUSG00000100211	190	190	180	180	1
1700065D16Rik	0.147213	0.147213	0.147213	1.07247	0.117862	0.117862	0.117862	1.0575	3.67507e-07	1.04224	0.042436	0.966151	1	2.03145	2.04983	ENSMUSG00000096655	3	3	1543	ENSMUSG00000096655	241	251	156	161	0.968944	23	23	85	90	0.358566	7	2.03145	9	95855417	95858322	2.04983	2.03145	2.17866	2.16769	ENSMUSG00000096655	3	3	1543	ENSMUSG00000096655	146	147	104	104	1
1700065I16Rik	0.48408	0.48408	0.48408	1.08578	0.350472	0.350472	0.350472	1.06144	1.33358e-06	1.05518	0.0921018	0.926617	1	5.64351	5.704	ENSMUSG00000099435	3	3	997	ENSMUSG00000099435	356	357	288	289	0.99654	204	205	68	68	0.190476	9	5.64351	15	63817187	63821393	5.704	5.64351	6.12759	6.05448	ENSMUSG00000099435	3	3	997	ENSMUSG00000099435	230	231	188	189	0.994709
1700065J18Rik	0	0	0	1	0	0	0	1	0	1	0	1	1	0	0	ENSMUSG00000100872	2	0	393	ENSMUSG00000100872	0	0	0	0	#NUM!	0	0	0	0	#NUM!	5	0	1	192841660	192842740	0	0	0	0	ENSMUSG00000100872	2	0	393	ENSMUSG00000100872	0	0	0	0	#NUM!
1700065O20Rik	0.0367374	0.0367374	-0.0367374	-1.80694	0.0372552	0.0372552	-0.0372552	-1.83249	-1.62832e-07	-1.85935	-0.107426	0.914451	1	0.0822639	0.0820068	ENSMUSG00000100134	1	1	710	ENSMUSG00000100134	221	221	3	3	1	3	3	218	218	0.986425	5	0.0822639	18	49803325	49817958	0.0820068	0.0822639	0.0455265	0.0447516	ENSMUSG00000100134	1	1	710	ENSMUSG00000100134	130	130	1	1	1
1700066B17Rik	0.0911476	0.0911476	-0.0911476	#DIV/0!	0.0906873	0.0906873	-0.0906873	#DIV/0!	-3.90361e-07	#DIV/0!	-0.301907	0.762724	1	0.0911476	0.0906873	ENSMUSG00000101634	3	1	1068	ENSMUSG00000101634	73	73	5	5	1	4	4	68	68	0.931507	10	0.0911476	1	39839174	39847334	0.0906873	0.0911476	0	0	ENSMUSG00000101634	3	0	1068	ENSMUSG00000101634	45	45	0	0	#NUM!
1700066B19Rik	0.0681879	0.0681879	0.0681879	1.10684	0.0602614	0.0602614	0.0602614	1.09423	2.06767e-07	1.07565	0.0422564	0.966294	1	0.638219	0.6395	ENSMUSG00000073598	2	2	2837	ENSMUSG00000073598	321	811	93	93	1	22	22	228	718	0.885327	5	0.638219	18	35703224	35730869	0.6395	0.638219	0.706407	0.699761	ENSMUSG00000073598	2	2	2837	ENSMUSG00000073598	152	395	62	62	1
1700066C05Rik	0	0	0	1	0	0	0	1	0	1	0	1	1	0	0	ENSMUSG00000101810	1	0	407	ENSMUSG00000101810	0	0	0	0	#NUM!	0	0	0	0	#NUM!	3	0	16	79999375	80000546	0	0	0	0	ENSMUSG00000101810	1	0	407	ENSMUSG00000101810	0	0	0	0	#NUM!
1700066J03Rik	0.351638	0.351638	-0.351638	-2.61003	0.351712	0.351712	-0.351712	-2.60498	-1.53233e-06	-2.68572	-0.406083	0.684682	1	0.570042	0.570851	ENSMUSG00000097717	1	1	444	ENSMUSG00000097717	21	21	13	13	1	8	8	8	8	0.380952	2	0.570042	13	58148776	58149692	0.570851	0.570042	0.218404	0.219139	ENSMUSG00000097717	1	1	444	ENSMUSG00000097717	7	7	3	3	1
1700066M21Rik	0.990314	0.990314	-0.990314	-1.07424	1.25911	1.25911	-1.25911	-1.09524	-5.85132e-06	-1.10539	-0.263298	0.792321	1	14.3295	14.4796	ENSMUSG00000038323	3	3	3235	ENSMUSG00000038323	2535	2536	2380	2381	0.99958	216	216	155	155	0.0611199	7	14.3295	1	57377619	57385423	14.4796	14.3295	13.3392	13.2205	ENSMUSG00000038323	3	3	3235	ENSMUSG00000038323	1413	1414	1334	1335	0.999251
1700066N21Rik	0	0	0	1	0	0	0	1	0	1	0	1	1	0	0	ENSMUSG00000099605	1	0	783	ENSMUSG00000099605	1	1	0	0	#NUM!	0	0	1	1	1	5	0	5	87908578	87979351	0	0	0	0	ENSMUSG00000099605	1	0	783	ENSMUSG00000099605	1	1	0	0	#NUM!
1700066O22Rik	0.111078	0.111078	0.111078	2.11306	0.113963	0.113963	0.113963	2.15521	4.50265e-07	2.05351	0.192286	0.847518	1	0.0997951	0.0986515	ENSMUSG00000085800	5	3	2146	ENSMUSG00000085800	10	37	10	11	0.909091	8	8	0	26	0.702703	12	0.0997951	18	57504421	57533752	0.0986515	0.0997951	0.210873	0.212615	ENSMUSG00000085800	5	3	2146	ENSMUSG00000085800	13	40	13	14	0.928571
1700067G17Rik	0.897611	0.897611	-0.897611	-1.22938	0.989855	0.989855	-0.989855	-1.25553	-4.31656e-06	-1.26504	-0.345577	0.729661	1	4.81078	4.86364	ENSMUSG00000099378	1	1	603	ENSMUSG00000099378	299	299	149	149	1	77	77	150	150	0.501672	3	4.81078	1	89016112	89022210	4.86364	4.81078	3.91317	3.87378	ENSMUSG00000099378	1	1	603	ENSMUSG00000099378	153	153	73	73	1
1700067K01Rik	0.447604	0.447604	-0.447604	-1.10463	0.543982	0.543982	-0.543982	-1.12876	-2.43332e-06	-1.13667	-0.191906	0.847816	1	4.72552	4.76862	ENSMUSG00000046408	4	3	1957	ENSMUSG00000046408	536	536	475	475	1	313	313	61	61	0.113806	13	4.72552	8	84001501	84004770	4.76862	4.72552	4.27791	4.22463	ENSMUSG00000046408	4	3	1957	ENSMUSG00000046408	310	310	259	259	1
1700067P10Rik	0.522296	0.522296	-0.522296	-1.08496	0.663728	0.663728	-0.663728	-1.10933	-2.97884e-06	-1.11643	-0.196928	0.843884	1	6.66952	6.73458	ENSMUSG00000021545	1	1	794	ENSMUSG00000021545	299	299	272	272	1	117	117	27	27	0.090301	3	6.66952	17	48089631	48090920	6.73458	6.66952	6.14723	6.07085	ENSMUSG00000021545	1	1	794	ENSMUSG00000021545	174	174	151	151	1
1700069B07Rik	0	0	0	1	0	0	0	1	0	1	0	1	1	0	0	ENSMUSG00000053081	0	0	0	ENSMUSG00000053081	12	12	0	0	#NUM!	0	0	12	12	1	0	0	7	121707074	121708013	0	0	0	0	ENSMUSG00000053081	0	0	0	ENSMUSG00000053081	15	15	0	0	#NUM!
1700069L16Rik	0.331636	0.331636	0.331636	1.14795	0.285889	0.285889	0.285889	1.12667	1.10973e-06	1.1156	0.119884	0.904575	1	2.24151	2.25704	ENSMUSG00000042184	3	3	1520	ENSMUSG00000042184	973	973	175	175	1	63	63	798	798	0.820144	8	2.24151	5	113692421	113724772	2.25704	2.24151	2.57315	2.54293	ENSMUSG00000042184	3	3	1520	ENSMUSG00000042184	558	558	121	121	1
1700071G01Rik	0.228182	0.228182	0.228182	2.07533	0.226675	0.226675	0.226675	2.07406	9.24088e-07	2.01684	0.272255	0.785426	1	0.212198	0.211046	ENSMUSG00000086376	1	1	367	ENSMUSG00000086376	4	4	4	4	1	1	1	0	0	0	2	0.212198	5	73157013	73157884	0.211046	0.212198	0.440379	0.437722	ENSMUSG00000086376	1	1	367	ENSMUSG00000086376	5	5	5	5	1
1700071K01Rik	0	0	0	1	0	0	0	1	0	1	0	1	1	0	0	ENSMUSG00000080980	0	0	0	ENSMUSG00000080980	0	0	0	0	#NUM!	0	0	0	0	#NUM!	0	0	11	81572654	81573473	0	0	0	0	ENSMUSG00000080980	0	0	0	ENSMUSG00000080980	0	0	0	0	#NUM!
1700071M16Rik	0.00294311	0.00294311	-0.00294311	-1.01641	0.00190246	0.00190246	0.00190246	1.01057	-3.42573e-08	-1.04588	-0.0134869	0.989239	1	0.182333	0.179968	ENSMUSG00000090307	4	2	2883	ENSMUSG00000090307	26	31	26	27	0.962963	19	20	0	4	0.129032	10	0.182333	17	43588339	43592442	0.179968	0.182333	0.17939	0.181871	ENSMUSG00000090307	4	3	2883	ENSMUSG00000090307	16	16	16	16	1
1700072B07Rik	0.057774	0.057774	0.057774	1.66026	0.058702	0.058702	0.058702	1.67321	2.29896e-07	1.61347	0.113241	0.909839	1	0.0875017	0.0871968	ENSMUSG00000100487	1	1	445	ENSMUSG00000100487	55	55	2	2	1	2	2	53	53	0.963636	3	0.0875017	9	58370503	58374183	0.0871968	0.0875017	0.145276	0.145899	ENSMUSG00000100487	1	1	445	ENSMUSG00000100487	38	38	2	2	1
1700072G22Rik	0.592582	0.592582	-0.592582	-6.02315	0.59483	0.59483	-0.59483	-6.03659	-2.55211e-06	-6.19782	-0.657282	0.511	1	0.710552	0.712932	ENSMUSG00000101702	1	1	548	ENSMUSG00000101702	22	22	20	20	1	12	12	2	2	0.0909091	2	0.710552	1	51457931	51458931	0.712932	0.710552	0.11797	0.118102	ENSMUSG00000101702	1	1	548	ENSMUSG00000101702	3	3	2	2	1
1700073E17Rik	0.693867	0.693867	0.693867	1.42532	0.663232	0.663232	0.663232	1.40385	2.69099e-06	1.38515	0.321171	0.748081	1	1.6314	1.64227	ENSMUSG00000087204	3	2	1265	ENSMUSG00000087204	63	140	63	106	0.59434	55	55	0	34	0.242857	6	1.6314	6	145387595	145402179	1.64227	1.6314	2.32527	2.30551	ENSMUSG00000087204	3	1	1265	ENSMUSG00000087204	49	112	49	91	0.538462
1700074A21Rik	0	0	0	1	0	0	0	1	0	1	0	1	1	0	0	ENSMUSG00000102231	0	0	0	ENSMUSG00000102231	0	0	0	0	#NUM!	0	0	0	0	#NUM!	0	0	1	37299351	37299697	0	0	0	0	ENSMUSG00000102231	0	0	0	ENSMUSG00000102231	0	0	0	0	#NUM!
1700074H08Rik	0.0463233	0.0463233	0.0463233	1.66026	0.0458817	0.0458817	0.0458817	1.65036	1.84331e-07	1.61347	0.1014	0.919233	1	0.070159	0.0705482	ENSMUSG00000099872	1	1	555	ENSMUSG00000099872	7	7	2	2	1	2	2	5	5	0.714286	3	0.070159	13	119680039	119681588	0.0705482	0.070159	0.116482	0.11643	ENSMUSG00000099872	1	1	555	ENSMUSG00000099872	5	5	2	2	1
1700074P13Rik	2.75746	2.75746	2.75746	1.08068	1.99877	1.99877	1.99877	1.0579	7.3515e-06	1.05023	0.206576	0.836341	1	34.1765	34.5222	ENSMUSG00000029883	3	3	1844	ENSMUSG00000029883	4675	4675	3237	3237	1	2465	2465	1438	1438	0.307594	11	34.1765	6	40920436	40940557	34.5222	34.1765	36.934	36.521	ENSMUSG00000029883	3	3	1844	ENSMUSG00000029883	2835	2835	2107	2107	1
1700080E11Rik	0.019353	0.019353	-0.019353	#DIV/0!	0.0174317	0.0174317	-0.0174317	#DIV/0!	-8.28839e-08	#DIV/0!	-0.139115	0.889359	1	0.019353	0.0174317	ENSMUSG00000032566	2	1	1006	ENSMUSG00000032566	3	3	1	1	1	0	0	2	2	0.666667	5	0.019353	9	105143341	105145092	0.0174317	0.019353	0	0	ENSMUSG00000032566	2	0	1006	ENSMUSG00000032566	0	0	0	0	#NUM!
1700080G11Rik	0.368112	0.368112	0.368112	1.54958	0.359046	0.359046	0.359046	1.53175	1.45125e-06	1.50591	0.263798	0.791935	1	0.669809	0.675212	ENSMUSG00000086771	1	1	436	ENSMUSG00000086771	49	49	15	15	1	5	5	34	34	0.693878	2	0.669809	4	127531621	127532885	0.675212	0.669809	1.03792	1.03426	ENSMUSG00000086771	1	1	436	ENSMUSG00000086771	30	30	14	14	1
1700080N15Rik	0	0	0	1	0	0	0	1	0	1	0	1	1	0	0	ENSMUSG00000084859	3	0	1465	ENSMUSG00000084859	0	0	0	0	#NUM!	0	0	0	0	#NUM!	7	0	2	4132062	4141141	0	0	0	0	ENSMUSG00000084859	3	0	1465	ENSMUSG00000084859	0	0	0	0	#NUM!
1700080O16Rik	0.15802	0.15802	0.15802	1.041	0.0741189	0.0741189	0.0741189	1.01901	1.92482e-07	1.01166	0.0162566	0.98703	1	3.85417	3.89891	ENSMUSG00000031118	2	2	1571	ENSMUSG00000031118	469	469	311	311	1	37	37	158	158	0.336887	7	3.85417	X	51968694	51972772	3.89891	3.85417	4.01219	3.97303	ENSMUSG00000031118	2	2	1571	ENSMUSG00000031118	280	280	195	195	1
1700081H04Rik	0.0641706	0.0641706	-0.0641706	-1.27992	0.0654503	0.0654503	-0.0654503	-1.28525	-3.02497e-07	-1.31704	-0.0989113	0.921209	1	0.293418	0.294898	ENSMUSG00000100573	1	1	1128	ENSMUSG00000100573	23	23	17	17	1	11	11	6	6	0.26087	4	0.293418	5	119108233	119114543	0.294898	0.293418	0.229247	0.229448	ENSMUSG00000100573	1	1	1128	ENSMUSG00000100573	15	15	8	8	1
1700082M22Rik	0.30523	0.30523	-0.30523	-1.31092	0.31928	0.31928	-0.31928	-1.3262	-1.42571e-06	-1.34894	-0.223726	0.822971	1	1.28693	1.29808	ENSMUSG00000023737	2	2	2239	ENSMUSG00000023737	405	414	148	148	1	45	45	257	266	0.642512	5	1.28693	8	104641806	104658587	1.29808	1.28693	0.981697	0.978797	ENSMUSG00000023737	2	2	2239	ENSMUSG00000023737	228	239	68	68	1
1700083H02Rik	0.326405	0.326405	-0.326405	-4.2162	0.327169	0.327169	-0.327169	-4.20692	-1.41016e-06	-4.33848	-0.454976	0.649127	1	0.427893	0.429189	ENSMUSG00000100668	1	1	637	ENSMUSG00000100668	14	14	14	14	1	8	8	0	0	0	2	0.427893	12	71383153	71384208	0.429189	0.427893	0.101488	0.10202	ENSMUSG00000100668	1	1	637	ENSMUSG00000100668	2	2	2	2	1
1700084C01Rik	0.0154739	0.0154739	-0.0154739	-1.11858	0.0151383	0.0151383	-0.0151383	-1.11628	-8.2021e-08	-1.15102	-0.0369119	0.970555	1	0.145962	0.145326	ENSMUSG00000070532	2	1	1734	ENSMUSG00000070532	8	15	6	13	0.461538	3	3	2	2	0.133333	7	0.145962	1	169928647	169934653	0.145326	0.145962	0.130488	0.130188	ENSMUSG00000070532	2	1	1734	ENSMUSG00000070532	4	9	3	7	0.428571
1700084C06Rik	0.217487	0.217487	-0.217487	-1.7209	0.2197	0.2197	-0.2197	-1.73181	-9.67857e-07	-1.77081	-0.25202	0.801026	1	0.519177	0.519914	ENSMUSG00000086016	1	1	750	ENSMUSG00000086016	854	1685	20	20	1	11	11	834	1665	0.988131	2	0.519177	9	21091754	21128393	0.519914	0.519177	0.301689	0.300215	ENSMUSG00000086016	1	1	750	ENSMUSG00000086016	443	855	7	7	1
1700084E18Rik	0	0	0	1	0	0	0	1	0	1	0	1	1	0	0	ENSMUSG00000100747	0	0	0	ENSMUSG00000100747	117	117	0	0	#NUM!	0	0	117	117	1	0	0	2	30236794	30238223	0	0	0	0	ENSMUSG00000100747	0	0	0	ENSMUSG00000100747	52	53	0	0	#NUM!
1700084F23Rik	0.166069	0.166069	0.166069	1.22444	0.161875	0.161875	0.161875	1.21803	6.01878e-07	1.18993	0.111258	0.911412	1	0.739919	0.742429	ENSMUSG00000099639	5	2	2105	ENSMUSG00000099639	516	519	80	80	1	69	69	436	439	0.845857	15	0.739919	13	70004049	70028348	0.742429	0.739919	0.905989	0.904303	ENSMUSG00000099639	5	3	2105	ENSMUSG00000099639	332	333	59	59	1
1700084J12Rik	0	0	0	1	0	0	0	1	0	1	0	1	1	0	0	ENSMUSG00000058101	0	0	0	ENSMUSG00000058101	0	1	0	0	#NUM!	0	0	0	1	1	0	0	15	33403984	33405976	0	0	0	0	ENSMUSG00000058101	0	0	0	ENSMUSG00000058101	0	0	0	0	#NUM!
1700084M14Rik	0.270811	0.270811	-0.270811	-1.27549	0.287663	0.287663	-0.287663	-1.29338	-1.27846e-06	-1.31248	-0.202078	0.839856	1	1.25383	1.26818	ENSMUSG00000057805	1	1	559	ENSMUSG00000057805	37	37	36	36	1	20	20	1	1	0.027027	2	1.25383	X	91575209	91575911	1.26818	1.25383	0.983015	0.980512	ENSMUSG00000057805	1	1	559	ENSMUSG00000057805	18	18	17	17	1
1700085C21Rik	0	0	0	1	0	0	0	1	0	1	0	1	1	0	0	ENSMUSG00000100890	1	0	1082	ENSMUSG00000100890	0	1	0	0	#NUM!	0	0	0	1	1	3	0	12	82932519	82939155	0	0	0	0	ENSMUSG00000100890	1	0	1082	ENSMUSG00000100890	0	0	0	0	#NUM!
1700086D15Rik	0.0870091	0.0870091	0.0870091	1.19539	0.0823745	0.0823745	0.0823745	1.18346	3.08385e-07	1.1617	0.0739529	0.941048	1	0.445314	0.449014	ENSMUSG00000020548	2	0	1093	ENSMUSG00000020548	22	50	22	25	0.88	18	18	0	25	0.5	5	0.445314	11	65151909	65159891	0.449014	0.445314	0.532323	0.531389	ENSMUSG00000020548	2	1	1093	ENSMUSG00000020548	16	29	16	18	0.888889
1700086L19Rik	4.05495	4.05495	4.05495	1.15434	3.53516	3.53516	3.53516	1.13378	1.37058e-05	1.12181	0.431885	0.665825	1	26.272	26.4248	ENSMUSG00000071265	3	2	1036	ENSMUSG00000071265	1560	1560	1398	1398	1	1032	1032	162	162	0.103846	8	26.272	12	74284280	74295945	26.4248	26.272	30.327	29.9599	ENSMUSG00000071265	3	2	1036	ENSMUSG00000071265	1035	1035	972	972	1
1700086O06Rik	0.119501	0.119501	-0.119501	-1.24617	0.121192	0.121192	-0.121192	-1.24984	-5.70385e-07	-1.28231	-0.129151	0.897239	1	0.604944	0.606268	ENSMUSG00000097080	2	2	1931	ENSMUSG00000097080	320	329	60	60	1	5	5	260	269	0.817629	5	0.604944	18	38238404	38250565	0.606268	0.604944	0.485443	0.485076	ENSMUSG00000097080	2	2	1931	ENSMUSG00000097080	206	209	28	29	0.965517
1700086P04Rik	0.647028	0.647028	0.647028	1.19272	0.588546	0.588546	0.588546	1.17444	2.28771e-06	1.1591	0.199919	0.841544	1	3.35741	3.37383	ENSMUSG00000085085	1	1	1009	ENSMUSG00000085085	708	708	174	174	1	40	40	534	534	0.754237	2	3.35741	4	129050096	129057983	3.37383	3.35741	4.00444	3.96238	ENSMUSG00000085085	1	1	1009	ENSMUSG00000085085	391	391	125	125	1
1700087M22Rik	0	0	0	1	0	0	0	1	0	1	0	1	1	0	0	ENSMUSG00000087653	1	0	208	ENSMUSG00000087653	0	0	0	0	#NUM!	0	0	0	0	#NUM!	2	0	14	30770680	30778004	0	0	0	0	ENSMUSG00000087653	1	0	208	ENSMUSG00000087653	0	0	0	0	#NUM!
1700088E04Rik	0.284503	0.284503	0.284503	1.04684	0.138124	0.138124	0.138124	1.02243	4.5097e-07	1.01734	0.030298	0.975829	1	6.07398	6.15753	ENSMUSG00000033029	13	10	5292	ENSMUSG00000033029	1770	3396	1349	1651	0.817081	1296	1296	421	1745	0.51384	41	6.07398	15	79129348	79141253	6.15753	6.07398	6.35849	6.29565	ENSMUSG00000033029	13	11	5292	ENSMUSG00000033029	1059	2167	811	1041	0.779059
1700091H14Rik	0.112693	0.112693	0.112693	1.12387	0.104439	0.104439	0.104439	1.11437	3.59221e-07	1.09219	0.0612479	0.951162	1	0.909772	0.913177	ENSMUSG00000090462	2	1	1391	ENSMUSG00000090462	62	88	47	65	0.723077	35	38	15	23	0.261364	7	0.909772	14	42089749	42095277	0.913177	0.909772	1.02246	1.01762	ENSMUSG00000090462	2	1	1391	ENSMUSG00000090462	36	50	33	44	0.75
1700092C02Rik	0.0542315	0.0542315	-0.0542315	#DIV/0!	0.0548695	0.0548695	-0.0548695	#DIV/0!	-2.3226e-07	#DIV/0!	-0.232877	0.815857	1	0.0542315	0.0548695	ENSMUSG00000086781	1	1	359	ENSMUSG00000086781	1	2	1	1	1	0	0	0	1	0.5	3	0.0542315	8	77624171	77628957	0.0548695	0.0542315	0	0	ENSMUSG00000086781	1	0	359	ENSMUSG00000086781	0	0	0	0	#NUM!
1700092C10Rik	0.529291	0.529291	0.529291	2.7671	0.523431	0.523431	0.523431	2.74033	2.16678e-06	2.68912	0.486321	0.62674	1	0.299525	0.300766	ENSMUSG00000092499	1	1	585	ENSMUSG00000092499	70	70	9	9	1	7	7	61	61	0.871429	3	0.299525	14	69164796	69171857	0.300766	0.299525	0.828816	0.824196	ENSMUSG00000092499	1	1	585	ENSMUSG00000092499	57	57	15	15	1
1700092C17Rik	0.0735884	0.0735884	0.0735884	1.10684	0.0634469	0.0634469	0.0634469	1.09127	2.23142e-07	1.07565	0.0438979	0.964986	1	0.688766	0.695119	ENSMUSG00000085353	1	1	424	ENSMUSG00000085353	50	50	15	15	1	8	8	35	35	0.7	2	0.688766	2	22755983	22762273	0.695119	0.688766	0.762355	0.758566	ENSMUSG00000085353	1	1	424	ENSMUSG00000085353	28	28	10	10	1
1700092E19Rik	0.00881503	0.00881503	-0.00881503	-1.01442	0.00971934	0.00971934	-0.00971934	-1.01593	-1.11513e-07	-1.04384	-0.0237984	0.981013	1	0.619912	0.619801	ENSMUSG00000084811	2	2	1005	ENSMUSG00000084811	97	97	32	32	1	23	23	65	65	0.670103	6	0.619912	13	26284150	26312406	0.619801	0.619912	0.611097	0.610082	ENSMUSG00000084811	2	2	1005	ENSMUSG00000084811	56	56	19	19	1
1700092K14Rik	0	0	0	1	0	0	0	1	0	1	0	1	1	0	0	ENSMUSG00000078600	1	0	395	ENSMUSG00000078600	4	4	0	0	#NUM!	0	0	4	4	1	3	0	11	114198257	114199199	0	0	0	0	ENSMUSG00000078600	1	0	395	ENSMUSG00000078600	5	5	0	0	#NUM!
1700092M07Rik	0.207892	0.207892	-0.207892	-1.27155	0.215473	0.215473	-0.215473	-1.2831	-9.82751e-07	-1.30843	-0.176177	0.860155	1	0.973456	0.976588	ENSMUSG00000090840	1	1	380	ENSMUSG00000090840	52	52	19	19	1	8	8	33	33	0.634615	2	0.973456	19	8740717	8741225	0.976588	0.973456	0.765564	0.761115	ENSMUSG00000090840	1	1	380	ENSMUSG00000090840	34	34	9	9	1
1700093J21Rik	0.0674106	0.0674106	0.0674106	1.10684	0.0604381	0.0604381	0.0604381	1.09572	2.0441e-07	1.07565	0.0420148	0.966487	1	0.630944	0.631419	ENSMUSG00000022915	1	1	648	ENSMUSG00000022915	247	247	21	21	1	6	6	226	226	0.91498	2	0.630944	16	96082675	96089070	0.631419	0.630944	0.698354	0.691857	ENSMUSG00000022915	1	1	648	ENSMUSG00000022915	176	176	14	14	1
1700093K21Rik	0.0133766	0.0133766	0.0133766	1.00561	0.0388513	0.0388513	-0.0388513	-1.01636	-2.32363e-07	-1.02326	-0.0251532	0.979933	1	2.38635	2.41383	ENSMUSG00000020286	4	3	2007	ENSMUSG00000020286	401	401	246	246	1	171	171	155	155	0.386534	10	2.38635	11	23516202	23521155	2.41383	2.38635	2.39973	2.37498	ENSMUSG00000020286	4	3	2007	ENSMUSG00000020286	232	232	149	149	1
1700094J05Rik	0	0	0	1	0	0	0	1	0	1	0	1	1	0	0	ENSMUSG00000101695	1	0	997	ENSMUSG00000101695	0	1	0	0	#NUM!	0	0	0	1	1	5	0	10	76389014	76401507	0	0	0	0	ENSMUSG00000101695	1	0	997	ENSMUSG00000101695	0	1	0	0	#NUM!
1700095A13Rik	0.0547655	0.0547655	-0.0547655	#DIV/0!	0.0555885	0.0555885	-0.0555885	#DIV/0!	-2.34546e-07	#DIV/0!	-0.23402	0.814969	1	0.0547655	0.0555885	ENSMUSG00000100430	1	1	711	ENSMUSG00000100430	9	9	2	2	1	0	0	7	7	0.777778	2	0.0547655	18	83106527	83107860	0.0555885	0.0547655	0	0	ENSMUSG00000100430	1	0	711	ENSMUSG00000100430	0	0	0	0	#NUM!
1700095A21Rik	0.035725	0.035725	0.035725	1.2452	0.0394832	0.0394832	0.0394832	1.27245	1.31103e-07	1.2101	0.0543665	0.956643	1	0.1457	0.144921	ENSMUSG00000086046	1	1	1069	ENSMUSG00000086046	8	17	8	8	1	7	7	0	9	0.529412	3	0.1457	4	146519038	146546873	0.144921	0.1457	0.181425	0.184404	ENSMUSG00000086046	1	1	1069	ENSMUSG00000086046	6	14	6	6	1
1700095B10Rik	0.464402	0.464402	0.464402	1.35677	0.444301	0.444301	0.444301	1.33827	1.77574e-06	1.31853	0.240608	0.809859	1	1.30167	1.31344	ENSMUSG00000098230	4	4	1391	ENSMUSG00000098230	56	253	56	93	0.602151	51	52	0	160	0.632411	11	1.30167	5	112793291	112801701	1.31344	1.30167	1.76608	1.75774	ENSMUSG00000098230	4	3	1391	ENSMUSG00000098230	51	202	51	76	0.671053
1700095J03Rik	0.973734	0.973734	0.973734	1.10816	0.78322	0.78322	0.78322	1.0859	2.96612e-06	1.07693	0.161356	0.871813	1	9.00232	9.11831	ENSMUSG00000085407	1	1	1808	ENSMUSG00000085407	1213	1213	836	836	1	85	85	377	377	0.3108	2	9.00232	7	109438617	109444893	9.11831	9.00232	9.97605	9.90153	ENSMUSG00000085407	1	1	1808	ENSMUSG00000085407	761	761	558	558	1
1700095J07Rik	0.0905619	0.0905619	-0.0905619	-2.40926	0.0902432	0.0902432	-0.0902432	-2.42403	-3.9561e-07	-2.47913	-0.198979	0.842279	1	0.154824	0.153615	ENSMUSG00000084861	2	1	1509	ENSMUSG00000084861	144	144	12	12	1	0	0	132	132	0.916667	4	0.154824	6	30304604	30331779	0.153615	0.154824	0.0642621	0.0633716	ENSMUSG00000084861	2	1	1509	ENSMUSG00000084861	76	76	3	3	1
1700095J12Rik	0.0353915	0.0353915	-0.0353915	-1.80694	0.0355902	0.0355902	-0.0355902	-1.81985	-1.56866e-07	-1.85935	-0.10544	0.916027	1	0.0792502	0.0790007	ENSMUSG00000084804	1	1	737	ENSMUSG00000084804	3	3	3	3	1	0	0	0	0	0	2	0.0792502	4	138137594	138138518	0.0790007	0.0792502	0.0438587	0.0434105	ENSMUSG00000084804	1	1	737	ENSMUSG00000084804	1	1	1	1	1
1700096J18Rik	0	0	0	1	0	0	0	1	0	1	0	1	1	0	0	ENSMUSG00000099630	1	0	482	ENSMUSG00000099630	25	25	0	0	#NUM!	0	0	25	25	1	2	0	11	109346838	109353651	0	0	0	0	ENSMUSG00000099630	1	0	482	ENSMUSG00000099630	9	10	0	0	#NUM!
1700096K18Rik	0	0	0	1	0	0	0	1	0	1	0	1	1	0	0	ENSMUSG00000101856	0	0	0	ENSMUSG00000101856	95	95	0	0	#NUM!	0	0	95	95	1	0	0	5	25530012	25531466	0	0	0	0	ENSMUSG00000101856	0	0	0	ENSMUSG00000101856	56	56	0	0	#NUM!
1700097N02Rik	2.73249	2.73249	-2.73249	-1.76809	2.81657	2.81657	-2.81657	-1.79649	-1.21319e-05	-1.81936	-0.911913	0.361815	1	6.29002	6.35277	ENSMUSG00000099474	1	1	845	ENSMUSG00000099474	357	364	271	273	0.992674	256	256	86	91	0.25	4	6.29002	17	30622440	30626905	6.35277	6.29002	3.55753	3.53621	ENSMUSG00000099474	1	1	845	ENSMUSG00000099474	139	148	90	93	0.967742
1700099I09Rik	0.232824	0.232824	0.232824	1.96213	0.228945	0.228945	0.228945	1.9428	9.39815e-07	1.90683	0.264098	0.791704	1	0.241989	0.242836	ENSMUSG00000091906	2	2	885	ENSMUSG00000091906	9	14	9	11	0.818182	9	9	0	3	0.214286	5	0.241989	13	102760254	102761896	0.242836	0.241989	0.474813	0.471781	ENSMUSG00000091906	2	2	885	ENSMUSG00000091906	11	17	11	13	0.846154
1700100L14Rik	0.0246194	0.0246194	-0.0246194	-1.20463	0.0235673	0.0235673	-0.0235673	-1.19547	-1.1996e-07	-1.23956	-0.0550856	0.95607	1	0.144931	0.144137	ENSMUSG00000101051	2	1	806	ENSMUSG00000101051	10	10	6	6	1	3	3	4	4	0.4	6	0.144931	13	70573240	70576110	0.144137	0.144931	0.120312	0.12057	ENSMUSG00000101051	2	1	806	ENSMUSG00000101051	7	7	3	3	1
1700101E01Rik	0.0748579	0.0748579	-0.0748579	-1.0515	0.0926552	0.0926552	-0.0926552	-1.06408	-4.96048e-07	-1.08199	-0.0680002	0.945786	1	1.52844	1.53856	ENSMUSG00000079502	5	2	2624	ENSMUSG00000079502	627	1970	206	206	1	165	165	421	1764	0.895431	15	1.52844	2	28926948	29055066	1.53856	1.52844	1.45359	1.44591	ENSMUSG00000079502	5	2	2624	ENSMUSG00000079502	322	1020	118	118	1
1700101I11Rik	0.389523	0.389523	0.389523	1.11791	0.350192	0.350192	0.350192	1.10574	1.22246e-06	1.0864	0.109531	0.912782	1	3.30358	3.31195	ENSMUSG00000097675	1	1	884	ENSMUSG00000097675	175	175	150	150	1	40	40	25	25	0.142857	2	3.30358	6	129532093	129533272	3.31195	3.30358	3.69311	3.66214	ENSMUSG00000097675	1	1	884	ENSMUSG00000097675	112	112	101	101	1
1700101I19Rik	0	0	0	1	0	0	0	1	0	1	0	1	1	0	0	ENSMUSG00000045815	0	0	0	ENSMUSG00000045815	88	88	0	0	#NUM!	0	0	88	88	1	0	0	1	34579201	34579711	0	0	0	0	ENSMUSG00000045815	0	0	0	ENSMUSG00000045815	71	71	0	0	#NUM!
1700101O22Rik	0.114862	0.114862	-0.114862	#DIV/0!	0.114339	0.114339	-0.114339	#DIV/0!	-4.91925e-07	#DIV/0!	-0.338913	0.734675	1	0.114862	0.114339	ENSMUSG00000102096	1	1	339	ENSMUSG00000102096	36	36	2	2	1	2	2	34	34	0.944444	3	0.114862	12	7372038	7380330	0.114339	0.114862	0	0	ENSMUSG00000102096	1	0	339	ENSMUSG00000102096	22	22	0	0	#NUM!
1700102P08Rik	4.98585	4.98585	4.98585	1.06944	4.10413	4.10413	4.10413	1.05671	1.20854e-05	1.0393	0.234939	0.814256	1	71.7963	72.3755	ENSMUSG00000032611	2	2	1236	ENSMUSG00000032611	6350	7658	4558	4558	1	2137	2137	1792	3100	0.404805	6	71.7963	9	108392804	108410934	72.3755	71.7963	76.7822	76.4796	ENSMUSG00000032611	2	2	1236	ENSMUSG00000032611	4061	4866	2936	2936	1
1700104B16Rik	0.650074	0.650074	-0.650074	-1.05242	0.864251	0.864251	-0.864251	-1.07022	-4.28095e-06	-1.08294	-0.200875	0.840797	1	13.0513	13.1721	ENSMUSG00000049476	2	2	722	ENSMUSG00000049476	656	656	484	484	1	160	160	172	172	0.262195	3	13.0513	8	33730533	33731819	13.1721	13.0513	12.4012	12.3079	ENSMUSG00000049476	2	2	722	ENSMUSG00000049476	409	409	277	277	1
1700105P06Rik	0	0	0	1	0	0	0	1	0	1	0	1	1	0	0	ENSMUSG00000099923	0	0	0	ENSMUSG00000099923	33	36	0	0	#NUM!	0	0	33	36	1	0	0	19	7382536	7384308	0	0	0	0	ENSMUSG00000099923	0	0	0	ENSMUSG00000099923	16	16	0	0	#NUM!
1700106J16Rik	0.295516	0.295516	-0.295516	-1.11587	0.350284	0.350284	-0.350284	-1.13891	-1.57347e-06	-1.14823	-0.160274	0.872665	1	2.84598	2.87204	ENSMUSG00000034031	1	1	1204	ENSMUSG00000034031	176	176	176	176	1	0	0	0	0	0	1	2.84598	11	88294057	88295261	2.87204	2.84598	2.55047	2.52176	ENSMUSG00000034031	1	1	1204	ENSMUSG00000034031	95	95	95	95	1
1700108F19Rik	0.109936	0.109936	0.109936	1.03842	0.0635948	0.0635948	0.0635948	1.02201	1.12161e-07	1.00915	0.0110004	0.991223	1	2.86158	2.88957	ENSMUSG00000101009	7	3	1871	ENSMUSG00000101009	1059	1059	275	275	1	66	66	784	784	0.740321	17	2.86158	14	76672962	76687169	2.88957	2.86158	2.97151	2.95316	ENSMUSG00000101009	7	4	1871	ENSMUSG00000101009	602	602	172	172	1
1700108J01Rik	10.3159	10.3159	-10.3159	-1.19332	11.2216	11.2216	-11.2216	-1.21229	-5.0621e-05	-1.22793	-1.10681	0.268377	1	63.6769	64.0822	ENSMUSG00000100585	1	1	484	ENSMUSG00000100585	1539	1721	1539	1583	0.972205	836	841	0	138	0.0801859	2	63.6769	14	122229904	122233654	64.0822	63.6769	53.361	52.8606	ENSMUSG00000100585	1	1	484	ENSMUSG00000100585	779	875	779	799	0.974969
1700108N11Rik	1.11101	1.11101	1.11101	1.08176	0.81621	0.81621	0.81621	1.05941	2.98398e-06	1.05128	0.13294	0.894241	1	13.588	13.7395	ENSMUSG00000084837	1	1	917	ENSMUSG00000084837	710	929	611	640	0.954688	222	224	99	289	0.311087	2	13.588	2	144331458	144332639	13.7395	13.588	14.6991	14.5557	ENSMUSG00000084837	1	1	917	ENSMUSG00000084837	475	607	399	417	0.956835
1700109G14Rik	0.0172747	0.0172747	-0.0172747	-1.07078	0.018543	0.018543	-0.018543	-1.07626	-1.03441e-07	-1.10184	-0.0344403	0.972526	1	0.26133	0.261708	ENSMUSG00000101505	2	1	1192	ENSMUSG00000101505	147	170	16	16	1	7	7	131	154	0.905882	5	0.26133	14	61292979	61318146	0.261708	0.26133	0.244056	0.243165	ENSMUSG00000101505	2	1	1192	ENSMUSG00000101505	82	93	9	9	1
1700109G15Rik	0.168353	0.168353	0.168353	#DIV/0!	0.170228	0.170228	0.170228	#DIV/0!	7.00693e-07	#DIV/0!	0.410309	0.68158	1	0	0	ENSMUSG00000085044	1	0	384	ENSMUSG00000085044	2	2	0	0	#NUM!	0	0	2	2	1	3	0	11	84716975	84720432	0	0	0.168353	0.170228	ENSMUSG00000085044	1	1	384	ENSMUSG00000085044	2	2	2	2	1
1700109H08Rik	0.397671	0.397671	0.397671	1.23966	0.373569	0.373569	0.373569	1.2241	1.45484e-06	1.20472	0.178989	0.857947	1	1.6593	1.66697	ENSMUSG00000008307	4	2	880	ENSMUSG00000008307	1049	1058	75	75	1	55	55	974	983	0.929112	13	1.6593	5	3571565	3584356	1.66697	1.6593	2.05697	2.04054	ENSMUSG00000008307	4	2	880	ENSMUSG00000008307	708	720	56	56	1
1700109I08Rik	0.0324614	0.0324614	0.0324614	1.66026	0.0321891	0.0321891	0.0321891	1.6477	1.29171e-07	1.61347	0.0848832	0.932354	1	0.0491644	0.0496979	ENSMUSG00000101261	1	1	396	ENSMUSG00000101261	29	31	1	1	1	1	1	28	30	0.967742	4	0.0491644	14	39655662	39685293	0.0496979	0.0491644	0.0816258	0.081887	ENSMUSG00000101261	1	1	396	ENSMUSG00000101261	17	17	1	1	1
1700109K24Rik	0	0	0	1	0	0	0	1	0	1	0	1	1	0	0	ENSMUSG00000097267	1	0	1045	ENSMUSG00000097267	0	1	0	0	#NUM!	0	0	0	1	1	3	0	15	77084442	77096314	0	0	0	0	ENSMUSG00000097267	1	0	1045	ENSMUSG00000097267	0	0	0	0	#NUM!
1700110C19Rik	0.390941	0.390941	-0.390941	-1.86718	0.40106	0.40106	-0.40106	-1.89694	-1.72871e-06	-1.92133	-0.358528	0.719949	1	0.841761	0.848202	ENSMUSG00000099384	2	1	717	ENSMUSG00000099384	166	166	31	31	1	13	13	135	135	0.813253	4	0.841761	17	10324601	10329307	0.848202	0.841761	0.450821	0.447142	ENSMUSG00000099384	2	1	717	ENSMUSG00000099384	88	88	10	10	1
1700110I01Rik	2.12327	2.12327	2.12327	1.60088	2.05605	2.05605	2.05605	1.57862	8.41063e-06	1.55576	0.659172	0.509785	1	3.53362	3.55338	ENSMUSG00000079407	6	5	3697	ENSMUSG00000079407	564	933	438	671	0.652757	418	519	126	262	0.280815	16	3.53362	14	3262339	3305832	3.55338	3.53362	5.65689	5.60943	ENSMUSG00000079407	6	5	3697	ENSMUSG00000079407	476	811	403	647	0.622875
1700110I07Rik	0	0	0	1	0	0	0	1	0	1	0	1	1	0	0	ENSMUSG00000100732	0	0	0	ENSMUSG00000100732	0	0	0	0	#NUM!	0	0	0	0	#NUM!	0	0	7	41048658	41048847	0	0	0	0	ENSMUSG00000100732	0	0	0	ENSMUSG00000100732	0	0	0	0	#NUM!
1700110K17Rik	0.430862	0.430862	0.430862	1.54167	0.418548	0.418548	0.418548	1.52355	1.69726e-06	1.49822	0.283538	0.776765	1	0.795431	0.799446	ENSMUSG00000087047	2	2	1028	ENSMUSG00000087047	40	74	40	42	0.952381	26	26	0	32	0.432432	5	0.795431	9	40323425	40343564	0.799446	0.795431	1.22629	1.21799	ENSMUSG00000087047	2	2	1028	ENSMUSG00000087047	32	76	32	39	0.820513
1700111E14Rik	0.0711979	0.0711979	0.0711979	#DIV/0!	0.0707418	0.0707418	0.0707418	#DIV/0!	2.96328e-07	#DIV/0!	0.266829	0.789601	1	0	0	ENSMUSG00000029837	1	0	908	ENSMUSG00000029837	0	32	0	0	#NUM!	0	0	0	32	1	5	0	6	36937047	36985784	0	0	0.0711979	0.0707418	ENSMUSG00000029837	1	1	908	ENSMUSG00000029837	2	63	2	2	1
1700111N16Rik	0.0515511	0.0515511	-0.0515511	#DIV/0!	0.0520124	0.0520124	-0.0520124	#DIV/0!	-2.2078e-07	#DIV/0!	-0.227049	0.820386	1	0.0515511	0.0520124	ENSMUSG00000100511	1	1	1133	ENSMUSG00000100511	21	31	3	3	1	2	2	18	28	0.903226	9	0.0515511	X	69929258	70143588	0.0520124	0.0515511	0	0	ENSMUSG00000100511	1	0	1133	ENSMUSG00000100511	12	13	0	0	#NUM!
1700112D23Rik	0.0376292	0.0376292	-0.0376292	-1.08417	0.0419948	0.0419948	-0.0419948	-1.09478	-2.15119e-07	-1.11561	-0.0527434	0.957936	1	0.484708	0.485076	ENSMUSG00000091329	2	2	723	ENSMUSG00000091329	105	292	18	18	1	12	12	87	274	0.938356	5	0.484708	3	28702666	28781108	0.485076	0.484708	0.447079	0.443081	ENSMUSG00000091329	2	2	723	ENSMUSG00000091329	55	180	10	10	1
1700112E06Rik	0.1603	0.1603	-0.1603	-1.24925	0.165069	0.165069	-0.165069	-1.25737	-7.64153e-07	-1.28547	-0.150217	0.880593	1	0.803442	0.806443	ENSMUSG00000063458	6	4	2714	ENSMUSG00000063458	862	947	112	112	1	97	97	750	835	0.881732	17	0.803442	14	22019711	23056085	0.806443	0.803442	0.643142	0.641375	ENSMUSG00000063458	6	3	2714	ENSMUSG00000063458	509	550	54	54	1
1700112H15Rik	0.302218	0.302218	-0.302218	-1.60617	0.306369	0.306369	-0.306369	-1.61517	-1.3545e-06	-1.65275	-0.280462	0.779123	1	0.800787	0.804392	ENSMUSG00000101574	1	1	778	ENSMUSG00000101574	396	396	32	32	1	32	32	364	364	0.919192	6	0.800787	1	184527840	184557691	0.804392	0.800787	0.498568	0.498023	ENSMUSG00000101574	1	1	778	ENSMUSG00000101574	218	218	12	12	1
1700112J05Rik	0.737952	0.737952	-0.737952	-3.01157	0.746722	0.746722	-0.746722	-3.04368	-3.20474e-06	-3.09891	-0.621151	0.534501	1	1.10481	1.1121	ENSMUSG00000086632	1	1	793	ENSMUSG00000086632	115	559	33	45	0.733333	31	31	82	514	0.919499	4	1.10481	5	77006448	77018863	1.1121	1.10481	0.366853	0.365381	ENSMUSG00000086632	1	1	793	ENSMUSG00000086632	67	311	7	9	0.777778
1700112J16Rik	0.0308753	0.0308753	-0.0308753	-1.07556	0.0379716	0.0379716	-0.0379716	-1.09358	-1.81551e-07	-1.10675	-0.0466604	0.962784	1	0.439484	0.44373	ENSMUSG00000097527	1	1	2215	ENSMUSG00000097527	268	268	50	50	1	7	7	218	218	0.813433	3	0.439484	7	67204081	67222458	0.44373	0.439484	0.408608	0.405758	ENSMUSG00000097527	1	1	2215	ENSMUSG00000097527	167	167	28	28	1
1700112K13Rik	0.411434	0.411434	-0.411434	-1.38794	0.419305	0.419305	-0.419305	-1.39709	-1.89008e-06	-1.42819	-0.280604	0.779014	1	1.47199	1.47524	ENSMUSG00000087510	1	1	701	ENSMUSG00000087510	57	57	53	53	1	27	27	4	4	0.0701754	2	1.47199	4	127810637	127812173	1.47524	1.47199	1.06055	1.05593	ENSMUSG00000087510	1	1	701	ENSMUSG00000087510	26	26	23	23	1
1700113A16Rik	0.403706	0.403706	0.403706	1.16218	0.346591	0.346591	0.346591	1.13764	1.37979e-06	1.12943	0.140995	0.887874	1	2.4892	2.5181	ENSMUSG00000096935	3	3	1095	ENSMUSG00000096935	197	208	129	140	0.921429	113	113	68	68	0.326923	9	2.4892	3	88171555	88177785	2.5181	2.4892	2.89291	2.86469	ENSMUSG00000096935	3	3	1095	ENSMUSG00000096935	123	135	86	98	0.877551
1700113B19Rik	0	0	0	1	0	0	0	1	0	1	0	1	1	0	0	ENSMUSG00000102822	0	0	0	ENSMUSG00000102822	1	1	0	0	#NUM!	0	0	1	1	1	0	0	1	138261641	138262061	0	0	0	0	ENSMUSG00000102822	0	0	0	ENSMUSG00000102822	0	0	0	0	#NUM!
1700113H08Rik	0.699529	0.699529	-0.699529	-1.31059	0.734966	0.734966	-0.734966	-1.32838	-3.26775e-06	-1.3486	-0.338569	0.734935	1	2.95177	2.97315	ENSMUSG00000047129	3	3	1550	ENSMUSG00000047129	570	599	235	235	1	124	124	335	364	0.607679	10	2.95177	10	87058044	87230589	2.97315	2.95177	2.25224	2.23818	ENSMUSG00000047129	3	3	1550	ENSMUSG00000047129	287	297	108	108	1
1700116B05Rik	0.0427976	0.0427976	-0.0427976	-1.01442	0.0818001	0.0818001	-0.0818001	-1.02778	-5.41404e-07	-1.04384	-0.0524383	0.958179	1	3.00972	3.02643	ENSMUSG00000092276	2	2	414	ENSMUSG00000092276	64	64	64	64	1	28	28	0	0	0	4	3.00972	16	50783408	50784091	3.02643	3.00972	2.96692	2.94463	ENSMUSG00000092276	2	2	414	ENSMUSG00000092276	38	38	38	38	1
1700119H24Rik	0	0	0	1	0	0	0	1	0	1	0	1	1	0	0	ENSMUSG00000100593	1	0	588	ENSMUSG00000100593	0	0	0	0	#NUM!	0	0	0	0	#NUM!	3	0	16	34935853	34939329	0	0	0	0	ENSMUSG00000100593	1	0	588	ENSMUSG00000100593	0	0	0	0	#NUM!
1700119I11Rik	0	0	0	1	0	0	0	1	0	1	0	1	1	0	0	ENSMUSG00000082488	2	0	405	ENSMUSG00000082488	0	0	0	0	#NUM!	0	0	0	0	#NUM!	6	0	13	91861431	91862044	0	0	0	0	ENSMUSG00000082488	2	0	405	ENSMUSG00000082488	0	0	0	0	#NUM!
1700120B22Rik	0.0981738	0.0981738	-0.0981738	-2.40926	0.0972602	0.0972602	-0.0972602	-2.41003	-4.28862e-07	-2.47913	-0.207172	0.835875	1	0.167837	0.166237	ENSMUSG00000045391	1	1	464	ENSMUSG00000045391	87	104	2	4	0.5	2	2	85	100	0.961538	2	0.167837	10	63243067	63244153	0.166237	0.167837	0.0696634	0.0689772	ENSMUSG00000045391	1	0	464	ENSMUSG00000045391	55	68	0	1	0
1700120C14Rik	0.165958	0.165958	0.165958	4.98078	0.166563	0.166563	0.166563	4.95143	6.85692e-07	4.84041	0.328324	0.742667	1	0.0416898	0.0421526	ENSMUSG00000100599	2	1	467	ENSMUSG00000100599	153	153	1	1	1	1	1	152	152	0.993464	5	0.0416898	15	99251787	99262044	0.0421526	0.0416898	0.207648	0.208716	ENSMUSG00000100599	2	1	467	ENSMUSG00000100599	74	74	3	3	1
1700120C18Rik	0.0268606	0.0268606	-0.0268606	-1.20463	0.025962	0.025962	-0.025962	-1.19827	-1.30881e-07	-1.23956	-0.0575382	0.954116	1	0.158125	0.156904	ENSMUSG00000098086	1	1	985	ENSMUSG00000098086	4	11	4	8	0.5	4	4	0	3	0.272727	2	0.158125	8	87500048	87501231	0.156904	0.158125	0.131264	0.130942	ENSMUSG00000098086	1	1	985	ENSMUSG00000098086	2	6	2	4	0.5
1700120E14Rik	0.121764	0.121764	-0.121764	-1.32509	0.12401	0.12401	-0.12401	-1.33308	-5.66693e-07	-1.36352	-0.143517	0.885882	1	0.496316	0.496326	ENSMUSG00000086333	2	1	863	ENSMUSG00000086333	17	23	17	22	0.772727	17	17	0	1	0.0434783	5	0.496316	18	74525139	74531124	0.496326	0.496316	0.374552	0.372316	ENSMUSG00000086333	2	2	863	ENSMUSG00000086333	9	10	9	10	0.9
1700120G07Rik	0.176684	0.176684	0.176684	1.17602	0.166351	0.166351	0.166351	1.16496	6.14206e-07	1.14287	0.0985291	0.921512	1	1.00378	1.00846	ENSMUSG00000100717	2	2	931	ENSMUSG00000100717	96	96	48	48	1	39	39	48	48	0.5	6	1.00378	7	135191763	135196002	1.00846	1.00378	1.18046	1.17481	ENSMUSG00000100717	2	2	931	ENSMUSG00000100717	60	60	34	34	1
1700120G11Rik	0.118956	0.118956	-0.118956	#DIV/0!	0.118727	0.118727	-0.118727	#DIV/0!	-5.09457e-07	#DIV/0!	-0.3449	0.73017	1	0.118956	0.118727	ENSMUSG00000086068	1	1	491	ENSMUSG00000086068	28	55	3	3	1	2	2	25	52	0.945455	2	0.118956	4	14219495	14237450	0.118727	0.118956	0	0	ENSMUSG00000086068	1	0	491	ENSMUSG00000086068	7	20	0	0	#NUM!
1700120K04Rik	0	0	0	1	0	0	0	1	0	1	0	1	1	0	0	ENSMUSG00000099579	0	0	0	ENSMUSG00000099579	28	28	0	0	#NUM!	0	0	28	28	1	0	0	7	127603899	127604445	0	0	0	0	ENSMUSG00000099579	0	0	0	ENSMUSG00000099579	12	12	0	0	#NUM!
1700120O09Rik	0	0	0	1	0	0	0	1	0	1	0	1	1	0	0	ENSMUSG00000093386	1	0	977	ENSMUSG00000093386	0	2	0	0	#NUM!	0	0	0	2	1	2	0	14	67324893	67335928	0	0	0	0	ENSMUSG00000093386	1	0	977	ENSMUSG00000093386	0	1	0	0	#NUM!
1700121C08Rik	0.27246	0.27246	-0.27246	-1.25939	0.289211	0.289211	-0.289211	-1.27715	-1.29366e-06	-1.29591	-0.198534	0.842628	1	1.32286	1.33275	ENSMUSG00000086275	1	1	677	ENSMUSG00000086275	2132	2579	46	46	1	0	0	2086	2533	0.982164	4	1.32286	4	123833621	123859513	1.33275	1.32286	1.05041	1.04354	ENSMUSG00000086275	1	1	677	ENSMUSG00000086275	1293	1509	22	22	1
1700121L03Rik	0.181001	0.181001	0.181001	1.2618	0.169346	0.169346	0.169346	1.24273	6.69883e-07	1.22624	0.127067	0.898887	1	0.691375	0.697665	ENSMUSG00000099574	1	1	704	ENSMUSG00000099574	88	88	25	25	1	5	5	63	63	0.715909	2	0.691375	1	125190281	125197455	0.697665	0.691375	0.872376	0.867012	ENSMUSG00000099574	1	1	704	ENSMUSG00000099574	54	54	19	19	1
1700121L16Rik	0.0347043	0.0347043	-0.0347043	#DIV/0!	0.0348434	0.0348434	-0.0348434	#DIV/0!	-1.4863e-07	#DIV/0!	-0.186291	0.852217	1	0.0347043	0.0348434	ENSMUSG00000100364	1	1	561	ENSMUSG00000100364	9	10	1	1	1	0	0	8	9	0.9	3	0.0347043	X	104816775	104842455	0.0348434	0.0347043	0	0	ENSMUSG00000100364	1	0	561	ENSMUSG00000100364	5	5	0	0	#NUM!
1700121N20Rik	0.0250335	0.0250335	0.0250335	1.66026	0.0239638	0.0239638	0.0239638	1.63283	9.96141e-08	1.61347	0.0745416	0.940579	1	0.0379146	0.0378675	ENSMUSG00000092066	1	1	1027	ENSMUSG00000092066	9	9	2	2	1	1	1	7	7	0.777778	4	0.0379146	12	106442652	106447666	0.0378675	0.0379146	0.0629481	0.0618313	ENSMUSG00000092066	1	1	1027	ENSMUSG00000092066	9	9	2	2	1
1700122D07Rik	0	0	0	1	0	0	0	1	0	1	0	1	1	0	0	ENSMUSG00000101409	1	0	421	ENSMUSG00000101409	0	0	0	0	#NUM!	0	0	0	0	#NUM!	2	0	1	59534810	59537229	0	0	0	0	ENSMUSG00000101409	1	0	421	ENSMUSG00000101409	0	0	0	0	#NUM!
1700122E12Rik	0.263878	0.263878	0.263878	1.05399	0.170738	0.170738	0.170738	1.0346	5.08293e-07	1.02428	0.0380032	0.969685	1	4.88788	4.93502	ENSMUSG00000087685	2	1	709	ENSMUSG00000087685	210	210	178	178	1	140	140	32	32	0.152381	4	4.88788	8	84847187	84848415	4.93502	4.88788	5.15175	5.10576	ENSMUSG00000087685	2	1	709	ENSMUSG00000087685	130	130	113	113	1
1700122O11Rik	0.101007	0.101007	-0.101007	#DIV/0!	0.10008	0.10008	-0.10008	#DIV/0!	-4.32587e-07	#DIV/0!	-0.317816	0.750625	1	0.101007	0.10008	ENSMUSG00000094928	1	1	771	ENSMUSG00000094928	8	8	4	4	1	4	4	4	4	0.5	3	0.101007	17	48036744	48038293	0.10008	0.101007	0	0	ENSMUSG00000094928	1	0	771	ENSMUSG00000094928	0	0	0	0	#NUM!
1700123I01Rik	0.43012	0.43012	0.43012	1.03036	0.125233	0.125233	0.125233	1.00875	8.03347e-08	1.00132	0.00354812	0.997169	1	14.1658	14.3092	ENSMUSG00000024786	2	2	1641	ENSMUSG00000024786	3769	3769	1194	1194	1	695	695	2575	2575	0.683205	13	14.1658	19	6184387	6224225	14.3092	14.1658	14.596	14.4344	ENSMUSG00000024786	2	2	1641	ENSMUSG00000024786	2351	2351	741	741	1
1700123K08Rik	0.196684	0.196684	0.196684	1.11359	0.17044	0.17044	0.17044	1.09798	6.09608e-07	1.08221	0.0755194	0.939801	1	1.73153	1.73947	ENSMUSG00000029526	3	3	1844	ENSMUSG00000029526	380	380	164	164	1	53	53	216	216	0.568421	10	1.73153	5	138561839	138564712	1.73947	1.73153	1.92821	1.90991	ENSMUSG00000029526	3	3	1844	ENSMUSG00000029526	211	211	110	110	1
1700123L14Rik	1.69809	1.69809	1.69809	1.83264	1.63921	1.63921	1.63921	1.79684	6.82136e-06	1.78099	0.674925	0.499724	1	2.03941	2.05713	ENSMUSG00000072878	1	0	1747	ENSMUSG00000072878	0	183	0	183	0	0	0	0	0	0	1	2.03941	6	96164496	96166243	2.05713	2.03941	3.7375	3.69633	ENSMUSG00000072878	1	0	1747	ENSMUSG00000072878	0	202	0	202	0
1700123M08Rik	0.0521034	0.0521034	0.0521034	1.04619	0.0404753	0.0404753	0.0404753	1.03569	8.07081e-08	1.01671	0.0125844	0.989959	1	1.12797	1.13405	ENSMUSG00000085614	3	3	1260	ENSMUSG00000085614	481	625	68	73	0.931507	29	30	413	552	0.8832	9	1.12797	4	11966564	11994280	1.13405	1.12797	1.18008	1.17453	ENSMUSG00000085614	3	3	1260	ENSMUSG00000085614	270	347	43	46	0.934783
1700123O12Rik	0.0380752	0.0380752	-0.0380752	#DIV/0!	0.038104	0.038104	-0.038104	#DIV/0!	-1.63066e-07	#DIV/0!	-0.195129	0.845292	1	0.0380752	0.038104	ENSMUSG00000086080	4	2	1534	ENSMUSG00000086080	68	77	3	3	1	3	3	65	74	0.961039	16	0.0380752	4	10479961	10797811	0.038104	0.0380752	0	0	ENSMUSG00000086080	4	0	1534	ENSMUSG00000086080	20	21	0	0	#NUM!
1700123O20Rik	0.725327	0.725327	0.725327	1.06754	0.542424	0.542424	0.542424	1.05002	1.72257e-06	1.03745	0.08661	0.930982	1	10.7395	10.845	ENSMUSG00000040822	1	1	1889	ENSMUSG00000040822	1695	1775	962	1042	0.923225	122	122	733	733	0.412958	2	10.7395	14	54686170	54690742	10.845	10.7395	11.4648	11.3874	ENSMUSG00000040822	1	1	1889	ENSMUSG00000040822	1022	1060	632	670	0.943284
1700123O21Rik	0	0	0	1	0	0	0	1	0	1	0	1	1	0	0	ENSMUSG00000101481	1	0	677	ENSMUSG00000101481	0	0	0	0	#NUM!	0	0	0	0	#NUM!	4	0	16	5975584	5998496	0	0	0	0	ENSMUSG00000101481	1	0	677	ENSMUSG00000101481	0	0	0	0	#NUM!
1700124L16Rik	0.0634606	0.0634606	0.0634606	1.10684	0.0568941	0.0568941	0.0568941	1.09549	1.92432e-07	1.07565	0.0407653	0.967483	1	0.593973	0.595784	ENSMUSG00000099354	2	2	590	ENSMUSG00000099354	46	46	18	18	1	14	14	28	28	0.608696	3	0.593973	6	83761755	83762865	0.595784	0.593973	0.657434	0.652678	ENSMUSG00000099354	2	2	590	ENSMUSG00000099354	21	21	12	12	1
1700125G02Rik	0	0	0	1	0	0	0	1	0	1	0	1	1	0	0	ENSMUSG00000085263	1	0	519	ENSMUSG00000085263	0	0	0	0	#NUM!	0	0	0	0	#NUM!	3	0	4	124890887	124894782	0	0	0	0	ENSMUSG00000085263	1	0	519	ENSMUSG00000085263	0	2	0	0	#NUM!
1700125G22Rik	0.0545057	0.0545057	0.0545057	1.03766	0.0431708	0.0431708	0.0431708	1.02971	5.21774e-08	1.00842	0.00719728	0.994257	1	1.44718	1.45318	ENSMUSG00000097584	1	1	861	ENSMUSG00000097584	190	190	64	64	1	30	30	126	126	0.663158	3	1.44718	3	27154025	27157019	1.45318	1.44718	1.50169	1.49635	ENSMUSG00000097584	1	1	861	ENSMUSG00000097584	116	116	40	40	1
1700125H03Rik	0	0	0	1	0	0	0	1	0	1	0	1	1	0	0	ENSMUSG00000085197	2	0	785	ENSMUSG00000085197	0	0	0	0	#NUM!	0	0	0	0	#NUM!	6	0	8	68368433	68375710	0	0	0	0	ENSMUSG00000085197	2	0	785	ENSMUSG00000085197	0	0	0	0	#NUM!
1700125H20Rik	2.3246	2.3246	2.3246	1.42735	2.20735	2.20735	2.20735	1.40139	9.01852e-06	1.38712	0.589229	0.555708	1	5.43961	5.4993	ENSMUSG00000018479	2	2	995	ENSMUSG00000018479	654	655	278	278	1	247	247	376	377	0.575573	7	5.43961	11	85170403	85181145	5.4993	5.43961	7.76422	7.70665	ENSMUSG00000018479	2	2	995	ENSMUSG00000018479	459	459	239	239	1
1700126A01Rik	0	0	0	1	0	0	0	1	0	1	0	1	1	0	0	ENSMUSG00000099945	0	0	0	ENSMUSG00000099945	7	7	0	0	#NUM!	0	0	7	7	1	0	0	1	57127339	57129400	0	0	0	0	ENSMUSG00000099945	0	0	0	ENSMUSG00000099945	1	1	0	0	#NUM!
1700126H18Rik	0.0326638	0.0326638	-0.0326638	-1.20463	0.0292773	0.0292773	-0.0292773	-1.18196	-1.59157e-07	-1.23956	-0.0634501	0.949408	1	0.192288	0.190177	ENSMUSG00000107014	1	1	405	ENSMUSG00000107014	25	45	4	4	1	4	4	21	41	0.911111	3	0.192288	5	66166606	66191336	0.190177	0.192288	0.159624	0.160899	ENSMUSG00000107014	1	1	405	ENSMUSG00000107014	7	16	2	2	1
1700128A07Rik	0.0202803	0.0202803	-0.0202803	#DIV/0!	0.018536	0.018536	-0.018536	#DIV/0!	-8.68554e-08	#DIV/0!	-0.142409	0.886757	1	0.0202803	0.018536	ENSMUSG00000099794	2	1	960	ENSMUSG00000099794	111	131	1	1	1	0	0	110	130	0.992366	6	0.0202803	14	106417186	106486520	0.018536	0.0202803	0	0	ENSMUSG00000099794	2	0	960	ENSMUSG00000099794	76	90	0	0	#NUM!
1700128E19Rik	0.170294	0.170294	0.170294	1.32821	0.163612	0.163612	0.163612	1.31488	6.46142e-07	1.29078	0.139498	0.889057	1	0.518857	0.519601	ENSMUSG00000031510	1	1	2439	ENSMUSG00000031510	74	74	65	65	1	9	9	9	9	0.121622	2	0.518857	8	11713263	11722620	0.519601	0.518857	0.689151	0.683213	ENSMUSG00000031510	1	1	2439	ENSMUSG00000031510	64	64	52	52	1
1700128F08Rik	0.341129	0.341129	0.341129	1.52565	0.333187	0.333187	0.333187	1.50947	1.34146e-06	1.48265	0.24887	0.803462	1	0.648971	0.653992	ENSMUSG00000031998	1	1	1110	ENSMUSG00000031998	95	98	37	37	1	10	10	58	61	0.622449	3	0.648971	9	8221888	8241987	0.653992	0.648971	0.990099	0.987179	ENSMUSG00000031998	1	1	1110	ENSMUSG00000031998	56	57	34	34	1
1700129C05Rik	0.625645	0.625645	-0.625645	-1.03025	0.859489	0.859489	-0.859489	-1.04177	-5.17554e-06	-1.06013	-0.189118	0.85	1	21.3052	21.4347	ENSMUSG00000021977	4	2	1177	ENSMUSG00000021977	1611	1613	1288	1288	1	514	514	323	325	0.201488	10	21.3052	14	59133039	59142893	21.4347	21.3052	20.6796	20.5752	ENSMUSG00000021977	4	4	1177	ENSMUSG00000021977	931	932	753	753	1
1700129L04Rik	0.00917538	0.00917538	0.00917538	1.66026	0.0127139	0.0127139	0.0127139	2.15012	3.6511e-08	1.61347	0.0451284	0.964005	1	0.0138966	0.0110545	ENSMUSG00000100603	2	0	1401	ENSMUSG00000100603	28	28	1	1	1	0	0	27	27	0.964286	6	0.0138966	15	95097541	95162394	0.0110545	0.0138966	0.023072	0.0237684	ENSMUSG00000100603	2	1	1401	ENSMUSG00000100603	22	22	1	1	1
1810006J02Rik	0.0242044	0.0242044	-0.0242044	-2.40926	0.023002	0.023002	-0.023002	-2.22196	-1.05734e-07	-2.47913	-0.102868	0.918068	1	0.0413796	0.0418257	ENSMUSG00000100182	2	2	1882	ENSMUSG00000100182	21	21	4	4	1	3	3	17	17	0.809524	6	0.0413796	1	98131455	98144655	0.0418257	0.0413796	0.0171753	0.0188238	ENSMUSG00000100182	2	0	1882	ENSMUSG00000100182	8	8	1	1	1
1810007C17Rik	0	0	0	1	0	0	0	1	0	1	0	1	1	0	0	ENSMUSG00000100844	1	0	710	ENSMUSG00000100844	0	0	0	0	#NUM!	0	0	0	0	#NUM!	3	0	12	49476990	49480862	0	0	0	0	ENSMUSG00000100844	1	0	710	ENSMUSG00000100844	0	0	0	0	#NUM!
1810007D17Rik	0	0	0	1	0	0	0	1	0	1	0	1	1	0	0	ENSMUSG00000100001	1	0	742	ENSMUSG00000100001	6	6	0	0	#NUM!	0	0	6	6	1	3	0	19	58606328	58629753	0	0	0	0	ENSMUSG00000100001	1	0	742	ENSMUSG00000100001	3	3	0	0	#NUM!
1810008B01Rik	0	0	0	1	0	0	0	1	0	1	0	1	1	0	0	ENSMUSG00000089745	1	0	829	ENSMUSG00000089745	0	0	0	0	#NUM!	0	0	0	0	#NUM!	2	0	8	124305131	124306507	0	0	0	0	ENSMUSG00000089745	1	0	829	ENSMUSG00000089745	0	0	0	0	#NUM!
1810008I18Rik	0	0	0	1	0	0	0	1	0	1	0	1	1	0	0	ENSMUSG00000100094	1	0	819	ENSMUSG00000100094	4	4	0	0	#NUM!	0	0	4	4	1	3	0	7	65803110	65806449	0	0	0	0	ENSMUSG00000100094	1	0	819	ENSMUSG00000100094	4	4	0	0	#NUM!
1810009A15Rik	0.24496	0.24496	0.24496	1.03346	0.178521	0.178521	0.178521	1.02428	1.35856e-07	1.00433	0.00834021	0.993346	1	7.32114	7.3516	ENSMUSG00000071653	5	2	1444	ENSMUSG00000071653	161	550	161	543	0.296501	161	516	0	7	0.0127273	14	7.32114	19	8888852	8890881	7.3516	7.32114	7.5661	7.53012	ENSMUSG00000071653	5	3	1444	ENSMUSG00000071653	136	339	136	338	0.402367
1810009J06Rik	0	0	0	1	0	0	0	1	0	1	0	1	1	0	0	ENSMUSG00000094808	1	0	882	ENSMUSG00000094808	0	0	0	0	#NUM!	0	0	0	0	#NUM!	5	0	6	40964753	40968435	0	0	0	0	ENSMUSG00000094808	1	0	882	ENSMUSG00000094808	1	2	0	0	#NUM!
1810010H24Rik	0.315477	0.315477	0.315477	2.14857	0.313092	0.313092	0.313092	2.13819	1.27987e-06	2.08802	0.327627	0.743194	1	0.274668	0.275078	ENSMUSG00000078607	2	2	1205	ENSMUSG00000078607	39	39	17	17	1	6	6	22	22	0.564103	6	0.274668	11	107028117	107030443	0.275078	0.274668	0.590145	0.588169	ENSMUSG00000078607	2	1	1205	ENSMUSG00000078607	34	34	22	22	1
1810010K12Rik	0	0	0	1	0	0	0	1	0	1	0	1	1	0	0	ENSMUSG00000056329	1	0	1208	ENSMUSG00000056329	0	0	0	0	#NUM!	0	0	0	0	#NUM!	2	0	2	19451827	19454995	0	0	0	0	ENSMUSG00000056329	1	0	1208	ENSMUSG00000056329	0	0	0	0	#NUM!
1810011H11Rik	0	0	0	1	0	0	0	1	0	1	0	1	1	0	0	ENSMUSG00000041707	1	0	1473	ENSMUSG00000041707	0	0	0	0	#NUM!	0	0	0	0	#NUM!	5	0	14	32785962	32817968	0	0	0	0	ENSMUSG00000041707	1	0	1473	ENSMUSG00000041707	0	0	0	0	#NUM!
1810011O10Rik	0.0504739	0.0504739	-0.0504739	-2.40926	0.0503946	0.0503946	-0.0503946	-2.40952	-2.2049e-07	-2.47913	-0.148548	0.88191	1	0.0862897	0.0861477	ENSMUSG00000056313	1	0	1805	ENSMUSG00000056313	0	8	0	8	0	0	0	0	0	0	1	0.0862897	8	24437179	24438984	0.0861477	0.0862897	0.0358159	0.0357531	ENSMUSG00000056313	1	0	1805	ENSMUSG00000056313	0	2	0	2	0
1810012K08Rik	0.191335	0.191335	0.191335	6.64105	0.191981	0.191981	0.191981	6.62126	7.92249e-07	6.45388	0.372474	0.70954	1	0.0339183	0.0341527	ENSMUSG00000087595	1	1	574	ENSMUSG00000087595	1	1	1	1	1	0	0	0	0	0	2	0.0339183	2	26138545	26139543	0.0341527	0.0339183	0.225253	0.226134	ENSMUSG00000087595	1	1	574	ENSMUSG00000087595	1	5	1	4	0.25
1810012K16Rik	0.0490526	0.0490526	-0.0490526	-1.11858	0.05432	0.05432	-0.05432	-1.13208	-2.60008e-07	-1.15102	-0.06572	0.947601	1	0.462703	0.465582	ENSMUSG00000099825	1	1	547	ENSMUSG00000099825	43	43	13	13	1	3	3	30	30	0.697674	3	0.462703	8	22398720	22399596	0.465582	0.462703	0.41365	0.411262	ENSMUSG00000099825	1	1	547	ENSMUSG00000099825	32	32	7	7	1
1810013D15Rik	0.0183584	0.0183584	-0.0183584	#DIV/0!	0.0162523	0.0162523	-0.0162523	#DIV/0!	-7.86244e-08	#DIV/0!	-0.135493	0.892222	1	0.0183584	0.0162523	ENSMUSG00000028177	4	1	2121	ENSMUSG00000028177	2	2	2	2	1	1	1	0	0	0	14	0.0183584	3	157925219	157938355	0.0162523	0.0183584	0	0	ENSMUSG00000028177	4	0	2121	ENSMUSG00000028177	1	1	0	0	#NUM!
1810013L24Rik	1.83818	1.83818	-1.83818	-1.04693	2.5056	2.5056	-2.5056	-1.06463	-1.26002e-05	-1.07729	-0.333156	0.739016	1	41.0068	41.2727	ENSMUSG00000022507	1	1	4066	ENSMUSG00000022507	13005	13005	8564	8564	1	2798	2798	4441	4441	0.341484	4	41.0068	16	8830099	8858916	41.2727	41.0068	39.1686	38.7671	ENSMUSG00000022507	1	1	4066	ENSMUSG00000022507	7724	7724	4927	4927	1
1810014B01Rik	0.170036	0.170036	0.170036	1.53728	0.169237	0.169237	0.169237	1.53377	6.69497e-07	1.49395	0.177464	0.859144	1	0.316476	0.317063	ENSMUSG00000097412	1	1	1661	ENSMUSG00000097412	102	115	21	27	0.777778	10	10	81	88	0.765217	5	0.316476	10	86685600	86694806	0.317063	0.316476	0.486512	0.4863	ENSMUSG00000097412	1	1	1661	ENSMUSG00000097412	63	72	23	25	0.92
1810018F18Rik	0	0	0	1	0	0	0	1	0	1	0	1	1	0	0	ENSMUSG00000101088	3	0	2773	ENSMUSG00000101088	2	2	0	0	#NUM!	0	0	2	2	1	14	0	19	58698916	58715770	0	0	0	0	ENSMUSG00000101088	3	0	2773	ENSMUSG00000101088	2	2	0	0	#NUM!
1810019D21Rik	0.0296111	0.0296111	-0.0296111	-1.35521	0.0287367	0.0287367	-0.0287367	-1.34387	-1.36879e-07	-1.39451	-0.0729959	0.941809	1	0.112974	0.112305	ENSMUSG00000086390	3	1	1551	ENSMUSG00000086390	23	34	9	9	1	2	2	14	25	0.735294	9	0.112974	8	106135399	106138525	0.112305	0.112974	0.0833626	0.0835684	ENSMUSG00000086390	3	1	1551	ENSMUSG00000086390	9	11	4	4	1
1810019N24Rik	0.0800116	0.0800116	-0.0800116	-1.4054	0.0784105	0.0784105	-0.0784105	-1.39435	-3.66491e-07	-1.44616	-0.125658	0.900003	1	0.277376	0.277247	ENSMUSG00000097115	1	1	1474	ENSMUSG00000097115	132	141	21	21	1	1	1	111	120	0.851064	2	0.277376	7	12948591	12961768	0.277247	0.277376	0.197364	0.198836	ENSMUSG00000097115	1	1	1474	ENSMUSG00000097115	72	72	9	9	1
1810020O05Rik	0.523994	0.523994	-0.523994	-1.21216	0.567211	0.567211	-0.567211	-1.23215	-2.54224e-06	-1.24731	-0.257206	0.79702	1	2.99382	3.01052	ENSMUSG00000089997	1	1	1047	ENSMUSG00000089997	204	281	158	161	0.981366	107	107	46	120	0.427046	5	2.99382	6	87675592	87690847	3.01052	2.99382	2.46982	2.44331	ENSMUSG00000089997	1	1	1047	ENSMUSG00000089997	102	161	78	80	0.975
1810021B22Rik	0.00696462	0.00696462	0.00696462	1.10684	0.00566466	0.00566466	0.00566466	1.08574	2.11188e-08	1.07565	0.0135048	0.989225	1	0.0651868	0.0660688	ENSMUSG00000087331	5	2	896	ENSMUSG00000087331	26	33	3	3	1	3	3	23	30	0.909091	9	0.0651868	15	89071195	89075852	0.0660688	0.0651868	0.0721514	0.0717334	ENSMUSG00000087331	5	1	896	ENSMUSG00000087331	10	12	2	2	1
1810022K09Rik	0.219767	0.219767	-0.219767	-1.0969	0.261986	0.261986	-0.261986	-1.11633	-1.21496e-06	-1.12871	-0.131845	0.895107	1	2.48778	2.51414	ENSMUSG00000078784	5	4	1753	ENSMUSG00000078784	153	268	109	224	0.486607	50	164	44	44	0.164179	12	2.48778	3	14606283	14611285	2.51414	2.48778	2.26802	2.25216	ENSMUSG00000078784	5	4	1753	ENSMUSG00000078784	77	143	57	123	0.463415
1810024B03Rik	0.0721047	0.0721047	0.0721047	1.37565	0.0739998	0.0739998	0.0739998	1.39006	2.76934e-07	1.33687	0.0973361	0.92246	1	0.191949	0.189712	ENSMUSG00000044145	2	2	3550	ENSMUSG00000044145	191	191	35	35	1	6	6	156	156	0.816754	4	0.191949	2	127186354	127208280	0.189712	0.191949	0.264054	0.263712	ENSMUSG00000044145	2	2	3550	ENSMUSG00000044145	113	113	29	29	1
1810026B05Rik_1	0.0307628	0.0307628	0.0307628	1.01848	0.0143362	0.0143362	0.0143362	1.00857	-7.28945e-08	-1.01033	-0.0094183	0.992485	1	1.66469	1.67242	ENSMUSG00000098496	7	4	5567	ENSMUSG00000098496	401	960	401	476	0.842437	268	268	0	484	0.504167	17	1.66469	7	73539800	73558395	1.67242	1.66469	1.69545	1.68675	ENSMUSG00000098496	7	5	5567	ENSMUSG00000098496	261	584	261	292	0.893836
1810026B05Rik_2	0	0	0	1	0	0	0	1	0	1	0	1	1	0	0	ENSMUSG00000101970	0	0	0	ENSMUSG00000101970	0	0	0	0	#NUM!	0	0	0	0	#NUM!	0	0	7	73544035	73558386	0	0	0	0	ENSMUSG00000101970	0	0	0	ENSMUSG00000101970	0	3	0	0	#NUM!
1810026J23Rik	0.691499	0.691499	0.691499	1.04505	0.343744	0.343744	0.343744	1.02216	1.02551e-06	1.0156	0.0433618	0.965413	1	15.3481	15.5122	ENSMUSG00000048429	1	1	3170	ENSMUSG00000048429	2645	2645	2499	2499	1	31	31	146	146	0.0551985	2	15.3481	9	21592721	21595970	15.5122	15.3481	16.0396	15.856	ENSMUSG00000048429	1	1	3170	ENSMUSG00000048429	1651	1651	1573	1573	1
1810030O07Rik	0.0894668	0.0894668	-0.0894668	-1.03411	0.158733	0.158733	-0.158733	-1.06134	-6.99739e-07	-1.0641	-0.0717237	0.942822	1	2.71226	2.74666	ENSMUSG00000044148	1	1	2699	ENSMUSG00000044148	511	511	376	376	1	188	188	135	135	0.264188	7	2.71226	X	12654878	12673668	2.74666	2.71226	2.62279	2.58793	ENSMUSG00000044148	1	1	2699	ENSMUSG00000044148	289	289	219	219	1
1810032O08Rik	0.0590827	0.0590827	0.0590827	1.02106	0	0	0	-1	-9.27062e-08	-1.00778	-0.00922126	0.992643	1	2.80535	2.83489	ENSMUSG00000020812	7	6	2776	ENSMUSG00000020812	462	466	396	400	0.99	242	242	66	66	0.141631	17	2.80535	11	116671659	116675799	2.83489	2.80535	2.86443	2.83489	ENSMUSG00000020812	7	7	2776	ENSMUSG00000020812	277	280	243	246	0.987805
1810034E14Rik	0.00428629	0.00428629	-0.00428629	-1.02394	0.000341906	0.000341906	0.000341906	1.00189	-3.99723e-08	-1.05363	-0.0157203	0.987458	1	0.183366	0.181033	ENSMUSG00000097101	3	2	1805	ENSMUSG00000097101	17	19	17	17	1	12	12	0	2	0.105263	7	0.183366	13	64248699	64268148	0.181033	0.183366	0.179079	0.181375	ENSMUSG00000097101	3	3	1805	ENSMUSG00000097101	10	11	10	10	1
1810037I17Rik	2.04874	2.04874	2.04874	1.15051	1.71842	1.71842	1.71842	1.1248	6.88398e-06	1.11809	0.301619	0.762942	1	13.6116	13.7691	ENSMUSG00000054091	1	1	1160	ENSMUSG00000054091	853	853	811	811	1	469	469	42	42	0.049238	2	13.6116	3	122924202	122926184	13.7691	13.6116	15.6603	15.4876	ENSMUSG00000054091	1	1	1160	ENSMUSG00000054091	583	583	562	562	1
1810041H14Rik	0.198569	0.198569	-0.198569	-3.61389	0.198876	0.198876	-0.198876	-3.61765	-8.59587e-07	-3.71869	-0.341078	0.733045	1	0.274535	0.27485	ENSMUSG00000102112	3	3	851	ENSMUSG00000102112	47	47	12	12	1	6	6	35	35	0.744681	6	0.274535	14	121876724	121879409	0.27485	0.274535	0.0759667	0.0759747	ENSMUSG00000102112	3	2	851	ENSMUSG00000102112	32	33	2	2	1
1810041L15Rik	0.0995037	0.0995037	0.0995037	1.3315	0.0949917	0.0949917	0.0949917	1.31524	3.77908e-07	1.29397	0.107194	0.914635	1	0.300165	0.30133	ENSMUSG00000062760	4	2	6551	ENSMUSG00000062760	147	147	101	101	1	8	8	46	46	0.312925	12	0.300165	15	84379202	84447097	0.30133	0.300165	0.399669	0.396322	ENSMUSG00000062760	4	1	6551	ENSMUSG00000062760	119	119	81	81	1
1810043G02Rik	0.13683	0.13683	0.13683	1.03221	0.0316951	0.0316951	0.0316951	1.00737	5.67356e-08	1.00312	0.00457375	0.996351	1	4.24813	4.30204	ENSMUSG00000020284	8	6	6627	ENSMUSG00000020284	1538	1538	1446	1446	1	773	773	92	92	0.0598179	26	4.24813	10	77978523	77986905	4.30204	4.24813	4.38496	4.33373	ENSMUSG00000020284	8	6	6627	ENSMUSG00000020284	950	950	899	899	1
1810043H04Rik	0.535304	0.535304	0.535304	1.0537	0.348555	0.348555	0.348555	1.03469	1.0248e-06	1.02401	0.053658	0.957208	1	9.968	10.0475	ENSMUSG00000078572	3	2	834	ENSMUSG00000078572	458	458	427	427	1	390	390	31	31	0.0676856	8	9.968	11	120098927	120100705	10.0475	9.968	10.5033	10.3961	ENSMUSG00000078572	3	3	834	ENSMUSG00000078572	292	292	271	271	1
1810044D09Rik	2.10781	2.10781	2.10781	1.17195	1.89235	1.89235	1.89235	1.15318	7.29319e-06	1.13892	0.335103	0.737548	1	12.2583	12.3541	ENSMUSG00000100680	1	1	486	ENSMUSG00000100680	351	351	306	306	1	204	204	45	45	0.128205	2	12.2583	6	91440986	91441755	12.3541	12.2583	14.3661	14.2464	ENSMUSG00000100680	1	1	486	ENSMUSG00000100680	239	239	216	216	1
1810046K07Rik	0.0549748	0.0549748	-0.0549748	-1.27155	0.0532295	0.0532295	-0.0532295	-1.26123	-2.59879e-07	-1.30843	-0.0905965	0.927813	1	0.257421	0.256997	ENSMUSG00000036027	2	1	1437	ENSMUSG00000036027	81	81	19	19	1	4	4	62	62	0.765432	7	0.257421	9	51289685	51328917	0.256997	0.257421	0.202446	0.203767	ENSMUSG00000036027	2	1	1437	ENSMUSG00000036027	47	47	9	9	1
1810049J17Rik	1.31369	1.31369	1.31369	1.17035	1.15538	1.15538	1.15538	1.14869	4.5368e-06	1.13736	0.262906	0.792623	1	7.7118	7.77056	ENSMUSG00000097221	1	1	462	ENSMUSG00000097221	146	183	146	183	0.797814	0	0	0	0	0	1	7.7118	15	12321437	12321899	7.77056	7.7118	9.02549	8.92594	ENSMUSG00000097221	1	1	462	ENSMUSG00000097221	109	129	109	129	0.844961
1810053B23Rik	0.0358945	0.0358945	0.0358945	1.26496	0.0378966	0.0378966	0.0378966	1.27909	1.33043e-07	1.22931	0.0569722	0.954567	1	0.135471	0.135786	ENSMUSG00000100277	6	2	3018	ENSMUSG00000100277	127	127	21	21	1	13	13	106	106	0.834646	16	0.135471	16	93343280	93359543	0.135786	0.135471	0.171366	0.173682	ENSMUSG00000100277	6	2	3018	ENSMUSG00000100277	46	46	16	16	1
1810055G02Rik	7.6585	7.6585	7.6585	1.17673	6.91733	6.91733	6.91733	1.15837	2.66444e-05	1.14356	0.650474	0.515386	1	43.3348	43.6783	ENSMUSG00000035372	1	1	1882	ENSMUSG00000035372	4679	4679	4189	4189	1	1443	1443	490	490	0.104723	4	43.3348	19	3708332	3717881	43.6783	43.3348	50.9933	50.5956	ENSMUSG00000035372	1	1	1882	ENSMUSG00000035372	3253	3253	2969	2969	1
1810058I24Rik	0.28154	0.28154	0.28154	1.04776	0.14363	0.14363	0.14363	1.02409	4.6021e-07	1.01823	0.0313771	0.974969	1	5.89528	5.96193	ENSMUSG00000073155	3	3	2784	ENSMUSG00000073155	1463	1463	843	843	1	337	337	620	620	0.423787	8	5.89528	6	35252653	35263496	5.96193	5.89528	6.17682	6.10556	ENSMUSG00000073155	3	3	2784	ENSMUSG00000073155	886	886	532	532	1
1810059C17Rik	0	0	0	1	0	0	0	1	0	1	0	1	1	0	0	ENSMUSG00000086340	1	0	487	ENSMUSG00000086340	1	1	0	0	#NUM!	0	0	1	1	1	3	0	2	18054192	18056613	0	0	0	0	ENSMUSG00000086340	1	0	487	ENSMUSG00000086340	1	1	0	0	#NUM!
1810062G17Rik	0.0637028	0.0637028	0.0637028	2.49039	0.064544	0.064544	0.064544	2.49639	2.59974e-07	2.4202	0.160372	0.872588	1	0.0427423	0.0431332	ENSMUSG00000027713	1	1	911	ENSMUSG00000027713	20	20	2	2	1	0	0	18	18	0.9	3	0.0427423	3	36475936	36482299	0.0431332	0.0427423	0.106445	0.107677	ENSMUSG00000027713	1	1	911	ENSMUSG00000027713	19	19	3	3	1
1810062O18Rik	0.0993056	0.0993056	0.0993056	1.12661	0.0907463	0.0907463	0.0907463	1.11509	3.18639e-07	1.09485	0.0584741	0.953371	1	0.784367	0.788448	ENSMUSG00000084925	5	4	1390	ENSMUSG00000084925	98	738	52	56	0.928571	45	45	46	682	0.924119	16	0.784367	14	20546078	20570687	0.788448	0.784367	0.883673	0.879194	ENSMUSG00000084925	5	4	1390	ENSMUSG00000084925	69	455	36	38	0.947368
1810063I02Rik	0	0	0	1	0	0	0	1	0	1	0	1	1	0	0	ENSMUSG00000085551	1	0	274	ENSMUSG00000085551	1	1	0	0	#NUM!	0	0	1	1	1	2	0	11	59921498	59921889	0	0	0	0	ENSMUSG00000085551	1	0	274	ENSMUSG00000085551	0	0	0	0	#NUM!
1810064F22Rik	0.0769763	0.0769763	0.0769763	1.57288	0.0781213	0.0781213	0.0781213	1.5792	3.0416e-07	1.52855	0.122894	0.902191	1	0.134367	0.134878	ENSMUSG00000090925	2	1	2753	ENSMUSG00000090925	42	71	19	19	1	1	1	23	52	0.732394	7	0.134367	9	22196962	22213860	0.134878	0.134367	0.211344	0.212999	ENSMUSG00000090925	2	2	2753	ENSMUSG00000090925	37	62	18	18	1
1810065E05Rik	0.0987899	0.0987899	-0.0987899	-1.56602	0.0972407	0.0972407	-0.0972407	-1.55038	-4.44158e-07	-1.61143	-0.156675	0.875501	1	0.273325	0.273918	ENSMUSG00000013653	1	1	926	ENSMUSG00000013653	50	50	13	13	1	11	11	37	37	0.74	6	0.273325	11	58421110	58426024	0.273918	0.273325	0.174535	0.176678	ENSMUSG00000013653	1	1	926	ENSMUSG00000013653	40	40	5	5	1
2010001A14Rik	0.00192827	0.00192827	0.00192827	1.00104	0.0193532	0.0193532	-0.0193532	-1.01049	-2.1578e-07	-1.02793	-0.0265282	0.978836	1	1.8542	1.86476	ENSMUSG00000087165	3	3	714	ENSMUSG00000087165	340	340	68	68	1	62	62	272	272	0.8	8	1.8542	11	57795498	57801417	1.86476	1.8542	1.85613	1.84541	ENSMUSG00000087165	3	3	714	ENSMUSG00000087165	159	159	41	41	1
2010001E11Rik	0.0257249	0.0257249	-0.0257249	-1.60617	0.0268339	0.0268339	-0.0268339	-1.63861	-1.15296e-07	-1.65275	-0.0818259	0.934785	1	0.0681632	0.0688534	ENSMUSG00000039339	1	1	2285	ENSMUSG00000039339	18	18	8	8	1	0	0	10	10	0.555556	4	0.0681632	10	39920381	39926923	0.0688534	0.0681632	0.0424383	0.0420195	ENSMUSG00000039339	1	1	2285	ENSMUSG00000039339	8	8	3	3	1
2010001K21Rik	0.0120237	0.0120237	0.0120237	1.10684	0.0126192	0.0126192	0.0126192	1.11278	3.64595e-08	1.07565	0.0177442	0.985843	1	0.112538	0.111897	ENSMUSG00000051606	1	1	519	ENSMUSG00000051606	5	5	3	3	1	0	0	2	2	0.4	2	0.112538	13	47010672	47011195	0.111897	0.112538	0.124562	0.124516	ENSMUSG00000051606	1	1	519	ENSMUSG00000051606	2	2	2	2	1
2010002M12Rik	0.00578233	0.00578233	-0.00578233	#DIV/0!	0.00289117	0.00289117	-0.00289117	#DIV/0!	-2.47642e-08	#DIV/0!	-0.0760417	0.939386	1	0.00578233	0.00289117	ENSMUSG00000067297	2	0	3367	ENSMUSG00000067297	3	3	1	1	1	0	0	2	2	0.666667	5	0.00578233	19	34617048	34640743	0.00289117	0.00578233	0	0	ENSMUSG00000067297	2	0	3367	ENSMUSG00000067297	0	0	0	0	#NUM!
2010003K11Rik	0.236751	0.236751	0.236751	1.48851	0.234098	0.234098	0.234098	1.48293	9.26871e-07	1.44656	0.200429	0.841145	1	0.484639	0.48474	ENSMUSG00000042041	1	1	1165	ENSMUSG00000042041	31	31	29	29	1	6	6	2	2	0.0645161	2	0.484639	19	4496789	4498583	0.48474	0.484639	0.72139	0.718837	ENSMUSG00000042041	1	1	1165	ENSMUSG00000042041	28	28	26	26	1
2010005H15Rik	0	0	0	1	0	0	0	1	0	1	0	1	1	0	0	ENSMUSG00000095620	3	0	639	ENSMUSG00000095620	12	15	0	0	#NUM!	0	0	12	15	1	9	0	16	36221467	36257444	0	0	0	0	ENSMUSG00000095620	3	0	639	ENSMUSG00000095620	4	5	0	0	#NUM!
2010007H06Rik	0.443101	0.443101	-0.443101	-1.26628	0.474537	0.474537	-0.474537	-1.28716	-2.09853e-06	-1.30301	-0.255477	0.798355	1	2.10712	2.12703	ENSMUSG00000044694	1	1	4934	ENSMUSG00000044694	627	627	534	534	1	6	6	93	93	0.148325	2	2.10712	9	51278512	51284210	2.12703	2.10712	1.66402	1.65249	ENSMUSG00000044694	1	1	4934	ENSMUSG00000044694	277	277	254	254	1
2010009K17Rik	0.0570085	0.0570085	0.0570085	#DIV/0!	0.056107	0.056107	0.056107	#DIV/0!	2.37272e-07	#DIV/0!	0.238765	0.811288	1	0	0	ENSMUSG00000100860	1	0	567	ENSMUSG00000100860	0	17	0	0	#NUM!	0	0	0	17	1	4	0	2	158070366	158091797	0	0	0.0570085	0.056107	ENSMUSG00000100860	1	1	567	ENSMUSG00000100860	1	39	1	1	1
2010010A06Rik	0	0	0	1	0	0	0	1	0	1	0	1	1	0	0	ENSMUSG00000102047	2	0	1209	ENSMUSG00000102047	0	0	0	0	#NUM!	0	0	0	0	#NUM!	5	0	18	75288654	75297329	0	0	0	0	ENSMUSG00000102047	2	0	1209	ENSMUSG00000102047	0	0	0	0	#NUM!
2010012O05Rik	0.238294	0.238294	-0.238294	-1.06291	0.33492	0.33492	-0.33492	-1.08939	-1.47776e-06	-1.09373	-0.125134	0.900418	1	4.02624	4.08175	ENSMUSG00000062376	1	1	2176	ENSMUSG00000062376	1247	1247	450	450	1	162	162	797	797	0.639134	5	4.02624	19	46689905	46703382	4.08175	4.02624	3.78795	3.74683	ENSMUSG00000062376	1	1	2176	ENSMUSG00000062376	644	644	255	255	1
2010013B24Rik	0.0781892	0.0781892	-0.0781892	#DIV/0!	0.077922	0.077922	-0.077922	#DIV/0!	-3.34864e-07	#DIV/0!	-0.279623	0.779767	1	0.0781892	0.077922	ENSMUSG00000087277	1	1	747	ENSMUSG00000087277	17	17	3	3	1	0	0	14	14	0.823529	2	0.0781892	6	145303151	145308951	0.077922	0.0781892	0	0	ENSMUSG00000087277	1	0	747	ENSMUSG00000087277	5	5	0	0	#NUM!
2010015M23Rik	0.026959	0.026959	0.026959	#DIV/0!	0.0273877	0.0273877	0.0273877	#DIV/0!	1.12204e-07	#DIV/0!	0.164192	0.86958	1	0	0	ENSMUSG00000096983	1	0	1199	ENSMUSG00000096983	0	0	0	0	#NUM!	0	0	0	0	#NUM!	2	0	11	88039577	88047360	0	0	0.026959	0.0273877	ENSMUSG00000096983	1	0	1199	ENSMUSG00000096983	0	1	0	1	0
2010016I18Rik	0	0	0	1	0	0	0	1	0	1	0	1	1	0	0	ENSMUSG00000091575	2	0	1963	ENSMUSG00000091575	0	0	0	0	#NUM!	0	0	0	0	#NUM!	4	0	3	106481981	106485913	0	0	0	0	ENSMUSG00000091575	2	0	1963	ENSMUSG00000091575	0	0	0	0	#NUM!
2010103J01Rik	0	0	0	1	0	0	0	1	0	1	0	1	1	0	0	ENSMUSG00000104368	1	0	388	ENSMUSG00000104368	0	0	0	0	#NUM!	0	0	0	0	#NUM!	2	0	1	185312186	185313803	0	0	0	0	ENSMUSG00000104368	1	0	388	ENSMUSG00000104368	0	0	0	0	#NUM!
2010106C02Rik	0	0	0	1	0	0	0	1	0	1	0	1	1	0	0	ENSMUSG00000100738	1	0	660	ENSMUSG00000100738	0	0	0	0	#NUM!	0	0	0	0	#NUM!	3	0	17	86285163	86287178	0	0	0	0	ENSMUSG00000100738	1	0	660	ENSMUSG00000100738	0	0	0	0	#NUM!
2010106E10Rik	0.00998812	0.00998812	0.00998812	1.66026	0.013034	0.013034	0.013034	2.03571	3.9745e-08	1.61347	0.0470847	0.962446	1	0.0151275	0.0125845	ENSMUSG00000025528	2	0	1287	ENSMUSG00000025528	4	4	1	1	1	1	1	3	3	0.75	10	0.0151275	X	112495273	112558343	0.0125845	0.0151275	0.0251156	0.0256185	ENSMUSG00000025528	2	1	1287	ENSMUSG00000025528	4	4	1	1	1
2010107E04Rik	4.42427	4.42427	4.42427	1.11699	3.71	3.71	3.71	1.09705	1.38493e-05	1.08551	0.366856	0.713727	1	37.8181	38.2265	ENSMUSG00000021290	1	1	365	ENSMUSG00000021290	951	951	709	709	1	694	694	242	242	0.254469	4	37.8181	12	111961375	111966977	38.2265	37.8181	42.2424	41.9365	ENSMUSG00000021290	1	1	365	ENSMUSG00000021290	637	637	477	477	1
2010107G12Rik	0.0955105	0.0955105	0.0955105	1.5565	0.0965412	0.0965412	0.0965412	1.56865	3.76802e-07	1.51263	0.135129	0.89251	1	0.171629	0.169772	ENSMUSG00000029847	5	2	3630	ENSMUSG00000029847	60	60	32	32	1	18	18	28	28	0.466667	20	0.171629	6	34945277	34988404	0.169772	0.171629	0.267139	0.266314	ENSMUSG00000029847	5	2	3630	ENSMUSG00000029847	48	48	30	30	1
2010107G23Rik	0.108478	0.108478	0.108478	1.09713	0.0938101	0.0938101	0.0938101	1.08349	3.16688e-07	1.06621	0.049036	0.960891	1	1.11681	1.12361	ENSMUSG00000020083	11	3	2981	ENSMUSG00000020083	204	229	168	171	0.982456	68	68	36	58	0.253275	26	1.11681	10	62107654	62143920	1.12361	1.11681	1.22529	1.21742	ENSMUSG00000020083	11	3	2981	ENSMUSG00000020083	146	164	113	113	1
2010109A12Rik	0.680609	0.680609	-0.680609	-1.38532	0.714347	0.714347	-0.714347	-1.40634	-3.12807e-06	-1.4255	-0.360053	0.718808	1	2.44694	2.47236	ENSMUSG00000029384	1	1	549	ENSMUSG00000029384	166	166	69	69	1	48	48	97	97	0.584337	3	2.44694	5	93206517	93213475	2.47236	2.44694	1.76633	1.75801	ENSMUSG00000029384	1	1	549	ENSMUSG00000029384	94	94	30	30	1
2010109I03Rik	0.193785	0.193785	0.193785	1.12592	0.164822	0.164822	0.164822	1.10612	6.20792e-07	1.09419	0.0813456	0.935167	1	1.5389	1.55316	ENSMUSG00000063522	2	2	3302	ENSMUSG00000063522	419	419	261	261	1	23	23	158	158	0.377088	5	1.5389	15	74876986	74897021	1.55316	1.5389	1.73268	1.71798	ENSMUSG00000063522	2	2	3302	ENSMUSG00000063522	295	295	177	177	1
2010110E17Rik	0	0	0	1	0	0	0	1	0	1	0	1	1	0	0	ENSMUSG00000098434	0	0	0	ENSMUSG00000098434	7	7	0	0	#NUM!	0	0	7	7	1	0	0	8	86885687	86886566	0	0	0	0	ENSMUSG00000098434	0	0	0	ENSMUSG00000098434	4	4	0	0	#NUM!
2010110K18Rik	0.237144	0.237144	0.237144	1.30764	0.226471	0.226471	0.226471	1.29158	8.93961e-07	1.27079	0.159029	0.873646	1	0.770852	0.7767	ENSMUSG00000097755	2	2	2854	ENSMUSG00000097755	156	156	113	113	1	19	19	43	43	0.275641	5	0.770852	18	34751808	34758685	0.7767	0.770852	1.008	1.00317	ENSMUSG00000097755	2	2	2854	ENSMUSG00000097755	117	117	89	89	1
2010111I01Rik	0.221725	0.221725	-0.221725	-1.12097	0.253626	0.253626	-0.253626	-1.13918	-1.17082e-06	-1.15348	-0.14051	0.888257	1	2.05455	2.07585	ENSMUSG00000021458	3	2	6349	ENSMUSG00000021458	1417	2288	660	670	0.985075	261	261	757	1618	0.707168	21	2.05455	13	63014933	63326096	2.07585	2.05455	1.83282	1.82222	ENSMUSG00000021458	3	3	6349	ENSMUSG00000021458	853	1347	355	360	0.986111
2010204K13Rik	0.211444	0.211444	-0.211444	-1.34517	0.216721	0.216721	-0.216721	-1.35433	-9.79501e-07	-1.38418	-0.193118	0.846867	1	0.824025	0.828361	ENSMUSG00000063018	4	3	1583	ENSMUSG00000063018	80	80	67	67	1	38	38	13	13	0.1625	10	0.824025	X	7411816	7445143	0.828361	0.824025	0.61258	0.61164	ENSMUSG00000063018	4	3	1583	ENSMUSG00000063018	36	36	30	30	1
2010300C02Rik	0.182738	0.182738	-0.182738	-1.28981	0.186985	0.186985	-0.186985	-1.29675	-8.58728e-07	-1.32721	-0.168931	0.865851	1	0.813291	0.817097	ENSMUSG00000026090	3	3	5075	ENSMUSG00000026090	561	602	212	212	1	63	63	349	390	0.647841	15	0.813291	1	37611676	37720085	0.817097	0.813291	0.630554	0.630112	ENSMUSG00000026090	3	3	5075	ENSMUSG00000026090	292	318	99	99	1
2010300F17Rik	0	0	0	1	0	0	0	1	0	1	0	1	1	0	0	ENSMUSG00000097289	2	0	2832	ENSMUSG00000097289	0	0	0	0	#NUM!	0	0	0	0	#NUM!	4	0	11	96712981	96747436	0	0	0	0	ENSMUSG00000097289	2	0	2832	ENSMUSG00000097289	0	2	0	0	#NUM!
2010308F09Rik	0	0	0	1	0	0	0	1	0	1	0	1	1	0	0	ENSMUSG00000100714	2	0	704	ENSMUSG00000100714	8	8	0	0	#NUM!	0	0	8	8	1	5	0	X	13234640	13247736	0	0	0	0	ENSMUSG00000100714	2	0	704	ENSMUSG00000100714	3	3	0	0	#NUM!
2010310C07Rik	0.0081189	0.0081189	-0.0081189	#DIV/0!	0.00405945	0.00405945	-0.00405945	#DIV/0!	-3.47711e-08	#DIV/0!	-0.0901049	0.928204	1	0.0081189	0.00405945	ENSMUSG00000101268	2	0	2398	ENSMUSG00000101268	2	2	1	1	1	0	0	1	1	0.5	6	0.0081189	6	42370670	42381215	0.00405945	0.0081189	0	0	ENSMUSG00000101268	2	0	2398	ENSMUSG00000101268	0	0	0	0	#NUM!
2010315B03Rik	0.136698	0.136698	0.136698	1.25683	0.131156	0.131156	0.131156	1.24588	5.04698e-07	1.22141	0.109228	0.913022	1	0.532242	0.533407	ENSMUSG00000074829	5	4	3914	ENSMUSG00000074829	225	225	107	107	1	13	13	118	118	0.524444	13	0.532242	9	124291803	124312696	0.533407	0.532242	0.66894	0.664563	ENSMUSG00000074829	5	4	3914	ENSMUSG00000074829	146	146	81	81	1
2010320M18Rik	0	0	0	1	0	0	0	1	0	1	0	1	1	0	0	ENSMUSG00000100691	0	0	0	ENSMUSG00000100691	164	164	0	0	#NUM!	0	0	164	164	1	0	0	8	70776814	70777823	0	0	0	0	ENSMUSG00000100691	0	0	0	ENSMUSG00000100691	89	89	0	0	#NUM!
2010320O07Rik	0.037084	0.037084	-0.037084	#DIV/0!	0.0369917	0.0369917	-0.0369917	#DIV/0!	-1.58821e-07	#DIV/0!	-0.192572	0.847294	1	0.037084	0.0369917	ENSMUSG00000089983	1	1	525	ENSMUSG00000089983	5	5	1	1	1	0	0	4	4	0.8	2	0.037084	18	38209771	38229145	0.0369917	0.037084	0	0	ENSMUSG00000089983	1	0	525	ENSMUSG00000089983	9	9	0	0	#NUM!
2200002D01Rik	0.127494	0.127494	-0.127494	-3.01157	0.126374	0.126374	-0.126374	-3.03123	-5.53673e-07	-3.09891	-0.258182	0.796266	1	0.190874	0.188589	ENSMUSG00000030587	2	2	1530	ENSMUSG00000030587	31	32	14	15	0.933333	11	11	17	17	0.53125	6	0.190874	7	29246560	29248432	0.188589	0.190874	0.0633801	0.0622155	ENSMUSG00000030587	2	0	1530	ENSMUSG00000030587	8	8	3	3	1
2200002J24Rik	0.215124	0.215124	-0.215124	-2.1081	0.216112	0.216112	-0.216112	-2.10601	-9.44752e-07	-2.16924	-0.286558	0.774451	1	0.409261	0.41151	ENSMUSG00000013083	1	1	333	ENSMUSG00000013083	9	9	7	7	1	3	3	2	2	0.222222	2	0.409261	7	30699782	30700380	0.41151	0.409261	0.194137	0.195397	ENSMUSG00000013083	1	1	333	ENSMUSG00000013083	3	3	2	2	1
2210008F06Rik	0.0241068	0.0241068	-0.0241068	-1.80694	0.0245652	0.0245652	-0.0245652	-1.81963	-1.06849e-07	-1.85935	-0.0870214	0.930655	1	0.0539809	0.0545363	ENSMUSG00000097165	1	1	1082	ENSMUSG00000097165	7	7	3	3	1	0	0	4	4	0.571429	2	0.0539809	11	77489853	77491409	0.0545363	0.0539809	0.0298742	0.0299711	ENSMUSG00000097165	1	1	1082	ENSMUSG00000097165	1	1	1	1	1
2210010C04Rik	0.00600126	0.00600126	0.00600126	1.66026	0.0125256	0.0125256	0.0125256	3.75615	2.38804e-08	1.61347	0.0364972	0.970886	1	0.00908923	0.00454461	ENSMUSG00000029882	1	1	2142	ENSMUSG00000029882	1	1	1	1	1	0	0	0	0	0	5	0.00908923	6	41030267	41035509	0.00454461	0.00908923	0.0150905	0.0170703	ENSMUSG00000029882	1	1	2142	ENSMUSG00000029882	2	2	1	1	1
2210011C24Rik	0.228315	0.228315	-0.228315	-1.26974	0.244481	0.244481	-0.244481	-1.29084	-1.07998e-06	-1.30657	-0.184203	0.853854	1	1.07473	1.0851	ENSMUSG00000074217	5	1	1413	ENSMUSG00000074217	80	80	78	78	1	36	36	2	2	0.025	11	1.07473	8	84010221	84012171	1.0851	1.07473	0.846413	0.840615	ENSMUSG00000074217	5	1	1413	ENSMUSG00000074217	39	39	37	37	1
2210011K15Rik	0.0111827	0.0111827	-0.0111827	#DIV/0!	0.00559136	0.00559136	-0.00559136	#DIV/0!	-4.78927e-08	#DIV/0!	-0.105748	0.915782	1	0.0111827	0.00559136	ENSMUSG00000101791	1	1	1741	ENSMUSG00000101791	1	1	1	1	1	0	0	0	0	0	2	0.0111827	1	121355115	121359900	0.00559136	0.0111827	0	0	ENSMUSG00000101791	1	0	1741	ENSMUSG00000101791	0	0	0	0	#NUM!
2210013O21Rik	0.193515	0.193515	0.193515	1.12541	0.165984	0.165984	0.165984	1.10639	6.19169e-07	1.09369	0.0810337	0.935415	1	1.54303	1.56019	ENSMUSG00000086316	4	3	1880	ENSMUSG00000086316	376	376	149	149	1	86	86	227	227	0.603723	10	1.54303	X	153723589	153741920	1.56019	1.54303	1.73655	1.72618	ENSMUSG00000086316	4	3	1880	ENSMUSG00000086316	250	250	101	101	1
2210015D19Rik	0.628128	0.628128	0.628128	1.15233	0.526136	0.526136	0.526136	1.12598	2.11658e-06	1.11985	0.168417	0.866255	1	4.12354	4.17627	ENSMUSG00000083844	5	4	3102	ENSMUSG00000083844	937	938	657	657	1	144	144	280	281	0.299574	17	4.12354	11	5762128	5784710	4.17627	4.12354	4.75167	4.7024	ENSMUSG00000083844	5	4	3102	ENSMUSG00000083844	656	656	456	456	1
2210016F16Rik	0.729634	0.729634	0.729634	1.16321	0.652479	0.652479	0.652479	1.14491	2.49716e-06	1.13042	0.190364	0.849024	1	4.47059	4.50277	ENSMUSG00000021550	1	1	2822	ENSMUSG00000021550	673	673	648	648	1	271	271	25	25	0.0371471	4	4.47059	13	58380045	58385225	4.50277	4.47059	5.20022	5.15525	ENSMUSG00000021550	1	1	2822	ENSMUSG00000021550	470	470	454	454	1
2210016L21Rik	0.0435351	0.0435351	0.0435351	1.01797	0.00996883	0.00996883	-0.00996883	-1.00409	-1.11216e-07	-1.01084	-0.0119131	0.990495	1	2.42259	2.44927	ENSMUSG00000029559	5	5	3303	ENSMUSG00000029559	492	500	403	411	0.980535	232	232	89	89	0.178	15	2.42259	5	114942157	114949783	2.44927	2.42259	2.46612	2.4393	ENSMUSG00000029559	5	3	3303	ENSMUSG00000029559	290	294	248	252	0.984127
2210017G18Rik	0	0	0	1	0	0	0	1	0	1	0	1	1	0	0	ENSMUSG00000096970	0	0	0	ENSMUSG00000096970	0	0	0	0	#NUM!	0	0	0	0	#NUM!	0	0	6	4919625	4920828	0	0	0	0	ENSMUSG00000096970	0	0	0	ENSMUSG00000096970	0	0	0	0	#NUM!
2210017I01Rik	0.0232299	0.0232299	0.0232299	1.2452	0.0242312	0.0242312	0.0242312	1.25811	8.52486e-08	1.2101	0.0438398	0.965032	1	0.0947403	0.0938792	ENSMUSG00000103523	1	1	822	ENSMUSG00000103523	18	18	4	4	1	1	1	14	14	0.777778	2	0.0947403	3	92604717	92607492	0.0938792	0.0947403	0.11797	0.11811	ENSMUSG00000103523	1	1	822	ENSMUSG00000103523	6	6	3	3	1
2210018M11Rik	0.632838	0.632838	-0.632838	-1.03542	0.850608	0.850608	-0.850608	-1.04783	-4.86709e-06	-1.06544	-0.191073	0.848468	1	18.5017	18.633	ENSMUSG00000035401	1	1	4005	ENSMUSG00000035401	4705	4705	3806	3806	1	2581	2581	899	899	0.191073	20	18.5017	7	98590614	98656569	18.633	18.5017	17.8689	17.7824	ENSMUSG00000035401	1	1	4005	ENSMUSG00000035401	2697	2697	2214	2214	1
2210019I11Rik	0	0	0	1	0	0	0	1	0	1	0	1	1	0	0	ENSMUSG00000092570	3	0	2069	ENSMUSG00000092570	4	5	0	0	#NUM!	0	0	4	5	1	11	0	5	147228595	147271521	0	0	0	0	ENSMUSG00000092570	3	0	2069	ENSMUSG00000092570	6	8	0	0	#NUM!
2210404O09Rik	0.0970227	0.0970227	0.0970227	1.12427	0.0876303	0.0876303	0.0876303	1.11161	3.09577e-07	1.09259	0.0569736	0.954566	1	0.780732	0.785171	ENSMUSG00000078546	5	3	3167	ENSMUSG00000078546	277	277	127	127	1	33	33	150	150	0.541516	16	0.780732	17	21879569	21909926	0.785171	0.780732	0.877755	0.872801	ENSMUSG00000078546	5	2	3167	ENSMUSG00000078546	161	161	86	86	1
2210406O10Rik	0.0374119	0.0374119	0.0374119	1.07917	0.0342422	0.0342422	0.0342422	1.07214	9.86717e-08	1.04876	0.0235862	0.981183	1	0.472552	0.474652	ENSMUSG00000039563	4	2	2472	ENSMUSG00000039563	279	279	60	60	1	8	8	219	219	0.784946	10	0.472552	5	36447610	36464853	0.474652	0.472552	0.509963	0.508894	ENSMUSG00000039563	4	3	2472	ENSMUSG00000039563	167	167	39	39	1
2210407C18Rik	0.0139165	0.0139165	-0.0139165	#DIV/0!	0.0111023	0.0111023	-0.0111023	#DIV/0!	-5.96006e-08	#DIV/0!	-0.117968	0.906093	1	0.0139165	0.0111023	ENSMUSG00000037145	3	0	1399	ENSMUSG00000037145	1	1	1	1	1	0	0	0	0	0	11	0.0139165	11	58608203	58616075	0.0111023	0.0139165	0	0	ENSMUSG00000037145	3	0	1399	ENSMUSG00000037145	1	1	0	0	#NUM!
2210408F21Rik	0.0345831	0.0345831	0.0345831	1.29131	0.0361049	0.0361049	0.0361049	1.30459	1.29607e-07	1.25492	0.0589555	0.952988	1	0.118714	0.118537	ENSMUSG00000087380	14	1	1476	ENSMUSG00000087380	140	155	9	9	1	9	9	131	146	0.941935	30	0.118714	6	31220350	31337404	0.118537	0.118714	0.153297	0.154642	ENSMUSG00000087380	14	0	1476	ENSMUSG00000087380	98	102	7	7	1
2210408I21Rik	0.274346	0.274346	0.274346	1.05102	0.16003	0.16003	0.16003	1.02939	4.92738e-07	1.02139	0.0351471	0.971962	1	5.37771	5.44508	ENSMUSG00000071252	1	1	4558	ENSMUSG00000071252	2023	2250	1259	1259	1	828	828	764	991	0.440444	20	5.37771	13	77135539	77613291	5.44508	5.37771	5.65206	5.60511	ENSMUSG00000071252	1	1	4558	ENSMUSG00000071252	1196	1292	797	797	1
2210409E12Rik	0	0	0	1	0	0	0	1	0	1	0	1	1	0	0	ENSMUSG00000081766	0	0	0	ENSMUSG00000081766	0	0	0	0	#NUM!	0	0	0	0	#NUM!	0	0	11	88972656	88973002	0	0	0	0	ENSMUSG00000081766	0	0	0	ENSMUSG00000081766	0	0	0	0	#NUM!
2210411M09Rik	0	0	0	1	0	0	0	1	0	1	0	1	1	0	0	ENSMUSG00000085563	1	0	643	ENSMUSG00000085563	0	1	0	0	#NUM!	0	0	0	1	1	3	0	1	180952063	180958149	0	0	0	0	ENSMUSG00000085563	1	0	643	ENSMUSG00000085563	0	0	0	0	#NUM!
2210414B05Rik	0	0	0	1	0	0	0	1	0	1	0	1	1	0	0	ENSMUSG00000085394	1	0	872	ENSMUSG00000085394	7	7	0	0	#NUM!	0	0	7	7	1	4	0	4	3656507	3663108	0	0	0	0	ENSMUSG00000085394	1	0	872	ENSMUSG00000085394	1	1	0	0	#NUM!
2210417A02Rik	0.141594	0.141594	-0.141594	#DIV/0!	0.141066	0.141066	-0.141066	#DIV/0!	-6.06409e-07	#DIV/0!	-0.376289	0.706702	1	0.141594	0.141066	ENSMUSG00000086494	1	1	550	ENSMUSG00000086494	5	5	4	4	1	1	1	1	1	0.2	2	0.141594	5	148741839	148743139	0.141066	0.141594	0	0	ENSMUSG00000086494	1	0	550	ENSMUSG00000086494	1	1	0	0	#NUM!
2210418O10Rik	0.00326593	0.00326593	0.00326593	1.66026	0.00858126	0.00858126	0.00858126	4.46968	1.29959e-08	1.61347	0.0269241	0.97852	1	0.00494642	0.00247321	ENSMUSG00000078894	4	0	3936	ENSMUSG00000078894	0	1	0	1	0	0	0	0	0	0	11	0.00494642	2	176226568	176240328	0.00247321	0.00494642	0.00821236	0.0110545	ENSMUSG00000078894	4	0	3936	ENSMUSG00000078894	0	1	0	1	0
2210420H20Rik	0.0309525	0.0309525	-0.0309525	#DIV/0!	0.0311219	0.0311219	-0.0311219	#DIV/0!	-1.32562e-07	#DIV/0!	-0.175933	0.860347	1	0.0309525	0.0311219	ENSMUSG00000101773	1	1	629	ENSMUSG00000101773	28	28	1	1	1	1	1	27	27	0.964286	4	0.0309525	18	82754504	82759041	0.0311219	0.0309525	0	0	ENSMUSG00000101773	1	0	629	ENSMUSG00000101773	10	10	0	0	#NUM!
2300002M23Rik	0	0	0	1	0	0	0	1	0	1	0	1	1	0	0	ENSMUSG00000039269	1	0	1290	ENSMUSG00000039269	0	0	0	0	#NUM!	0	0	0	0	#NUM!	2	0	17	35567449	35568952	0	0	0	0	ENSMUSG00000039269	1	0	1290	ENSMUSG00000039269	0	0	0	0	#NUM!
2300003K06Rik	0	0	0	1	0	0	0	1	0	1	0	1	1	0	0	ENSMUSG00000078257	1	0	1265	ENSMUSG00000078257	0	0	0	0	#NUM!	0	0	0	0	#NUM!	1	0	11	99836801	99838066	0	0	0	0	ENSMUSG00000078257	1	0	1265	ENSMUSG00000078257	0	0	0	0	#NUM!
2300005B03Rik	0	0	0	1	0	0	0	1	0	1	0	1	1	0	0	ENSMUSG00000075605	1	0	545	ENSMUSG00000075605	0	0	0	0	#NUM!	0	0	0	0	#NUM!	3	0	15	74742763	74746693	0	0	0	0	ENSMUSG00000075605	1	0	545	ENSMUSG00000075605	3	3	0	0	#NUM!
2300009A05Rik	0.411292	0.411292	0.411292	1.03687	0.226994	0.226994	0.226994	1.02017	3.65296e-07	1.00765	0.0181524	0.985517	1	11.1557	11.2528	ENSMUSG00000032403	3	2	911	ENSMUSG00000032403	880	1032	441	522	0.844828	303	308	439	510	0.494186	5	11.1557	9	63394446	63399246	11.2528	11.1557	11.567	11.4798	ENSMUSG00000032403	3	2	911	ENSMUSG00000032403	536	611	286	326	0.877301
2310001H17Rik	0.0330964	0.0330964	-0.0330964	-3.91505	0.0314937	0.0314937	-0.0314937	-3.30438	-1.43114e-07	-4.02859	-0.142265	0.886871	1	0.04445	0.0451606	ENSMUSG00000097354	3	3	5694	ENSMUSG00000097354	92	92	13	13	1	1	1	79	79	0.858696	8	0.04445	6	129208411	129237982	0.0451606	0.04445	0.0113536	0.0136669	ENSMUSG00000097354	3	2	5694	ENSMUSG00000097354	32	32	2	2	1
2310001K24Rik	0.000505562	0.000505562	-0.000505562	-1.00386	0.00107095	0.00107095	-0.00107095	-1.00819	-1.79823e-08	-1.03297	-0.0083098	0.99337	1	0.131548	0.13187	ENSMUSG00000053353	1	1	740	ENSMUSG00000053353	4	5	4	5	0.8	0	0	0	0	0	2	0.131548	2	163471956	163473005	0.13187	0.131548	0.131043	0.130799	ENSMUSG00000053353	1	1	740	ENSMUSG00000053353	3	3	3	3	1
2310002F09Rik	0	0	0	1	0	0	0	1	0	1	0	1	1	0	0	ENSMUSG00000097178	2	0	2460	ENSMUSG00000097178	4	8	0	0	#NUM!	0	0	4	8	1	9	0	7	43695208	43797945	0	0	0	0	ENSMUSG00000097178	2	0	2460	ENSMUSG00000097178	4	5	0	0	#NUM!
2310002L09Rik	0	0	0	1	0	0	0	1	0	1	0	1	1	0	0	ENSMUSG00000028396	3	0	2158	ENSMUSG00000028396	0	0	0	0	#NUM!	0	0	0	0	#NUM!	6	0	4	73939370	73950846	0	0	0	0	ENSMUSG00000028396	3	0	2158	ENSMUSG00000028396	0	0	0	0	#NUM!
2310003H01Rik	0.406729	0.406729	-0.406729	-1.02394	0.704517	0.704517	-0.704517	-1.04191	-3.793e-06	-1.05363	-0.15314	0.878288	1	17.3997	17.5145	ENSMUSG00000025384	8	5	5212	ENSMUSG00000025384	4929	4929	4658	4658	1	1780	1780	271	271	0.0549807	23	17.3997	11	120369054	120378764	17.5145	17.3997	16.993	16.81	ENSMUSG00000025384	8	5	5212	ENSMUSG00000025384	2899	2899	2740	2740	1
2310003L06Rik	0	0	0	1	0	0	0	1	0	1	0	1	1	0	0	ENSMUSG00000007457	1	0	1603	ENSMUSG00000007457	0	0	0	0	#NUM!	0	0	0	0	#NUM!	3	0	5	87969458	87972870	0	0	0	0	ENSMUSG00000007457	1	0	1603	ENSMUSG00000007457	0	0	0	0	#NUM!
2310005A03Rik	0.041244	0.041244	0.041244	1.42308	0.0416586	0.0416586	0.0416586	1.43016	1.59893e-07	1.38297	0.0781015	0.937747	1	0.0974849	0.0968434	ENSMUSG00000087254	1	1	1398	ENSMUSG00000087254	12	12	7	7	1	0	0	5	5	0.416667	3	0.0974849	2	155097788	155100081	0.0968434	0.0974849	0.138729	0.138502	ENSMUSG00000087254	1	1	1398	ENSMUSG00000087254	11	11	6	6	1
2310005E17Rik	0.0603506	0.0603506	-0.0603506	-2.1081	0.0604787	0.0604787	-0.0604787	-2.12506	-2.6504e-07	-2.16924	-0.151778	0.879362	1	0.114814	0.114235	ENSMUSG00000099446	1	1	1187	ENSMUSG00000099446	51	51	7	7	1	2	2	44	44	0.862745	3	0.114814	13	98424108	98435065	0.114235	0.114814	0.0544631	0.0537562	ENSMUSG00000099446	1	1	1187	ENSMUSG00000099446	39	39	2	2	1
2310007B03Rik	0.00822176	0.00822176	-0.00822176	#DIV/0!	0.00411088	0.00411088	-0.00411088	#DIV/0!	-3.52117e-08	#DIV/0!	-0.0906739	0.927752	1	0.00822176	0.00411088	ENSMUSG00000034159	2	0	2368	ENSMUSG00000034159	4	4	1	1	1	1	1	3	3	0.75	8	0.00822176	1	93151348	93160948	0.00411088	0.00822176	0	0	ENSMUSG00000034159	2	0	2368	ENSMUSG00000034159	5	5	0	0	#NUM!
2310007L24Rik	0	0	0	1	0	0	0	1	0	1	0	1	1	0	0	ENSMUSG00000009210	6	0	1724	ENSMUSG00000009210	1	1	0	0	#NUM!	0	0	1	1	1	17	0	11	106365471	106377558	0	0	0	0	ENSMUSG00000009210	6	0	1724	ENSMUSG00000009210	0	0	0	0	#NUM!
2310008N11Rik	0	0	0	1	0	0	0	1	0	1	0	1	1	0	0	ENSMUSG00000100335	1	0	568	ENSMUSG00000100335	0	0	0	0	#NUM!	0	0	0	0	#NUM!	3	0	8	26814592	26824423	0	0	0	0	ENSMUSG00000100335	1	0	568	ENSMUSG00000100335	0	0	0	0	#NUM!
2310009A05Rik	0.174357	0.174357	-0.174357	-1.03877	0.25746	0.25746	-0.25746	-1.05767	-1.28948e-06	-1.0689	-0.100825	0.919689	1	4.67102	4.72159	ENSMUSG00000098332	1	1	496	ENSMUSG00000098332	185	197	119	119	1	18	18	66	78	0.395939	2	4.67102	9	73039717	73042779	4.72159	4.67102	4.49666	4.46413	ENSMUSG00000098332	1	1	496	ENSMUSG00000098332	105	116	69	69	1
2310009B15Rik	0.0399345	0.0399345	-0.0399345	-1.05405	0.0477158	0.0477158	-0.0477158	-1.0649	-2.60207e-07	-1.08462	-0.0500007	0.960122	1	0.778765	0.782976	ENSMUSG00000079283	3	3	1750	ENSMUSG00000079283	141	151	66	70	0.942857	29	29	75	81	0.536424	7	0.778765	1	138851982	138856852	0.782976	0.778765	0.73883	0.73526	ENSMUSG00000079283	3	3	1750	ENSMUSG00000079283	85	92	35	40	0.875
2310010G23Rik	0.164568	0.164568	0.164568	3.87394	0.164521	0.164521	0.164521	3.82265	6.78027e-07	3.76476	0.306522	0.759208	1	0.0572621	0.058286	ENSMUSG00000097468	1	0	1020	ENSMUSG00000097468	0	3	0	3	0	0	0	0	0	0	2	0.0572621	X	36814770	36817185	0.058286	0.0572621	0.22183	0.222807	ENSMUSG00000097468	1	0	1020	ENSMUSG00000097468	0	10	0	7	0
2310010J17Rik	0.185682	0.185682	0.185682	2.07533	0.1858	0.1858	0.1858	2.08884	7.51974e-07	2.01684	0.245596	0.805995	1	0.172675	0.17064	ENSMUSG00000097162	1	1	451	ENSMUSG00000097162	163	163	4	4	1	4	4	159	159	0.97546	4	0.172675	7	90124857	90129474	0.17064	0.172675	0.358357	0.356439	ENSMUSG00000097162	1	1	451	ENSMUSG00000097162	91	91	5	5	1
2310011J03Rik	0.164512	0.164512	-0.164512	-1.02067	0.329173	0.329173	-0.329173	-1.04182	-1.66516e-06	-1.05027	-0.0983186	0.921679	1	8.12296	8.20078	ENSMUSG00000020133	1	1	1649	ENSMUSG00000020133	707	707	688	688	1	104	104	19	19	0.0268741	2	8.12296	10	80318253	80320537	8.20078	8.12296	7.95844	7.87161	ENSMUSG00000020133	1	1	1649	ENSMUSG00000020133	416	416	406	406	1
2310014F06Rik	0	0	0	1	0	0	0	1	0	1	0	1	1	0	0	ENSMUSG00000085945	1	0	659	ENSMUSG00000085945	35	35	0	0	#NUM!	0	0	35	35	1	4	0	7	112613467	112680058	0	0	0	0	ENSMUSG00000085945	1	0	659	ENSMUSG00000085945	21	21	0	0	#NUM!
2310015A10Rik	1.01731	1.01731	1.01731	1.49717	0.987573	0.987573	0.987573	1.47892	3.98712e-06	1.45498	0.41889	0.675297	1	2.04621	2.06208	ENSMUSG00000097729	1	1	4843	ENSMUSG00000097729	868	868	509	509	1	24	24	359	359	0.413594	3	2.04621	12	80120547	80132844	2.06208	2.04621	3.06352	3.04966	ENSMUSG00000097729	1	1	4843	ENSMUSG00000097729	704	704	459	459	1
2310015D24Rik	0.0128297	0.0128297	-0.0128297	#DIV/0!	0.009057	0.009057	-0.009057	#DIV/0!	-5.49464e-08	#DIV/0!	-0.113268	0.909818	1	0.0128297	0.009057	ENSMUSG00000099411	2	1	3035	ENSMUSG00000099411	2	2	2	2	1	1	1	0	0	0	7	0.0128297	16	13514130	13521107	0.009057	0.0128297	0	0	ENSMUSG00000099411	2	0	3035	ENSMUSG00000099411	0	0	0	0	#NUM!
2310015K22Rik	0.00879857	0.00879857	0.00879857	1.66026	0.0127741	0.0127741	0.0127741	2.2578	3.50115e-08	1.61347	0.044192	0.964751	1	0.0133259	0.0101559	ENSMUSG00000101257	1	1	1461	ENSMUSG00000101257	1	1	1	1	1	1	1	0	0	0	2	0.0133259	1	80225043	80228792	0.0101559	0.0133259	0.0221245	0.02293	ENSMUSG00000101257	1	1	1461	ENSMUSG00000101257	1	1	1	1	1
2310016D03Rik	0	0	0	1	0	0	0	1	0	1	0	1	1	0	0	ENSMUSG00000102098	1	0	1547	ENSMUSG00000102098	5	5	0	0	#NUM!	0	0	5	5	1	3	0	12	30410558	30467358	0	0	0	0	ENSMUSG00000102098	1	0	1547	ENSMUSG00000102098	2	2	0	0	#NUM!
2310016D23Rik	0	0	0	1	0	0	0	1	0	1	0	1	1	0	0	ENSMUSG00000085965	1	0	388	ENSMUSG00000085965	30	34	0	0	#NUM!	0	0	30	34	1	4	0	1	60778842	60803790	0	0	0	0	ENSMUSG00000085965	1	0	388	ENSMUSG00000085965	13	20	0	0	#NUM!
2310016G11Rik	0	0	0	1	0	0	0	1	0	1	0	1	1	0	0	ENSMUSG00000070574	1	0	881	ENSMUSG00000070574	0	0	0	0	#NUM!	0	0	0	0	#NUM!	2	0	7	44676964	44678235	0	0	0	0	ENSMUSG00000070574	1	0	881	ENSMUSG00000070574	0	0	0	0	#NUM!
2310020H05Rik	0	0	0	1	0	0	0	1	0	1	0	1	1	0	0	ENSMUSG00000100410	1	0	720	ENSMUSG00000100410	4	4	0	0	#NUM!	0	0	4	4	1	6	0	13	99076525	99087921	0	0	0	0	ENSMUSG00000100410	1	0	720	ENSMUSG00000100410	5	5	0	0	#NUM!
2310022A10Rik	0.0078269	0.0078269	0.0078269	1.00116	0.120329	0.120329	-0.120329	-1.01794	-7.83519e-07	-1.02781	-0.0504432	0.959769	1	6.76124	6.82899	ENSMUSG00000049643	8	5	4780	ENSMUSG00000049643	1932	1932	1660	1660	1	977	977	272	272	0.140787	26	6.76124	7	27553232	27582099	6.82899	6.76124	6.76907	6.70866	ENSMUSG00000049643	8	4	4780	ENSMUSG00000049643	1124	1124	1001	1001	1
2310022B05Rik	0.111325	0.111325	-0.111325	-1.00854	0.354898	0.354898	-0.354898	-1.02749	-2.05065e-06	-1.03779	-0.094887	0.924405	1	13.1507	13.2629	ENSMUSG00000031983	1	1	3297	ENSMUSG00000031983	2566	2566	2227	2227	1	352	352	339	339	0.132112	4	13.1507	8	124635765	124663369	13.2629	13.1507	13.0393	12.908	ENSMUSG00000031983	1	1	3297	ENSMUSG00000031983	1533	1533	1330	1330	1
2310026I22Rik	0.129123	0.129123	0.129123	3.87394	0.130814	0.130814	0.130814	3.87377	5.31991e-07	3.76476	0.271512	0.785997	1	0.0449287	0.0455199	ENSMUSG00000097710	1	1	1300	ENSMUSG00000097710	51	51	3	3	1	0	0	48	48	0.941176	3	0.0449287	18	32915825	32939222	0.0455199	0.0449287	0.174051	0.176334	ENSMUSG00000097710	1	1	1300	ENSMUSG00000097710	35	35	7	7	1
2310026L22Rik	0.0661441	0.0661441	-0.0661441	-1.20463	0.0705131	0.0705131	-0.0705131	-1.21858	-3.22294e-07	-1.23956	-0.0902911	0.928056	1	0.389382	0.393111	ENSMUSG00000078519	1	1	400	ENSMUSG00000078519	17	17	8	8	1	0	0	9	9	0.529412	2	0.389382	4	138215713	138216189	0.393111	0.389382	0.323238	0.322598	ENSMUSG00000078519	1	1	400	ENSMUSG00000078519	9	9	4	4	1
2310030A07Rik	0.01023	0.01023	0.01023	1.10684	0.0120308	0.0120308	0.0120308	1.12659	3.10205e-08	1.07565	0.0163673	0.986941	1	0.0957498	0.09504	ENSMUSG00000099447	1	1	610	ENSMUSG00000099447	7	47	2	3	0.666667	1	2	5	44	0.93617	4	0.0957498	1	150320680	150346771	0.09504	0.0957498	0.10598	0.107071	ENSMUSG00000099447	1	1	610	ENSMUSG00000099447	3	26	2	2	1
2310030G06Rik	0.0493403	0.0493403	0.0493403	1.06995	0.043324	0.043324	0.043324	1.0611	1.20213e-07	1.03979	0.02357	0.981196	1	0.705403	0.709109	ENSMUSG00000032062	1	1	1242	ENSMUSG00000032062	123	123	45	45	1	15	15	78	78	0.634146	4	0.705403	9	50739690	50746521	0.709109	0.705403	0.754743	0.752434	ENSMUSG00000032062	1	1	1242	ENSMUSG00000032062	68	68	29	29	1
2310031A07Rik	0.218092	0.218092	0.218092	1.21327	0.205635	0.205635	0.205635	1.20057	7.84276e-07	1.17907	0.123621	0.901616	1	1.02262	1.02527	ENSMUSG00000097457	1	0	990	ENSMUSG00000097457	30	110	0	52	0	0	0	30	58	0.527273	2	1.02262	11	46440361	46447248	1.02527	1.02262	1.24071	1.2309	ENSMUSG00000097457	1	0	990	ENSMUSG00000097457	25	92	0	38	0
2310033P09Rik	2.25386	2.25386	2.25386	1.17218	2.00652	2.00652	2.00652	1.15192	7.80062e-06	1.13914	0.346822	0.728726	1	13.0905	13.2081	ENSMUSG00000020441	1	1	1285	ENSMUSG00000020441	773	941	698	864	0.80787	498	498	75	77	0.0818278	7	13.0905	11	59208320	59210738	13.2081	13.0905	15.3444	15.2146	ENSMUSG00000020441	1	1	1285	ENSMUSG00000020441	546	658	500	610	0.819672
2310034C09Rik	0.0135885	0.0135885	0.0135885	1.66026	0.0148896	0.0148896	0.0148896	1.78335	5.40717e-08	1.61347	0.0549191	0.956203	1	0.0205805	0.0190076	ENSMUSG00000068078	1	1	946	ENSMUSG00000068078	1	1	1	1	1	0	0	0	0	0	1	0.0205805	16	88758846	88759792	0.0190076	0.0205805	0.034169	0.0338972	ENSMUSG00000068078	1	0	946	ENSMUSG00000068078	0	1	0	1	0
2310034G01Rik	0	0	0	1	0	0	0	1	0	1	0	1	1	0	0	ENSMUSG00000099655	2	0	1373	ENSMUSG00000099655	0	0	0	0	#NUM!	0	0	0	0	#NUM!	4	0	19	46348200	46350302	0	0	0	0	ENSMUSG00000099655	2	0	1373	ENSMUSG00000099655	0	0	0	0	#NUM!
2310034O05Rik	0.0518255	0.0518255	-0.0518255	#DIV/0!	0.0522976	0.0522976	-0.0522976	#DIV/0!	-2.21955e-07	#DIV/0!	-0.227652	0.819917	1	0.0518255	0.0522976	ENSMUSG00000100157	2	1	1127	ENSMUSG00000100157	11	11	3	3	1	3	3	8	8	0.727273	6	0.0518255	5	100210691	100218049	0.0522976	0.0518255	0	0	ENSMUSG00000100157	2	0	1127	ENSMUSG00000100157	2	2	0	0	#NUM!
2310035C23Rik	0.153081	0.153081	-0.153081	-1.02536	0.2892	0.2892	-0.2892	-1.04845	-1.38417e-06	-1.0551	-0.0937318	0.925322	1	6.18913	6.25802	ENSMUSG00000026319	12	8	9500	ENSMUSG00000026319	3660	3660	3020	3020	1	1834	1834	640	640	0.174863	54	6.18913	1	105663860	105755191	6.25802	6.18913	6.03605	5.96882	ENSMUSG00000026319	12	8	9500	ENSMUSG00000026319	2094	2097	1774	1774	1
2310036O22Rik	1.39866	1.39866	-1.39866	-1.05281	1.61351	1.61351	-1.61351	-1.06127	-9.18664e-06	-1.08335	-0.294958	0.768026	1	27.8817	27.9463	ENSMUSG00000041203	1	1	891	ENSMUSG00000041203	2331	2331	1276	1276	1	501	501	1055	1055	0.452595	3	27.8817	8	85026832	85030285	27.9463	27.8817	26.483	26.3328	ENSMUSG00000041203	1	1	891	ENSMUSG00000041203	1292	1292	730	730	1
2310039H08Rik	0.00855681	0.00855681	-0.00855681	-1.20463	0.00953958	0.00953958	-0.00953958	-1.23029	-4.16939e-08	-1.23956	-0.0324754	0.974093	1	0.0503729	0.050963	ENSMUSG00000062619	1	0	773	ENSMUSG00000062619	0	2	0	2	0	0	0	0	0	0	1	0.0503729	17	46772634	46773407	0.050963	0.0503729	0.0418161	0.0414234	ENSMUSG00000062619	1	0	773	ENSMUSG00000062619	0	1	0	1	0
2310039L15Rik	0.0200229	0.0200229	0.0200229	1.66026	0.0195832	0.0195832	0.0195832	1.64821	7.96758e-08	1.61347	0.0666656	0.946848	1	0.0303257	0.0302112	ENSMUSG00000100550	1	1	642	ENSMUSG00000100550	20	20	1	1	1	0	0	19	19	0.95	3	0.0303257	10	95336275	95363216	0.0302112	0.0303257	0.0503486	0.0497944	ENSMUSG00000100550	1	1	642	ENSMUSG00000100550	13	13	1	1	1
2310040G07Rik	0	0	0	1	0	0	0	1	0	1	0	1	1	0	0	ENSMUSG00000072852	1	0	462	ENSMUSG00000072852	0	23	0	0	#NUM!	0	0	0	23	1	2	0	5	76928367	76947758	0	0	0	0	ENSMUSG00000072852	1	0	462	ENSMUSG00000072852	0	23	0	0	#NUM!
2310040G24Rik	0.0663469	0.0663469	0.0663469	1.66026	0.06908	0.06908	0.06908	1.69442	2.6401e-07	1.61347	0.121352	0.903412	1	0.100486	0.0994783	ENSMUSG00000101655	2	1	775	ENSMUSG00000101655	56	56	4	4	1	1	1	52	52	0.928571	4	0.100486	6	86483375	86488227	0.0994783	0.100486	0.166833	0.168558	ENSMUSG00000101655	2	1	775	ENSMUSG00000101655	26	26	4	4	1
2310043L19Rik	0	0	0	1	0	0	0	1	0	1	0	1	1	0	0	ENSMUSG00000101746	1	0	698	ENSMUSG00000101746	0	0	0	0	#NUM!	0	0	0	0	#NUM!	3	0	1	177641541	177642943	0	0	0	0	ENSMUSG00000101746	1	0	698	ENSMUSG00000101746	0	0	0	0	#NUM!
2310043M15Rik	0.0125365	0.0125365	-0.0125365	#DIV/0!	0.00793958	0.00793958	-0.00793958	#DIV/0!	-5.36904e-08	#DIV/0!	-0.111966	0.91085	1	0.0125365	0.00793958	ENSMUSG00000097768	1	0	1553	ENSMUSG00000097768	0	1	0	1	0	0	0	0	0	0	2	0.0125365	16	93792149	93794888	0.00793958	0.0125365	0	0	ENSMUSG00000097768	1	0	1553	ENSMUSG00000097768	0	0	0	0	#NUM!
2310043O21Rik	0	0	0	1	0	0	0	1	0	1	0	1	1	0	0	ENSMUSG00000102106	1	0	621	ENSMUSG00000102106	111	111	0	0	#NUM!	0	0	111	111	1	3	0	15	38549343	38594934	0	0	0	0	ENSMUSG00000102106	1	0	621	ENSMUSG00000102106	38	38	0	0	#NUM!
2310044K18Rik	0	0	0	1	0	0	0	1	0	1	0	1	1	0	0	ENSMUSG00000085080	1	0	618	ENSMUSG00000085080	0	0	0	0	#NUM!	0	0	0	0	#NUM!	2	0	7	83659574	83660963	0	0	0	0	ENSMUSG00000085080	1	0	618	ENSMUSG00000085080	0	0	0	0	#NUM!
2310045N01Rik	0.87532	0.87532	0.87532	1.13463	0.77314	0.77314	0.77314	1.1176	2.85837e-06	1.10266	0.181863	0.85569	1	6.50154	6.5742	ENSMUSG00000002345	6	5	2743	ENSMUSG00000002345	2219	2450	848	916	0.925764	724	782	1371	1534	0.626122	24	6.50154	8	70139498	70167488	6.5742	6.50154	7.37686	7.34734	ENSMUSG00000002345	6	5	2743	ENSMUSG00000002345	1390	1546	584	626	0.932907
2310046K23Rik	0	0	0	1	0	0	0	1	0	1	0	1	1	0	0	ENSMUSG00000102308	1	0	677	ENSMUSG00000102308	0	0	0	0	#NUM!	0	0	0	0	#NUM!	2	0	3	92532504	92534511	0	0	0	0	ENSMUSG00000102308	1	0	677	ENSMUSG00000102308	0	0	0	0	#NUM!
2310047D07Rik	0.0312387	0.0312387	0.0312387	1.66026	0.030853	0.030853	0.030853	1.64429	1.24306e-07	1.61347	0.0832692	0.933638	1	0.0473126	0.047887	ENSMUSG00000100783	2	1	823	ENSMUSG00000100783	28	48	1	2	0.5	1	1	27	46	0.958333	5	0.0473126	5	149231331	149237984	0.047887	0.0473126	0.0785512	0.0787401	ENSMUSG00000100783	2	1	823	ENSMUSG00000100783	26	40	1	2	0.5
2310047M10Rik	0.144471	0.144471	-0.144471	-1.01189	0.337483	0.337483	-0.337483	-1.02802	-2.08548e-06	-1.04123	-0.0998747	0.920444	1	12.2963	12.3837	ENSMUSG00000045176	1	1	1862	ENSMUSG00000045176	722	1176	722	1176	0.613946	0	0	0	0	0	1	12.2963	11	69059716	69061578	12.3837	12.2963	12.1518	12.0462	ENSMUSG00000045176	1	1	1862	ENSMUSG00000045176	451	700	451	700	0.644286
2310050C09Rik	0	0	0	1	0	0	0	1	0	1	0	1	1	0	0	ENSMUSG00000090314	1	0	1078	ENSMUSG00000090314	0	0	0	0	#NUM!	0	0	0	0	#NUM!	2	0	3	92868358	92870216	0	0	0	0	ENSMUSG00000090314	1	0	1078	ENSMUSG00000090314	0	0	0	0	#NUM!
2310057J18Rik	0.00711993	0.00711993	-0.00711993	-1.20463	0.00763985	0.00763985	-0.00763985	-1.22038	-3.46925e-08	-1.23956	-0.0296235	0.976367	1	0.0419141	0.042307	ENSMUSG00000015519	4	1	1858	ENSMUSG00000015519	16	16	4	4	1	3	3	12	12	0.75	12	0.0419141	10	28972287	28986303	0.042307	0.0419141	0.0347942	0.0346672	ENSMUSG00000015519	4	0	1858	ENSMUSG00000015519	10	10	2	2	1
2310057M21Rik	0.342803	0.342803	0.342803	1.05247	0.207489	0.207489	0.207489	1.03144	6.38135e-07	1.02281	0.0412817	0.967071	1	6.53368	6.60017	ENSMUSG00000040177	1	1	2214	ENSMUSG00000040177	658	836	658	743	0.885599	579	579	0	93	0.111244	6	6.53368	7	131342717	131362698	6.60017	6.53368	6.87648	6.80766	ENSMUSG00000040177	1	1	2214	ENSMUSG00000040177	409	516	409	471	0.868365
2310057N15Rik	0.0443119	0.0443119	-0.0443119	-2.40926	0.044443	0.044443	-0.044443	-2.42061	-1.93572e-07	-2.47913	-0.139186	0.889304	1	0.0757553	0.0757276	ENSMUSG00000048830	1	1	1028	ENSMUSG00000048830	4	4	4	4	1	0	0	0	0	0	1	0.0757553	16	88773178	88774206	0.0757276	0.0757553	0.0314434	0.0312846	ENSMUSG00000048830	1	1	1028	ENSMUSG00000048830	1	1	1	1	1
2310058D17Rik	0.532849	0.532849	-0.532849	-1.26516	0.58904	0.58904	-0.58904	-1.29618	-2.52461e-06	-1.30185	-0.279752	0.779668	1	2.54236	2.5778	ENSMUSG00000085379	1	1	3201	ENSMUSG00000085379	2681	3054	381	418	0.911483	4	4	2300	2636	0.86313	2	2.54236	11	58965747	58978050	2.5778	2.54236	2.00951	1.98876	ENSMUSG00000085379	1	1	3201	ENSMUSG00000085379	1324	1508	187	199	0.939698
2310061I04Rik	0.129302	0.129302	0.129302	1.00722	0.1154	0.1154	-0.1154	-1.00643	-1.62489e-06	-1.02163	-0.0641634	0.94884	1	17.9206	18.0621	ENSMUSG00000050705	9	7	2414	ENSMUSG00000050705	2321	2325	2221	2222	0.99955	1309	1309	100	103	0.0443011	22	17.9206	17	35892676	35897431	18.0621	17.9206	18.0499	17.9467	ENSMUSG00000050705	9	7	2414	ENSMUSG00000050705	1403	1407	1348	1348	1
2310061N02Rik	0.0407101	0.0407101	0.0407101	#DIV/0!	0.0404263	0.0404263	0.0404263	#DIV/0!	1.69437e-07	#DIV/0!	0.201767	0.840099	1	0	0	ENSMUSG00000050704	1	0	794	ENSMUSG00000050704	0	0	0	0	#NUM!	0	0	0	0	#NUM!	1	0	16	88707168	88707962	0	0	0.0407101	0.0404263	ENSMUSG00000050704	1	1	794	ENSMUSG00000050704	1	1	1	1	1
2310065F04Rik	0.0497747	0.0497747	-0.0497747	-1.23633	0.0482692	0.0482692	-0.0482692	-1.22718	-2.38594e-07	-1.27218	-0.0822033	0.934485	1	0.260389	0.260737	ENSMUSG00000087410	2	1	2916	ENSMUSG00000087410	76	76	39	39	1	0	0	37	37	0.486842	8	0.260389	11	67112460	67120080	0.260737	0.260389	0.210615	0.212467	ENSMUSG00000087410	2	1	2916	ENSMUSG00000087410	47	47	19	19	1
2310067B10Rik	1.71447	1.71447	-1.71447	-1.0774	2.09435	2.09435	-2.09435	-1.09519	-1.00164e-05	-1.10864	-0.34949	0.726722	1	23.8661	24.0962	ENSMUSG00000020747	7	6	5920	ENSMUSG00000020747	8022	8022	7257	7257	1	6142	6142	765	765	0.0953628	47	23.8661	11	115765432	115799366	24.0962	23.8661	22.1517	22.0019	ENSMUSG00000020747	7	5	5920	ENSMUSG00000020747	4494	4494	4057	4057	1
2310068J16Rik	0	0	0	1	0	0	0	1	0	1	0	1	1	0	0	ENSMUSG00000100084	0	0	0	ENSMUSG00000100084	0	0	0	0	#NUM!	0	0	0	0	#NUM!	0	0	15	99972163	99973287	0	0	0	0	ENSMUSG00000100084	0	0	0	ENSMUSG00000100084	0	0	0	0	#NUM!
2310069B03Rik	0.0169947	0.0169947	0.0169947	#DIV/0!	0.0186693	0.0186693	0.0186693	#DIV/0!	7.07324e-08	#DIV/0!	0.130364	0.896279	1	0	0	ENSMUSG00000100291	3	0	1902	ENSMUSG00000100291	0	0	0	0	#NUM!	0	0	0	0	#NUM!	8	0	6	82877863	82881853	0	0	0.0169947	0.0186693	ENSMUSG00000100291	3	0	1902	ENSMUSG00000100291	1	1	1	1	1
2310069G16Rik	0.092155	0.092155	0.092155	4.98078	0.0930692	0.0930692	0.0930692	5.16959	3.80759e-07	4.84041	0.24466	0.80672	1	0.02315	0.0223209	ENSMUSG00000097102	1	1	841	ENSMUSG00000097102	24	32	1	1	1	0	0	23	31	0.96875	3	0.02315	15	44787781	44805827	0.0223209	0.02315	0.115305	0.11539	ENSMUSG00000097102	1	1	841	ENSMUSG00000097102	18	19	3	3	1
2310075C17Rik	0	0	0	1	0	0	0	1	0	1	0	1	1	0	0	ENSMUSG00000089718	1	0	326	ENSMUSG00000089718	0	0	0	0	#NUM!	0	0	0	0	#NUM!	2	0	9	112227578	112228242	0	0	0	0	ENSMUSG00000089718	1	0	326	ENSMUSG00000089718	0	0	0	0	#NUM!
2310079G19Rik	0	0	0	1	0	0	0	1	0	1	0	1	1	0	0	ENSMUSG00000045331	1	0	881	ENSMUSG00000045331	0	0	0	0	#NUM!	0	0	0	0	#NUM!	1	0	16	88626785	88627666	0	0	0	0	ENSMUSG00000045331	1	0	881	ENSMUSG00000045331	0	0	0	0	#NUM!
2310081O03Rik	0	0	0	1	0	0	0	1	0	1	0	1	1	0	0	ENSMUSG00000085020	1	0	759	ENSMUSG00000085020	0	0	0	0	#NUM!	0	0	0	0	#NUM!	2	0	4	56220616	56224521	0	0	0	0	ENSMUSG00000085020	1	0	759	ENSMUSG00000085020	0	0	0	0	#NUM!
2410002F23Rik	1.79169	1.79169	1.79169	1.11447	1.48391	1.48391	1.48391	1.09376	5.56786e-06	1.08306	0.229378	0.818575	1	15.6519	15.8265	ENSMUSG00000045411	19	16	5233	ENSMUSG00000045411	1041	4303	1039	4207	0.246969	1034	1076	2	96	0.02231	43	15.6519	7	44246721	44252319	15.8265	15.6519	17.4436	17.3104	ENSMUSG00000045411	19	15	5233	ENSMUSG00000045411	710	2884	710	2824	0.251416
2410003L11Rik	0.0738557	0.0738557	-0.0738557	-3.61389	0.0728006	0.0728006	-0.0728006	-3.55192	-3.19715e-07	-3.71869	-0.208013	0.835219	1	0.102111	0.101328	ENSMUSG00000085860	2	1	1144	ENSMUSG00000085860	14	14	6	6	1	6	6	8	8	0.571429	6	0.102111	11	97598510	97622893	0.101328	0.102111	0.0282551	0.0285278	ENSMUSG00000085860	2	1	1144	ENSMUSG00000085860	12	12	1	1	1
2410004B18Rik	0.170277	0.170277	0.170277	1.02718	0.0463561	0.0463561	0.0463561	1.00732	-4.75977e-08	-1.00178	-0.00316328	0.997476	1	6.26581	6.33029	ENSMUSG00000036873	7	7	2029	ENSMUSG00000036873	957	957	653	653	1	268	268	304	304	0.317659	17	6.26581	3	145938013	145944829	6.33029	6.26581	6.43609	6.37664	ENSMUSG00000036873	7	7	2029	ENSMUSG00000036873	553	553	404	404	1
2410004I01Rik	0.0111448	0.0111448	-0.0111448	-1.20463	0.0127183	0.0127183	-0.0127183	-1.23659	-5.43039e-08	-1.23956	-0.0370625	0.970435	1	0.0656078	0.0664746	ENSMUSG00000085338	1	1	1187	ENSMUSG00000085338	4	4	4	4	1	3	3	0	0	0	3	0.0656078	11	102958299	102964387	0.0664746	0.0656078	0.0544631	0.0537562	ENSMUSG00000085338	1	1	1187	ENSMUSG00000085338	2	2	2	2	1
2410004P03Rik	0.0148547	0.0148547	-0.0148547	-1.32509	0.0167621	0.0167621	-0.0167621	-1.37273	-6.91343e-08	-1.36352	-0.0501275	0.960021	1	0.0605486	0.061733	ENSMUSG00000071398	3	1	3537	ENSMUSG00000071398	13	13	11	11	1	6	6	2	2	0.153846	9	0.0605486	12	17003318	17011727	0.061733	0.0605486	0.0456939	0.0449709	ENSMUSG00000071398	3	1	3537	ENSMUSG00000071398	8	8	5	5	1
2410006H16Rik	2.60037	2.60037	2.60037	1.17141	2.36821	2.36821	2.36821	1.15483	8.99169e-06	1.13839	0.371424	0.710322	1	15.1707	15.296	ENSMUSG00000086841	1	1	462	ENSMUSG00000086841	486	486	360	360	1	360	360	126	126	0.259259	5	15.1707	11	62602876	62604807	15.296	15.1707	17.7711	17.6642	ENSMUSG00000086841	1	1	462	ENSMUSG00000086841	332	332	254	254	1
2410012E07Rik	0.0284187	0.0284187	0.0284187	1.66026	0.0273773	0.0273773	0.0273773	1.62836	1.13084e-07	1.61347	0.0794218	0.936697	1	0.0430415	0.0435698	ENSMUSG00000099528	1	1	1357	ENSMUSG00000099528	7	7	3	3	1	0	0	4	4	0.571429	4	0.0430415	14	70852932	70873954	0.0435698	0.0430415	0.0714602	0.0709471	ENSMUSG00000099528	1	1	1357	ENSMUSG00000099528	9	10	3	3	1
2410012M07Rik	0.268632	0.268632	0.268632	1.58304	0.263484	0.263484	0.263484	1.56929	1.06245e-06	1.53842	0.231374	0.817024	1	0.460744	0.46283	ENSMUSG00000090470	1	1	1817	ENSMUSG00000090470	43	43	43	43	1	0	0	0	0	0	1	0.460744	9	98864766	98866583	0.46283	0.460744	0.729376	0.726313	ENSMUSG00000090470	1	1	1817	ENSMUSG00000090470	41	41	41	41	1
2410015M20Rik	0.417169	0.417169	-0.417169	-1.02486	0.756244	0.756244	-0.756244	-1.04562	-3.81233e-06	-1.05458	-0.154846	0.876943	1	17.1999	17.3323	ENSMUSG00000049760	1	1	755	ENSMUSG00000049760	700	700	667	667	1	586	586	33	33	0.0471429	4	17.1999	17	56607451	56609771	17.3323	17.1999	16.7827	16.5761	ENSMUSG00000049760	1	1	755	ENSMUSG00000049760	417	417	392	392	1
2410016O06Rik	0.0500992	0.0500992	-0.0500992	-1.01143	0.134942	0.134942	-0.134942	-1.03117	-7.43416e-07	-1.04077	-0.0592972	0.952715	1	4.43159	4.46413	ENSMUSG00000046791	1	1	2346	ENSMUSG00000046791	426	534	426	534	0.797753	0	0	0	0	0	1	4.43159	12	83950607	83952953	4.46413	4.43159	4.38149	4.32918	ENSMUSG00000046791	1	1	2346	ENSMUSG00000046791	255	318	255	318	0.801887
2410017I17Rik	0	0	0	1	0	0	0	1	0	1	0	1	1	0	0	ENSMUSG00000038311	3	0	2518	ENSMUSG00000038311	7	7	0	0	#NUM!	0	0	7	7	1	10	0	17	36145017	36163176	0	0	0	0	ENSMUSG00000038311	3	0	2518	ENSMUSG00000038311	2	2	0	0	#NUM!
2410018L13Rik	0.190748	0.190748	0.190748	1.33937	0.18885	0.18885	0.18885	1.33629	7.26058e-07	1.30162	0.150255	0.880563	1	0.562063	0.561573	ENSMUSG00000073164	5	5	4122	ENSMUSG00000073164	844	848	119	119	1	23	23	725	729	0.85967	15	0.562063	12	22953996	23010284	0.561573	0.562063	0.752811	0.750423	ENSMUSG00000073164	5	3	4122	ENSMUSG00000073164	547	549	96	96	1
2410021H03Rik	0	0	0	1	0	0	0	1	0	1	0	1	1	0	0	ENSMUSG00000100572	1	0	764	ENSMUSG00000100572	0	0	0	0	#NUM!	0	0	0	0	#NUM!	3	0	17	69275361	69277208	0	0	0	0	ENSMUSG00000100572	1	0	764	ENSMUSG00000100572	0	0	0	0	#NUM!
2410022M11Rik	0	0	0	1	0	0	0	1	0	1	0	1	1	0	0	ENSMUSG00000100017	0	0	0	ENSMUSG00000100017	438	438	0	0	#NUM!	0	0	438	438	1	0	0	14	56811952	56815597	0	0	0	0	ENSMUSG00000100017	0	0	0	ENSMUSG00000100017	275	275	0	0	#NUM!
2410024N13Rik	0	0	0	1	0	0	0	1	0	1	0	1	1	0	0	ENSMUSG00000054379	1	0	669	ENSMUSG00000054379	0	0	0	0	#NUM!	0	0	0	0	#NUM!	5	0	3	103198225	103198975	0	0	0	0	ENSMUSG00000054379	1	0	669	ENSMUSG00000054379	0	0	0	0	#NUM!
2410080I02Rik	0.0780769	0.0780769	0.0780769	#DIV/0!	0.0783224	0.0783224	0.0783224	#DIV/0!	3.24959e-07	#DIV/0!	0.279422	0.779921	1	0	0	ENSMUSG00000044387	1	0	414	ENSMUSG00000044387	4	4	0	0	#NUM!	0	0	4	4	1	2	0	19	23134899	23135717	0	0	0.0780769	0.0783224	ENSMUSG00000044387	1	1	414	ENSMUSG00000044387	2	2	1	1	1
2410089E03Rik	0.837573	0.837573	-0.837573	-1.06293	1.08772	1.08772	-1.08772	-1.08244	-5.19365e-06	-1.09375	-0.234619	0.814505	1	14.1475	14.2818	ENSMUSG00000039801	5	3	13017	ENSMUSG00000039801	10810	10812	9459	9459	1	6595	6595	1351	1353	0.125139	61	14.1475	15	8169105	8271158	14.2818	14.1475	13.31	13.1941	ENSMUSG00000039801	5	4	13017	ENSMUSG00000039801	6124	6124	5360	5360	1
2410124H12Rik	0	0	0	1	0	0	0	1	0	1	0	1	1	0	0	ENSMUSG00000051297	1	0	706	ENSMUSG00000051297	0	0	0	0	#NUM!	0	0	0	0	#NUM!	3	0	16	92478741	92497366	0	0	0	0	ENSMUSG00000051297	1	0	706	ENSMUSG00000051297	1	1	0	0	#NUM!
2410127L17Rik	1.2906	1.2906	1.2906	1.06748	1.03273	1.03273	1.03273	1.05359	3.06316e-06	1.0374	0.115418	0.908114	1	19.1245	19.2711	ENSMUSG00000024726	1	1	2090	ENSMUSG00000024726	1391	2436	1008	2053	0.490989	604	1477	383	383	0.157225	8	19.1245	19	18670779	18704788	19.2711	19.1245	20.4151	20.3038	ENSMUSG00000024726	1	1	2090	ENSMUSG00000024726	868	1537	651	1320	0.493182
2410131K14Rik	0.0673532	0.0673532	-0.0673532	-1.02622	0.138337	0.138337	-0.138337	-1.0545	-5.98563e-07	-1.05598	-0.0621138	0.950472	1	2.63655	2.67642	ENSMUSG00000032840	1	1	5649	ENSMUSG00000032840	809	809	765	765	1	131	131	44	44	0.0543881	5	2.63655	5	118245226	118266093	2.67642	2.63655	2.5692	2.53808	ENSMUSG00000032840	1	1	5649	ENSMUSG00000032840	475	475	449	449	1
2410137M14Rik	0.0150157	0.0150157	-0.0150157	-1.20463	0.0148536	0.0148536	-0.0148536	-1.20327	-7.31654e-08	-1.23956	-0.0430201	0.965686	1	0.0883956	0.0879259	ENSMUSG00000064308	2	1	881	ENSMUSG00000064308	24	24	4	4	1	2	2	20	20	0.833333	7	0.0883956	17	36977700	36981237	0.0879259	0.0883956	0.0733799	0.0730723	ENSMUSG00000064308	2	2	881	ENSMUSG00000064308	9	9	2	2	1
2410141K09Rik	0.669968	0.669968	-0.669968	-1.55675	0.689893	0.689893	-0.689893	-1.57641	-3.01454e-06	-1.6019	-0.405726	0.684944	1	1.87332	1.88677	ENSMUSG00000074832	4	3	3492	ENSMUSG00000074832	612	613	336	336	1	68	68	276	277	0.451876	11	1.87332	13	66418113	66441118	1.88677	1.87332	1.20335	1.19688	ENSMUSG00000074832	4	2	3492	ENSMUSG00000074832	236	237	130	130	1
2410152P15Rik	0	0	0	1	0	0	0	1	0	1	0	1	1	0	0	ENSMUSG00000084825	1	0	871	ENSMUSG00000084825	2	2	0	0	#NUM!	0	0	2	2	1	2	0	19	6617670	6674548	0	0	0	0	ENSMUSG00000084825	1	0	871	ENSMUSG00000084825	0	1	0	0	#NUM!
2500002B13Rik	0.119226	0.119226	0.119226	1.25859	0.115434	0.115434	0.115434	1.24897	4.40572e-07	1.22311	0.102406	0.918435	1	0.461072	0.46364	ENSMUSG00000096917	1	1	2618	ENSMUSG00000096917	112	112	62	62	1	17	17	50	50	0.446429	3	0.461072	8	57488053	57508877	0.46364	0.461072	0.580298	0.579074	ENSMUSG00000096917	1	1	2618	ENSMUSG00000096917	77	77	47	47	1
2500004C02Rik	0.553451	0.553451	0.553451	1.22113	0.507034	0.507034	0.507034	1.20001	2.0014e-06	1.18672	0.201304	0.840461	1	2.50278	2.53509	ENSMUSG00000073236	3	3	2147	ENSMUSG00000073236	725	726	276	276	1	25	25	449	450	0.619835	6	2.50278	2	153341156	153346073	2.53509	2.50278	3.05624	3.04212	ENSMUSG00000073236	3	3	2147	ENSMUSG00000073236	467	467	203	203	1
2510002D24Rik	0.173595	0.173595	-0.173595	-1.20463	0.182553	0.182553	-0.182553	-1.21674	-8.45858e-07	-1.23956	-0.146274	0.883705	1	1.02193	1.02481	ENSMUSG00000071632	4	3	1486	ENSMUSG00000071632	61	105	56	78	0.717949	51	51	5	27	0.257143	8	1.02193	16	18836577	18840160	1.02481	1.02193	0.848337	0.842255	ENSMUSG00000071632	4	2	1486	ENSMUSG00000071632	28	52	28	39	0.717949
2510009E07Rik	0.366114	0.366114	-0.366114	-1.48339	0.375553	0.375553	-0.375553	-1.49783	-1.65939e-06	-1.52641	-0.285732	0.775083	1	1.12351	1.12993	ENSMUSG00000043391	1	1	5164	ENSMUSG00000043391	333	333	298	298	1	11	11	35	35	0.105105	2	1.12351	16	21649044	21694665	1.12993	1.12351	0.757394	0.754378	ENSMUSG00000043391	1	1	5164	ENSMUSG00000043391	143	143	121	121	1
2510039O18Rik	1.31428	1.31428	-1.31428	-1.0402	2.11865	2.11865	-2.11865	-1.06577	-9.57454e-06	-1.07037	-0.277571	0.781342	1	34.005	34.3312	ENSMUSG00000044496	1	1	2731	ENSMUSG00000044496	5577	5577	4770	4770	1	831	831	807	807	0.144701	3	34.005	4	147940894	147947314	34.3312	34.005	32.6907	32.2126	ENSMUSG00000044496	1	1	2731	ENSMUSG00000044496	3220	3220	2762	2762	1
2510046G10Rik	0	0	0	1	0	0	0	1	0	1	0	1	1	0	0	ENSMUSG00000066175	0	0	0	ENSMUSG00000066175	21	21	0	0	#NUM!	0	0	21	21	1	0	0	7	126648542	126649594	0	0	0	0	ENSMUSG00000066175	0	0	0	ENSMUSG00000066175	12	12	0	0	#NUM!
2600006K01Rik	0.0647975	0.0647975	-0.0647975	-2.40926	0.0647239	0.0647239	-0.0647239	-2.42986	-2.83061e-07	-2.47913	-0.168311	0.866339	1	0.110777	0.10999	ENSMUSG00000039798	1	1	1406	ENSMUSG00000039798	10	10	8	8	1	1	1	2	2	0.2	2	0.110777	2	29868722	29870317	0.10999	0.110777	0.0459798	0.0452658	ENSMUSG00000039798	1	1	1406	ENSMUSG00000039798	4	4	2	2	1
2600014E21Rik	0.0755252	0.0755252	-0.0755252	-1.51219	0.0744738	0.0744738	-0.0744738	-1.50418	-3.41253e-07	-1.55605	-0.132391	0.894675	1	0.222979	0.222188	ENSMUSG00000100303	1	1	10303	ENSMUSG00000100303	204	1078	118	118	1	7	7	86	960	0.890538	11	0.222979	2	75138841	75322897	0.222188	0.222979	0.147454	0.147714	ENSMUSG00000100303	1	1	10303	ENSMUSG00000100303	83	540	47	47	1
2610001A08Rik	0	0	0	1	0	0	0	1	0	1	0	1	1	0	0	ENSMUSG00000103828	0	0	0	ENSMUSG00000103828	0	0	0	0	#NUM!	0	0	0	0	#NUM!	0	0	11	19005606	19006473	0	0	0	0	ENSMUSG00000103828	0	0	0	ENSMUSG00000103828	0	1	0	0	#NUM!
2610001J05Rik	0.0598353	0.0598353	0.0598353	1.02705	0.0319355	0.0319355	0.0319355	1.01435	-1.80041e-08	-1.0019	-0.00201368	0.998393	1	2.2124	2.22471	ENSMUSG00000052419	4	3	3784	ENSMUSG00000052419	430	430	430	430	1	159	159	0	0	0	9	2.2124	6	13867734	13871518	2.22471	2.2124	2.27224	2.25664	ENSMUSG00000052419	4	3	3784	ENSMUSG00000052419	266	266	266	266	1
2610002J02Rik	1.11392	1.11392	1.11392	1.31459	1.05092	1.05092	1.05092	1.29536	4.20881e-06	1.27754	0.34883	0.727217	1	3.54086	3.55807	ENSMUSG00000073684	10	5	1743	ENSMUSG00000073684	480	480	317	317	1	146	146	163	163	0.339583	25	3.54086	4	155249801	155256687	3.55807	3.54086	4.65478	4.609	ENSMUSG00000073684	10	5	1743	ENSMUSG00000073684	389	389	251	251	1
2610002M06Rik	0.264597	0.264597	0.264597	1.1503	0.234776	0.234776	0.234776	1.13276	8.88779e-07	1.11788	0.108285	0.91377	1	1.76042	1.76846	ENSMUSG00000031242	2	1	6337	ENSMUSG00000031242	584	601	573	573	1	142	142	11	28	0.046589	10	1.76042	X	107782750	107816334	1.76846	1.76042	2.02502	2.00323	ENSMUSG00000031242	2	1	6337	ENSMUSG00000031242	401	421	396	397	0.997481
2610005L07Rik	0.481233	0.481233	-0.481233	-1.08102	0.614505	0.614505	-0.614505	-1.10461	-2.77795e-06	-1.11237	-0.187008	0.851655	1	6.42112	6.48856	ENSMUSG00000071793	2	2	4163	ENSMUSG00000071793	1045	1592	998	1373	0.726875	941	1230	47	219	0.137563	9	6.42112	8	20385781	20424814	6.48856	6.42112	5.93988	5.87406	ENSMUSG00000071793	2	1	4163	ENSMUSG00000071793	567	886	541	765	0.70719
2610008E11Rik	0.668732	0.668732	0.668732	1.19683	0.606698	0.606698	0.606698	1.17763	2.3732e-06	1.1631	0.205973	0.836812	1	3.39754	3.41549	ENSMUSG00000060301	1	1	4229	ENSMUSG00000060301	841	844	738	738	1	87	87	103	106	0.125592	6	3.39754	10	79064373	79097600	3.41549	3.39754	4.06628	4.02219	ENSMUSG00000060301	1	1	4229	ENSMUSG00000060301	594	594	532	532	1
2610012C04Rik	0	0	0	1	0	0	0	1	0	1	0	1	1	0	0	ENSMUSG00000102474	0	0	0	ENSMUSG00000102474	0	0	0	0	#NUM!	0	0	0	0	#NUM!	0	0	1	135480391	135481414	0	0	0	0	ENSMUSG00000102474	0	0	0	ENSMUSG00000102474	0	0	0	0	#NUM!
2610015P09Rik	1.34591	1.34591	-1.34591	-1.11565	1.5326	1.5326	-1.5326	-1.13269	-7.16892e-06	-1.148	-0.34187	0.732449	1	12.984	13.0826	ENSMUSG00000022701	6	4	4230	ENSMUSG00000022701	4348	4493	2815	2821	0.997873	1832	1833	1533	1672	0.372134	27	12.984	16	43889799	43964314	13.0826	12.984	11.6381	11.55	ENSMUSG00000022701	6	3	4230	ENSMUSG00000022701	2318	2387	1522	1523	0.999343
2610016A17Rik	0.0116042	0.0116042	-0.0116042	-1.20463	0.0131816	0.0131816	-0.0131816	-1.2362	-5.65427e-08	-1.23956	-0.0378187	0.969832	1	0.0683127	0.0689881	ENSMUSG00000101089	2	1	570	ENSMUSG00000101089	2	2	2	2	1	2	2	0	0	0	4	0.0683127	19	25671133	25672253	0.0689881	0.0683127	0.0567085	0.0558065	ENSMUSG00000101089	2	1	570	ENSMUSG00000101089	2	2	1	1	1
2610020C07Rik	0.0756934	0.0756934	0.0756934	1.17495	0.0727848	0.0727848	0.0727848	1.16746	2.62818e-07	1.14184	0.0642333	0.948784	1	0.432647	0.434642	ENSMUSG00000097537	1	1	2925	ENSMUSG00000097537	936	1077	36	65	0.553846	2	2	900	1012	0.939647	2	0.432647	16	11203382	11225796	0.434642	0.432647	0.508341	0.507427	ENSMUSG00000097537	1	1	2925	ENSMUSG00000097537	534	619	23	46	0.5
2610020F03Rik	0	0	0	1	0	0	0	1	0	1	0	1	1	0	0	ENSMUSG00000097332	1	0	588	ENSMUSG00000097332	0	0	0	0	#NUM!	0	0	0	0	#NUM!	2	0	16	21907921	21908777	0	0	0	0	ENSMUSG00000097332	1	0	588	ENSMUSG00000097332	0	0	0	0	#NUM!
2610020H08Rik	0.605292	0.605292	-0.605292	-1.01639	1.4461	1.4461	-1.4461	-1.03958	-7.0511e-06	-1.04586	-0.193464	0.846596	1	37.5458	37.9834	ENSMUSG00000030924	9	7	4782	ENSMUSG00000030924	12478	12571	9222	9222	1	7690	7690	3256	3349	0.266407	34	37.5458	7	119794005	119848943	37.9834	37.5458	36.9406	36.5373	ENSMUSG00000030924	9	7	4782	ENSMUSG00000030924	7514	7571	5465	5465	1
2610021A01Rik	0.014165	0.014165	0.014165	1.003	0.0757631	0.0757631	-0.0757631	-1.01617	-5.1034e-07	-1.02592	-0.0393204	0.968635	1	4.71655	4.7602	ENSMUSG00000091474	1	1	4004	ENSMUSG00000091474	1060	1060	970	970	1	190	190	90	90	0.0849057	6	4.71655	7	41599260	41628533	4.7602	4.71655	4.73071	4.68444	ENSMUSG00000091474	1	1	4004	ENSMUSG00000091474	650	650	586	586	1
2610024D14Rik	0	0	0	1	0	0	0	1	0	1	0	1	1	0	0	ENSMUSG00000084362	0	0	0	ENSMUSG00000084362	0	0	0	0	#NUM!	0	0	0	0	#NUM!	0	0	11	21099533	21099827	0	0	0	0	ENSMUSG00000084362	0	0	0	ENSMUSG00000084362	0	0	0	0	#NUM!
2610027F03Rik	0	0	0	1	0	0	0	1	0	1	0	1	1	0	0	ENSMUSG00000099957	1	0	603	ENSMUSG00000099957	0	0	0	0	#NUM!	0	0	0	0	#NUM!	3	0	1	120688621	120690403	0	0	0	0	ENSMUSG00000099957	1	0	603	ENSMUSG00000099957	0	0	0	0	#NUM!
2610027K06Rik	0.0149822	0.0149822	0.0149822	1.66026	0.0159648	0.0159648	0.0159648	1.73505	5.96175e-08	1.61347	0.0576667	0.954014	1	0.0226913	0.0217191	ENSMUSG00000087013	3	0	2574	ENSMUSG00000087013	127	167	3	3	1	1	1	124	164	0.982036	9	0.0226913	11	85791660	85832223	0.0217191	0.0226913	0.0376735	0.0376839	ENSMUSG00000087013	3	0	2574	ENSMUSG00000087013	76	102	3	3	1
2610028E06Rik	0.0101731	0.0101731	0.0101731	3.32052	0.0144227	0.0144227	0.0144227	7.57979	4.18115e-08	3.22694	0.0725022	0.942202	1	0.00438395	0.00219197	ENSMUSG00000085562	5	0	4441	ENSMUSG00000085562	8	8	1	1	1	1	1	7	7	0.875	14	0.00438395	4	125887850	125922417	0.00219197	0.00438395	0.014557	0.0166147	ENSMUSG00000085562	5	0	4441	ENSMUSG00000085562	8	8	2	2	1
2610028H24Rik	0.0355731	0.0355731	-0.0355731	-1.10424	0.0389692	0.0389692	-0.0389692	-1.11458	-1.9354e-07	-1.13627	-0.0540476	0.956897	1	0.376822	0.379074	ENSMUSG00000009114	2	1	1705	ENSMUSG00000009114	37	61	22	33	0.666667	18	18	15	28	0.459016	10	0.376822	10	76449080	76461110	0.379074	0.376822	0.341249	0.340105	ENSMUSG00000009114	2	1	1705	ENSMUSG00000009114	26	42	10	18	0.555556
2610034B18Rik	0.119593	0.119593	-0.119593	-1.16849	0.129653	0.129653	-0.129653	-1.18392	-5.97859e-07	-1.20238	-0.113991	0.909245	1	0.829383	0.834603	ENSMUSG00000039043	1	1	2277	ENSMUSG00000039043	105	105	97	97	1	50	50	8	8	0.0761905	6	0.829383	7	79925360	79935359	0.834603	0.829383	0.70979	0.70495	ENSMUSG00000039043	1	1	2277	ENSMUSG00000039043	53	53	50	50	1
2610034O05Rik	0	0	0	1	0	0	0	1	0	1	0	1	1	0	0	ENSMUSG00000104429	0	0	0	ENSMUSG00000104429	0	0	0	0	#NUM!	0	0	0	0	#NUM!	0	0	10	80508768	80509623	0	0	0	0	ENSMUSG00000104429	0	0	0	ENSMUSG00000104429	0	0	0	0	#NUM!
2610035D17Rik	0.186696	0.186696	-0.186696	-1.07803	0.245976	0.245976	-0.245976	-1.10389	-1.08837e-06	-1.10929	-0.115525	0.908029	1	2.57936	2.61359	ENSMUSG00000087259	4	4	2121	ENSMUSG00000087259	724	730	281	281	1	45	45	443	449	0.615068	8	2.57936	11	113043894	113201838	2.61359	2.57936	2.39266	2.36761	ENSMUSG00000087259	4	4	2121	ENSMUSG00000087259	391	392	157	157	1
2610035F20Rik	0	0	0	1	0	0	0	1	0	1	0	1	1	0	0	ENSMUSG00000085555	2	0	2352	ENSMUSG00000085555	0	0	0	0	#NUM!	0	0	0	0	#NUM!	7	0	14	122470283	122475199	0	0	0	0	ENSMUSG00000085555	2	0	2352	ENSMUSG00000085555	1	1	0	0	#NUM!
2610037D02Rik	0.00840811	0.00840811	-0.00840811	-1.07078	0.00826926	0.00826926	-0.00826926	-1.06945	-5.03478e-08	-1.10184	-0.0240276	0.980831	1	0.127197	0.127333	ENSMUSG00000097536	1	1	2449	ENSMUSG00000097536	1682	1747	16	16	1	1	1	1666	1731	0.990841	7	0.127197	15	96134818	96284495	0.127333	0.127197	0.118789	0.119063	ENSMUSG00000097536	1	1	2449	ENSMUSG00000097536	988	1018	9	9	1
2610042L04Rik	0.18383	0.18383	0.18383	1.5565	0.181848	0.181848	0.181848	1.54903	7.25235e-07	1.51263	0.18747	0.851292	1	0.330335	0.331215	ENSMUSG00000079388	2	1	1886	ENSMUSG00000079388	42	49	27	32	0.84375	6	6	15	17	0.346939	8	0.330335	14	4334762	4354688	0.331215	0.330335	0.514165	0.513063	ENSMUSG00000079388	2	1	1886	ENSMUSG00000079388	40	42	29	30	0.966667
2610044O15Rik8	0.0294253	0.0294253	-0.0294253	-1.0193	0.0568642	0.0568642	-0.0568642	-1.03758	-3.10028e-07	-1.04886	-0.0418388	0.966627	1	1.5539	1.57019	ENSMUSG00000071302	6	3	3859	ENSMUSG00000071302	493	493	308	308	1	50	50	185	185	0.375254	14	1.5539	8	129216353	129234406	1.57019	1.5539	1.52447	1.51333	ENSMUSG00000071302	6	3	3859	ENSMUSG00000071302	273	273	182	182	1
2610105M22Rik	0	0	0	1	0	0	0	1	0	1	0	1	1	0	0	ENSMUSG00000103259	0	0	0	ENSMUSG00000103259	0	0	0	0	#NUM!	0	0	0	0	#NUM!	0	0	9	35361960	35363113	0	0	0	0	ENSMUSG00000103259	0	0	0	ENSMUSG00000103259	0	0	0	0	#NUM!
2610203C20Rik	0.397489	0.397489	0.397489	1.25485	0.361282	0.361282	0.361282	1.22923	1.46611e-06	1.21948	0.185433	0.85289	1	1.55971	1.57604	ENSMUSG00000074415	12	6	8588	ENSMUSG00000074415	1593	1595	688	688	1	7	7	905	907	0.568652	32	1.55971	9	41376396	41617772	1.57604	1.55971	1.9572	1.93732	ENSMUSG00000074415	12	6	8588	ENSMUSG00000074415	1094	1095	520	520	1
2610203C22Rik	0.00950611	0.00950611	-0.00950611	-1.1444	0.01048	0.01048	-0.01048	-1.16157	-4.86583e-08	-1.17759	-0.0306382	0.975558	1	0.0753388	0.0753428	ENSMUSG00000079671	5	2	4910	ENSMUSG00000079671	25	170	13	19	0.684211	3	3	12	151	0.888235	13	0.0753388	1	9560831	9631175	0.0753428	0.0753388	0.0658326	0.0648628	ENSMUSG00000079671	5	1	4910	ENSMUSG00000079671	9	46	7	10	0.7
2610204G07Rik	0	0	0	1	0	0	0	1	0	1	0	1	1	0	0	ENSMUSG00000084860	1	0	992	ENSMUSG00000084860	0	0	0	0	#NUM!	0	0	0	0	#NUM!	2	0	13	104684930	104694994	0	0	0	0	ENSMUSG00000084860	1	0	992	ENSMUSG00000084860	0	0	0	0	#NUM!
2610206C17Rik	0.0483393	0.0483393	0.0483393	1.0761	0.0406579	0.0406579	0.0406579	1.06381	1.24515e-07	1.04577	0.0256892	0.979505	1	0.635246	0.637209	ENSMUSG00000085236	1	1	1655	ENSMUSG00000085236	340	341	54	54	1	2	2	286	287	0.841642	3	0.635246	7	84689639	84776549	0.637209	0.635246	0.683586	0.677867	ENSMUSG00000085236	1	1	1655	ENSMUSG00000085236	216	219	35	35	1
2610300A13Rik	0	0	0	1	0	0	0	1	0	1	0	1	1	0	0	ENSMUSG00000103531	0	0	0	ENSMUSG00000103531	0	0	0	0	#NUM!	0	0	0	0	#NUM!	0	0	1	38767183	38767686	0	0	0	0	ENSMUSG00000103531	0	0	0	ENSMUSG00000103531	0	0	0	0	#NUM!
2610301B20Rik	1.14038	1.14038	1.14038	1.0375	0.329339	0.329339	0.329339	1.01068	1.07542e-06	1.00826	0.0323624	0.974183	1	30.4129	30.8462	ENSMUSG00000059482	5	3	2391	ENSMUSG00000059482	6580	6580	3735	3735	1	1205	1205	2845	2845	0.432371	14	30.4129	4	10874497	10899425	30.8462	30.4129	31.5533	31.1755	ENSMUSG00000059482	5	4	2391	ENSMUSG00000059482	3660	3660	2334	2334	1
2610303G11Rik	0	0	0	1	0	0	0	1	0	1	0	1	1	0	0	ENSMUSG00000046995	1	0	517	ENSMUSG00000046995	0	0	0	0	#NUM!	0	0	0	0	#NUM!	2	0	9	98186526	98187153	0	0	0	0	ENSMUSG00000046995	1	0	517	ENSMUSG00000046995	0	0	0	0	#NUM!
2610305D13Rik	0.340156	0.340156	-0.340156	-1.15179	0.388793	0.388793	-0.388793	-1.17456	-1.72728e-06	-1.1852	-0.186086	0.852377	1	2.58104	2.61608	ENSMUSG00000066000	4	0	4111	ENSMUSG00000066000	611	688	491	545	0.900917	70	109	120	143	0.207849	10	2.58104	4	147611936	147642513	2.61608	2.58104	2.24089	2.22729	ENSMUSG00000066000	4	0	4111	ENSMUSG00000066000	306	355	250	285	0.877193
2610306M01Rik	0	0	0	1	0	0	0	1	0	1	0	1	1	0	0	ENSMUSG00000100164	0	0	0	ENSMUSG00000100164	294	294	0	0	#NUM!	0	0	294	294	1	0	0	6	86848398	86849440	0	0	0	0	ENSMUSG00000100164	0	0	0	ENSMUSG00000100164	154	154	0	0	#NUM!
2610307P16Rik	0.161717	0.161717	0.161717	1.50653	0.159759	0.159759	0.159759	1.49917	6.34538e-07	1.46407	0.168462	0.86622	1	0.319263	0.320047	ENSMUSG00000085936	7	3	3293	ENSMUSG00000085936	264	274	54	54	1	36	36	210	220	0.80292	22	0.319263	13	28460033	28885620	0.320047	0.319263	0.48098	0.479807	ENSMUSG00000085936	7	4	3293	ENSMUSG00000085936	207	209	49	49	1
2610316D01Rik	0.032207	0.032207	-0.032207	#DIV/0!	0.0325282	0.0325282	-0.0325282	#DIV/0!	-1.37934e-07	#DIV/0!	-0.179463	0.857574	1	0.032207	0.0325282	ENSMUSG00000097040	3	1	1209	ENSMUSG00000097040	5	5	2	2	1	2	2	3	3	0.6	15	0.032207	3	45280436	45378260	0.0325282	0.032207	0	0	ENSMUSG00000097040	3	0	1209	ENSMUSG00000097040	4	5	0	0	#NUM!
2610318N02Rik	0.764372	0.764372	-0.764372	-1.08218	0.959958	0.959958	-0.959958	-1.10454	-4.39627e-06	-1.11356	-0.236439	0.813092	1	10.0655	10.1426	ENSMUSG00000049916	1	1	1265	ENSMUSG00000049916	945	947	652	654	0.996942	561	563	293	293	0.309398	8	10.0655	16	17113398	17125106	10.1426	10.0655	9.30109	9.18262	ENSMUSG00000049916	1	1	1265	ENSMUSG00000049916	522	524	362	364	0.994505
2610507B11Rik	5.9086	5.9086	-5.9086	-1.07234	7.58958	7.58958	-7.58958	-1.09362	-3.5164e-05	-1.10344	-0.639835	0.52228	1	87.5889	88.6533	ENSMUSG00000010277	8	7	8798	ENSMUSG00000010277	40691	40694	39580	39581	0.999975	28972	28972	1111	1113	0.0273505	55	87.5889	11	78261751	78290623	88.6533	87.5889	81.6803	81.0637	ENSMUSG00000010277	8	8	8798	ENSMUSG00000010277	22709	22710	22231	22232	0.999955
2610507I01Rik	0.377606	0.377606	-0.377606	-1.09747	0.473242	0.473242	-0.473242	-1.12341	-2.0848e-06	-1.1293	-0.173079	0.862589	1	4.25171	4.3079	ENSMUSG00000085882	1	1	1360	ENSMUSG00000085882	343	343	297	297	1	52	52	46	46	0.134111	2	4.25171	11	59199835	59202385	4.3079	4.25171	3.87411	3.83466	ENSMUSG00000085882	1	1	1360	ENSMUSG00000085882	193	193	163	163	1
2610509F24Rik	0	0	0	1	0	0	0	1	0	1	0	1	1	0	0	ENSMUSG00000103968	0	0	0	ENSMUSG00000103968	1	1	0	0	#NUM!	0	0	1	1	1	0	0	9	118402464	118403302	0	0	0	0	ENSMUSG00000103968	0	0	0	ENSMUSG00000103968	0	0	0	0	#NUM!
2610524H06Rik	0.513052	0.513052	0.513052	1.34186	0.485876	0.485876	0.485876	1.32194	1.95419e-06	1.30404	0.247363	0.804627	1	1.50079	1.50921	ENSMUSG00000092486	1	1	947	ENSMUSG00000092486	71	76	68	73	0.931507	44	44	3	3	0.0394737	2	1.50079	5	114821934	114823468	1.50921	1.50079	2.01384	1.99508	ENSMUSG00000092486	1	1	947	ENSMUSG00000092486	55	60	54	59	0.915254
2610528A11Rik	0.0776251	0.0776251	0.0776251	1.66026	0.0792871	0.0792871	0.0792871	1.675	3.08888e-07	1.61347	0.131262	0.895568	1	0.117567	0.117463	ENSMUSG00000096001	2	1	828	ENSMUSG00000096001	21	21	5	5	1	3	3	16	16	0.761905	5	0.117567	14	37102139	37114022	0.117463	0.117567	0.195192	0.19675	ENSMUSG00000096001	2	1	828	ENSMUSG00000096001	16	16	5	5	1
2610528J11Rik	0.0323945	0.0323945	-0.0323945	#DIV/0!	0.0326443	0.0326443	-0.0326443	#DIV/0!	-1.38737e-07	#DIV/0!	-0.179985	0.857165	1	0.0323945	0.0326443	ENSMUSG00000028536	2	0	1202	ENSMUSG00000028536	4	4	2	2	1	0	0	2	2	0.5	5	0.0323945	4	118526998	118530228	0.0326443	0.0323945	0	0	ENSMUSG00000028536	2	0	1202	ENSMUSG00000028536	0	0	0	0	#NUM!
2700012I20Rik	0.311459	0.311459	0.311459	3.73559	0.309863	0.309863	0.309863	3.74013	1.28256e-06	3.63031	0.417089	0.676613	1	0.113855	0.113083	ENSMUSG00000097334	1	1	684	ENSMUSG00000097334	4	4	4	4	1	4	4	0	0	0	2	0.113855	9	57075215	57076013	0.113083	0.113855	0.425314	0.422946	ENSMUSG00000097334	1	1	684	ENSMUSG00000097334	9	9	9	9	1
2700016F22Rik	0	0	0	1	0	0	0	1	0	1	0	1	1	0	0	ENSMUSG00000097731	1	0	3605	ENSMUSG00000097731	0	0	0	0	#NUM!	0	0	0	0	#NUM!	2	0	4	139376548	139380379	0	0	0	0	ENSMUSG00000097731	1	0	3605	ENSMUSG00000097731	0	0	0	0	#NUM!
2700029M09Rik	0.751202	0.751202	0.751202	1.05692	0.493209	0.493209	0.493209	1.03708	1.53364e-06	1.02714	0.0697367	0.944403	1	13.1969	13.3006	ENSMUSG00000038005	5	5	1701	ENSMUSG00000038005	1961	1961	1153	1153	1	1008	1008	808	808	0.412035	15	13.1969	8	60890417	60907580	13.3006	13.1969	13.9481	13.7938	ENSMUSG00000038005	5	4	1701	ENSMUSG00000038005	1185	1185	734	734	1
2700033N17Rik	0.00917394	0.00917394	-0.00917394	-1.20463	0.0104448	0.0104448	-0.0104448	-1.23638	-4.47009e-08	-1.23956	-0.0336261	0.973175	1	0.0540059	0.0546301	ENSMUSG00000086328	1	1	721	ENSMUSG00000086328	5	5	2	2	1	2	2	3	3	0.6	2	0.0540059	2	116066217	116067444	0.0546301	0.0540059	0.0448319	0.0441854	ENSMUSG00000086328	1	1	721	ENSMUSG00000086328	2	2	1	1	1
2700038G22Rik	0.222284	0.222284	0.222284	1.17669	0.205741	0.205741	0.205741	1.16187	7.73305e-07	1.14353	0.110792	0.911781	1	1.25804	1.27106	ENSMUSG00000097180	2	2	1594	ENSMUSG00000097180	163	163	103	103	1	14	14	60	60	0.368098	6	1.25804	5	23850596	23855038	1.27106	1.25804	1.48033	1.4768	ENSMUSG00000097180	2	2	1594	ENSMUSG00000097180	124	124	73	73	1
2700046A07Rik	0.0376573	0.0376573	-0.0376573	-1.1692	0.0372581	0.0372581	-0.0372581	-1.1668	-1.8814e-07	-1.20311	-0.0640502	0.94893	1	0.260219	0.260623	ENSMUSG00000041789	2	2	2469	ENSMUSG00000041789	39	39	33	33	1	5	5	6	6	0.153846	5	0.260219	18	62751673	62756347	0.260623	0.260219	0.222562	0.223365	ENSMUSG00000041789	2	1	2469	ENSMUSG00000041789	17	17	17	17	1
2700046G09Rik	0.0793832	0.0793832	-0.0793832	-1.01527	0.191603	0.191603	-0.191603	-1.03717	-9.67649e-07	-1.04471	-0.0707779	0.943575	1	5.27956	5.34653	ENSMUSG00000097787	1	1	1641	ENSMUSG00000097787	575	609	445	445	1	19	19	130	164	0.269294	2	5.27956	19	32389215	32391184	5.34653	5.27956	5.20018	5.15492	ENSMUSG00000097787	1	1	1641	ENSMUSG00000097787	359	382	264	264	1
2700049A03Rik	0.825984	0.825984	-0.825984	-1.02483	1.50874	1.50874	-1.50874	-1.04586	-7.55251e-06	-1.05455	-0.217902	0.827505	1	34.09	34.4061	ENSMUSG00000034601	4	1	5879	ENSMUSG00000034601	11492	11529	10294	10294	1	8030	8030	1198	1235	0.107121	35	34.09	12	71136847	71243303	34.4061	34.09	33.264	32.8973	ENSMUSG00000034601	4	2	5879	ENSMUSG00000034601	6758	6779	6050	6050	1
2700060E02Rik	1.42853	1.42853	1.42853	1.02653	0.175745	0.175745	0.175745	1.00323	-5.53367e-07	-1.00241	-0.0125487	0.989988	1	53.8431	54.4663	ENSMUSG00000021807	1	1	1510	ENSMUSG00000021807	4564	4584	4156	4176	0.995211	3532	3533	408	408	0.0890052	8	53.8431	14	19811401	19823823	54.4663	53.8431	55.2716	54.6421	ENSMUSG00000021807	1	1	1510	ENSMUSG00000021807	2754	2778	2558	2582	0.990705
2700062C07Rik	0.250774	0.250774	-0.250774	-1.02506	0.43694	0.43694	-0.43694	-1.04401	-2.28198e-06	-1.05478	-0.120019	0.904468	1	10.2587	10.3653	ENSMUSG00000024273	1	1	1040	ENSMUSG00000024273	950	950	548	548	1	310	310	402	402	0.423158	5	10.2587	18	24470860	24477765	10.3653	10.2587	10.008	9.92841	ENSMUSG00000024273	1	1	1040	ENSMUSG00000024273	591	591	322	322	1
2700068H02Rik	0.0420004	0.0420004	-0.0420004	-1.4054	0.0407906	0.0407906	-0.0407906	-1.39206	-1.92382e-07	-1.44616	-0.0910416	0.92746	1	0.145602	0.144832	ENSMUSG00000086172	1	1	1872	ENSMUSG00000086172	14	14	14	14	1	1	1	0	0	0	2	0.145602	4	106554668	106557897	0.144832	0.145602	0.103602	0.104041	ENSMUSG00000086172	1	1	1872	ENSMUSG00000086172	7	7	6	6	1
2700069I18Rik	0	0	0	1	0	0	0	1	0	1	0	1	1	0	0	ENSMUSG00000086224	2	0	1138	ENSMUSG00000086224	1	1	0	0	#NUM!	0	0	1	1	1	5	0	3	5177585	5220841	0	0	0	0	ENSMUSG00000086224	2	0	1138	ENSMUSG00000086224	1	1	0	0	#NUM!
2700078F05Rik	0	0	0	1	0	0	0	1	0	1	0	1	1	0	0	ENSMUSG00000103722	0	0	0	ENSMUSG00000103722	0	0	0	0	#NUM!	0	0	0	0	#NUM!	0	0	1	181950131	181953375	0	0	0	0	ENSMUSG00000103722	0	0	0	ENSMUSG00000103722	0	0	0	0	#NUM!
2700081O15Rik	0.00627745	0.00627745	0.00627745	1.00218	0.049036	0.049036	-0.049036	-1.01715	-3.21681e-07	-1.02676	-0.0317153	0.974699	1	2.88155	2.90756	ENSMUSG00000053080	5	3	5216	ENSMUSG00000053080	892	892	772	772	1	90	90	120	120	0.134529	16	2.88155	19	7417624	7425904	2.90756	2.88155	2.88783	2.85852	ENSMUSG00000053080	5	2	5216	ENSMUSG00000053080	536	536	466	466	1
2700089I24Rik	0	0	0	1	0	0	0	1	0	1	0	1	1	0	0	ENSMUSG00000100119	1	0	1827	ENSMUSG00000100119	3	3	0	0	#NUM!	0	0	3	3	1	5	0	19	59493135	59559391	0	0	0	0	ENSMUSG00000100119	1	0	1827	ENSMUSG00000100119	0	0	0	0	#NUM!
2700094K13Rik	0.777412	0.777412	0.777412	1.1309	0.646997	0.646997	0.646997	1.10767	2.51879e-06	1.09903	0.16782	0.866725	1	5.93886	6.00892	ENSMUSG00000076437	6	4	1131	ENSMUSG00000076437	321	357	321	345	0.930435	276	276	0	12	0.0336134	17	5.93886	2	84669214	84670770	6.00892	5.93886	6.71627	6.65592	ENSMUSG00000076437	6	4	1131	ENSMUSG00000076437	220	241	220	235	0.93617
2700097O09Rik	0.0800837	0.0800837	0.0800837	1.03449	0.0344202	0.0344202	0.0344202	1.01468	5.30671e-08	1.00534	0.0057835	0.995385	1	2.32179	2.34418	ENSMUSG00000062198	3	3	4939	ENSMUSG00000062198	891	891	589	589	1	135	135	302	302	0.338945	12	2.32179	12	55045660	55080110	2.34418	2.32179	2.40187	2.3786	ENSMUSG00000062198	3	3	4939	ENSMUSG00000062198	537	537	367	367	1
2700099C18Rik	0.498029	0.498029	0.498029	1.0719	0.404265	0.404265	0.404265	1.05788	1.2367e-06	1.04169	0.0773434	0.93835	1	6.92712	6.98496	ENSMUSG00000098090	4	4	2181	ENSMUSG00000098090	2071	3110	773	776	0.996134	613	616	1298	2334	0.750482	20	6.92712	17	94750099	94775132	6.98496	6.92712	7.42514	7.38923	ENSMUSG00000098090	4	4	2181	ENSMUSG00000098090	1220	1823	500	501	0.998004
2810001G20Rik	1.63189	1.63189	1.63189	1.32217	1.52096	1.52096	1.52096	1.29744	6.18061e-06	1.28491	0.42761	0.668935	1	5.06529	5.11353	ENSMUSG00000087497	2	1	1057	ENSMUSG00000087497	385	385	275	275	1	111	111	110	110	0.285714	4	5.06529	11	64079483	64083259	5.11353	5.06529	6.69718	6.63449	ENSMUSG00000087497	2	1	1057	ENSMUSG00000087497	270	270	219	219	1
2810002D19Rik	0.601384	0.601384	0.601384	1.22586	0.550606	0.550606	0.550606	1.20383	2.18159e-06	1.19131	0.212518	0.831703	1	2.66269	2.70134	ENSMUSG00000045464	1	1	2040	ENSMUSG00000045464	295	297	277	279	0.992832	85	85	18	18	0.0606061	2	2.66269	2	94406150	94411682	2.70134	2.66269	3.26407	3.25195	ENSMUSG00000045464	1	1	2040	ENSMUSG00000045464	214	215	205	206	0.995146
2810004N23Rik	0.121776	0.121776	0.121776	1.00836	0.169242	0.169242	-0.169242	-1.01163	-1.25138e-06	-1.02047	-0.0547932	0.956303	1	14.5666	14.716	ENSMUSG00000031984	1	1	1382	ENSMUSG00000031984	856	1191	856	1034	0.827853	837	846	0	157	0.131822	7	14.5666	8	124839354	124863029	14.716	14.5666	14.6884	14.5468	ENSMUSG00000031984	1	1	1382	ENSMUSG00000031984	525	701	525	628	0.835987
2810006K23Rik	0.0208454	0.0208454	-0.0208454	-1.01103	0.0499073	0.0499073	-0.0499073	-1.02656	-3.1742e-07	-1.04035	-0.0385516	0.969248	1	1.911	1.9286	ENSMUSG00000047635	2	2	2873	ENSMUSG00000047635	433	433	282	282	1	72	72	151	151	0.34873	5	1.911	5	124328088	124341844	1.9286	1.911	1.89015	1.87869	ENSMUSG00000047635	2	2	2873	ENSMUSG00000047635	262	262	168	168	1
2810013P06Rik	0	0	0	1	0	0	0	1	0	1	0	1	1	0	0	ENSMUSG00000099881	0	0	0	ENSMUSG00000099881	0	0	0	0	#NUM!	0	0	0	0	#NUM!	0	0	8	123042465	123044602	0	0	0	0	ENSMUSG00000099881	0	0	0	ENSMUSG00000099881	0	1	0	0	#NUM!
2810021J22Rik	0.0324591	0.0324591	-0.0324591	-1.00786	0.139499	0.139499	-0.139499	-1.03422	-6.37633e-07	-1.03709	-0.0524268	0.958189	1	4.16346	4.21643	ENSMUSG00000020491	2	1	3928	ENSMUSG00000020491	986	986	840	840	1	200	200	146	146	0.148073	7	4.16346	11	58867215	58883288	4.21643	4.16346	4.131	4.07693	ENSMUSG00000020491	2	1	3928	ENSMUSG00000020491	589	589	502	502	1
2810025M15Rik	3.77939	3.77939	3.77939	1.06754	2.73238	2.73238	2.73238	1.04827	8.9757e-06	1.03745	0.197725	0.84326	1	55.9583	56.6046	ENSMUSG00000049881	2	1	1264	ENSMUSG00000049881	3841	3845	3629	3633	0.998899	1629	1629	212	212	0.0551365	6	55.9583	1	157412351	157420236	56.6046	55.9583	59.7377	59.337	ENSMUSG00000049881	2	1	1264	ENSMUSG00000049881	2431	2431	2336	2336	1
2810029C07Rik	1.3317	1.3317	1.3317	1.1497	1.15518	1.15518	1.15518	1.12838	4.46884e-06	1.1173	0.242242	0.808593	1	8.89589	8.99849	ENSMUSG00000096995	1	1	1950	ENSMUSG00000096995	1038	1038	891	891	1	20	20	147	147	0.141618	2	8.89589	12	111572320	111574402	8.99849	8.89589	10.2276	10.1537	ENSMUSG00000096995	1	1	1950	ENSMUSG00000096995	703	703	617	617	1
2810030D12Rik	0.0343427	0.0343427	-0.0343427	-1.20463	0.0313364	0.0313364	-0.0313364	-1.18475	-1.67338e-07	-1.23956	-0.0650604	0.948126	1	0.202172	0.200953	ENSMUSG00000099338	3	0	963	ENSMUSG00000099338	32	32	10	10	1	0	0	22	22	0.6875	7	0.202172	8	13200719	13207714	0.200953	0.202172	0.167829	0.169617	ENSMUSG00000099338	3	1	963	ENSMUSG00000099338	15	15	5	5	1
2810032G03Rik	0.334332	0.334332	0.334332	1.21708	0.306419	0.306419	0.306419	1.19696	1.20561e-06	1.18278	0.154721	0.877042	1	1.5401	1.5557	ENSMUSG00000037735	2	2	3173	ENSMUSG00000037735	305	305	251	251	1	23	23	54	54	0.177049	4	1.5401	12	5375869	5416631	1.5557	1.5401	1.87444	1.86212	ENSMUSG00000037735	2	2	3173	ENSMUSG00000037735	208	208	184	184	1
2810039B14Rik	0.0763409	0.0763409	0.0763409	1.17119	0.0725202	0.0725202	0.0725202	1.16126	2.63908e-07	1.13818	0.063585	0.949301	1	0.445937	0.449718	ENSMUSG00000099034	5	5	5632	ENSMUSG00000099034	320	320	129	129	1	5	5	191	191	0.596875	14	0.445937	15	75642128	75653643	0.449718	0.445937	0.522278	0.522238	ENSMUSG00000099034	5	5	5632	ENSMUSG00000099034	202	202	91	91	1
2810047C21Rik1	0.260926	0.260926	0.260926	3.04381	0.257944	0.257944	0.257944	3.01703	1.07058e-06	2.95803	0.355419	0.722276	1	0.127666	0.127883	ENSMUSG00000092574	1	0	915	ENSMUSG00000092574	2	9	0	6	0	0	4	2	3	0.333333	5	0.127666	7	8086386	8092838	0.127883	0.127666	0.388593	0.385827	ENSMUSG00000092574	1	0	915	ENSMUSG00000092574	4	17	0	11	0
2810049E08Rik	0	0	0	1	0	0	0	1	0	1	0	1	1	0	0	ENSMUSG00000100891	1	0	1102	ENSMUSG00000100891	1	1	0	0	#NUM!	0	0	1	1	1	3	0	13	83891207	83928710	0	0	0	0	ENSMUSG00000100891	1	0	1102	ENSMUSG00000100891	0	0	0	0	#NUM!
2810402E24Rik	0	0	0	1	0	0	0	1	0	1	0	1	1	0	0	ENSMUSG00000099966	0	0	0	ENSMUSG00000099966	1182	1182	0	0	#NUM!	0	0	1182	1182	1	0	0	14	20641008	20644048	0	0	0	0	ENSMUSG00000099966	0	0	0	ENSMUSG00000099966	695	695	0	0	#NUM!
2810403A07Rik	0.279966	0.279966	0.279966	1.02543	0.0690085	0.0690085	0.0690085	1.00621	-1.63619e-07	-1.00348	-0.0082069	0.993452	1	11.0093	11.1194	ENSMUSG00000028060	10	8	6720	ENSMUSG00000028060	4575	4594	3800	3800	1	2275	2275	775	794	0.172834	33	11.0093	3	88685802	88712924	11.1194	11.0093	11.2893	11.1884	ENSMUSG00000028060	10	8	6720	ENSMUSG00000028060	2729	2741	2347	2347	1
2810403D21Rik	0.0180678	0.0180678	0.0180678	1.43889	0.0165774	0.0165774	0.0165774	1.3981	7.023e-08	1.39834	0.0526223	0.958033	1	0.0411667	0.0416412	ENSMUSG00000086629	8	5	7094	ENSMUSG00000086629	163	165	15	15	1	6	6	148	150	0.909091	23	0.0411667	X	108834477	108974906	0.0416412	0.0411667	0.0592345	0.0582186	ENSMUSG00000086629	8	4	7094	ENSMUSG00000086629	79	79	13	13	1
2810404F17Rik	0	0	0	1	0	0	0	1	0	1	0	1	1	0	0	ENSMUSG00000085329	1	0	1704	ENSMUSG00000085329	0	0	0	0	#NUM!	0	0	0	0	#NUM!	2	0	16	95806028	95808317	0	0	0	0	ENSMUSG00000085329	1	0	1704	ENSMUSG00000085329	0	0	0	0	#NUM!
2810404M03Rik	0.0312757	0.0312757	-0.0312757	#DIV/0!	0.0314642	0.0314642	-0.0314642	#DIV/0!	-1.33946e-07	#DIV/0!	-0.176849	0.859627	1	0.0312757	0.0314642	ENSMUSG00000102046	1	1	1245	ENSMUSG00000102046	27	30	2	2	1	1	1	25	28	0.933333	6	0.0312757	8	41827266	42046202	0.0314642	0.0312757	0	0	ENSMUSG00000102046	1	0	1245	ENSMUSG00000102046	6	6	0	0	#NUM!
2810405F15Rik	0	0	0	1	0	0	0	1	0	1	0	1	1	0	0	ENSMUSG00000103562	0	0	0	ENSMUSG00000103562	0	0	0	0	#NUM!	0	0	0	0	#NUM!	0	0	2	116075164	116076096	0	0	0	0	ENSMUSG00000103562	0	0	0	ENSMUSG00000103562	0	0	0	0	#NUM!
2810405F17Rik	0	0	0	1	0	0	0	1	0	1	0	1	1	0	0	ENSMUSG00000101493	0	0	0	ENSMUSG00000101493	81	81	0	0	#NUM!	0	0	81	81	1	0	0	4	137387265	137388382	0	0	0	0	ENSMUSG00000101493	0	0	0	ENSMUSG00000101493	57	57	0	0	#NUM!
2810407A14Rik	0.0237626	0.0237626	0.0237626	1.38355	0.0229508	0.0229508	0.0229508	1.36441	9.1423e-08	1.34456	0.0564685	0.954969	1	0.0619542	0.0629809	ENSMUSG00000055972	2	2	3771	ENSMUSG00000055972	92	92	12	12	1	3	3	80	80	0.869565	9	0.0619542	16	87784074	87839293	0.0629809	0.0619542	0.0857169	0.0859317	ENSMUSG00000055972	2	2	3771	ENSMUSG00000055972	63	63	10	10	1
2810408A11Rik	0.487466	0.487466	0.487466	1.1544	0.453609	0.453609	0.453609	1.14303	1.64778e-06	1.12187	0.149773	0.880944	1	3.15715	3.1714	ENSMUSG00000018570	9	6	2368	ENSMUSG00000018570	413	413	384	384	1	207	207	29	29	0.0702179	27	3.15715	11	69897351	69900987	3.1714	3.15715	3.64462	3.62501	ENSMUSG00000018570	9	6	2368	ENSMUSG00000018570	283	283	267	267	1
2810408I11Rik	3.32981	3.32981	3.32981	1.23549	3.07488	3.07488	3.07488	1.21558	1.21521e-05	1.20067	0.512635	0.608207	1	14.1399	14.2631	ENSMUSG00000087213	2	2	1001	ENSMUSG00000087213	838	838	727	727	1	193	193	111	111	0.132458	6	14.1399	1	64679870	64690659	14.2631	14.1399	17.4697	17.338	ENSMUSG00000087213	2	2	1001	ENSMUSG00000087213	625	625	541	541	1
2810410L24Rik	0.171378	0.171378	0.171378	1.42308	0.1674	0.1674	0.1674	1.41031	6.64389e-07	1.38297	0.159205	0.873507	1	0.405071	0.407984	ENSMUSG00000075389	2	2	3028	ENSMUSG00000075389	187	187	63	63	1	2	2	124	124	0.663102	5	0.405071	11	120185399	120189852	0.407984	0.405071	0.576449	0.575383	ENSMUSG00000075389	2	2	3028	ENSMUSG00000075389	162	162	54	54	1
2810414N06Rik	0.403419	0.403419	0.403419	1.40304	0.390598	0.390598	0.390598	1.3883	1.55823e-06	1.3635	0.2385	0.811494	1	1.00095	1.00591	ENSMUSG00000100594	1	1	1381	ENSMUSG00000100594	114	114	71	71	1	3	3	43	43	0.377193	2	1.00095	1	151748948	151755018	1.00591	1.00095	1.40437	1.39651	ENSMUSG00000100594	1	1	1381	ENSMUSG00000100594	85	85	60	60	1
2810417H13Rik	0.046909	0.046909	0.046909	1.12469	0.0425677	0.0425677	0.0425677	1.1125	1.4983e-07	1.093	0.0397196	0.968317	1	0.376195	0.378378	ENSMUSG00000040204	3	1	4813	ENSMUSG00000040204	90	107	90	93	0.967742	86	86	0	14	0.130841	8	0.376195	9	65890236	65903266	0.378378	0.376195	0.423104	0.420945	ENSMUSG00000040204	3	1	4813	ENSMUSG00000040204	59	80	59	63	0.936508
2810425M01Rik	0.0561946	0.0561946	-0.0561946	-4.2162	0.0547745	0.0547745	-0.0547745	-3.8764	-2.42776e-07	-4.33848	-0.18878	0.850265	1	0.0736669	0.0738173	ENSMUSG00000097811	1	1	1850	ENSMUSG00000097811	5	22	2	7	0.285714	0	0	3	15	0.681818	3	0.0736669	10	77486663	77516430	0.0738173	0.0736669	0.0174723	0.0190427	ENSMUSG00000097811	1	0	1850	ENSMUSG00000097811	3	10	0	1	0
2810428I15Rik	0.371523	0.371523	-0.371523	-1.17451	0.4215	0.4215	-0.4215	-1.19972	-1.8481e-06	-1.20858	-0.203174	0.838999	1	2.50043	2.53191	ENSMUSG00000058833	8	7	1822	ENSMUSG00000058833	248	248	234	234	1	181	181	14	14	0.0564516	17	2.50043	8	70504291	70506752	2.53191	2.50043	2.1289	2.11041	ENSMUSG00000058833	8	5	1822	ENSMUSG00000058833	135	135	120	120	1
2810429I04Rik	0.0109247	0.0109247	-0.0109247	-1.09988	0.00970537	0.00970537	-0.00970537	-1.08804	-5.99898e-08	-1.13178	-0.0296221	0.976368	1	0.120304	0.119942	ENSMUSG00000097709	12	6	6797	ENSMUSG00000097709	80	80	42	42	1	16	16	38	38	0.475	29	0.120304	13	3478229	3501393	0.119942	0.120304	0.109379	0.110236	ENSMUSG00000097709	12	5	6797	ENSMUSG00000097709	63	63	23	23	1
2810430I11Rik	0.0245148	0.0245148	0.0245148	2.07533	0.0247213	0.0247213	0.0247213	2.12775	9.928e-08	2.01684	0.0892381	0.928893	1	0.0227976	0.0219209	ENSMUSG00000085766	1	1	3416	ENSMUSG00000085766	9	10	4	4	1	0	0	5	6	0.6	2	0.0227976	2	27882924	27887052	0.0219209	0.0227976	0.0473124	0.0466422	ENSMUSG00000085766	1	1	3416	ENSMUSG00000085766	6	6	5	5	1
2810433D01Rik	0.0158465	0.0158465	0.0158465	1.2452	0.0151352	0.0151352	0.0151352	1.2309	5.8153e-08	1.2101	0.0362086	0.971116	1	0.0646278	0.0655502	ENSMUSG00000086283	2	1	1205	ENSMUSG00000086283	6	6	4	4	1	2	2	2	2	0.333333	6	0.0646278	11	102619795	102624416	0.0655502	0.0646278	0.0804743	0.0806854	ENSMUSG00000086283	2	1	1205	ENSMUSG00000086283	6	6	3	3	1
2810442N19Rik	0.0348317	0.0348317	0.0348317	#DIV/0!	0.0347064	0.0347064	0.0347064	#DIV/0!	1.44971e-07	#DIV/0!	0.186633	0.851949	1	0	0	ENSMUSG00000090260	2	0	928	ENSMUSG00000090260	0	3	0	0	#NUM!	0	0	0	3	1	6	0	1	162004968	162016494	0	0	0.0348317	0.0347064	ENSMUSG00000090260	2	1	928	ENSMUSG00000090260	1	1	1	1	1
2810454H06Rik	0	0	0	1	0	0	0	1	0	1	0	1	1	0	0	ENSMUSG00000100876	0	0	0	ENSMUSG00000100876	181	181	0	0	#NUM!	0	0	181	181	1	0	0	6	134897960	134901108	0	0	0	0	ENSMUSG00000100876	0	0	0	ENSMUSG00000100876	136	136	0	0	#NUM!
2810455O05Rik	0	0	0	1	0	0	0	1	0	1	0	1	1	0	0	ENSMUSG00000085030	1	0	1691	ENSMUSG00000085030	0	0	0	0	#NUM!	0	0	0	0	#NUM!	2	0	8	123838552	123840785	0	0	0	0	ENSMUSG00000085030	1	0	1691	ENSMUSG00000085030	0	0	0	0	#NUM!
2810459M11Rik	0.0986882	0.0986882	0.0986882	2.29882	0.100988	0.100988	0.100988	2.32924	4.01573e-07	2.23403	0.191021	0.848509	1	0.0759828	0.0759747	ENSMUSG00000026227	2	2	3331	ENSMUSG00000026227	19	19	13	13	1	2	2	6	6	0.315789	5	0.0759828	1	86045862	86055456	0.0759747	0.0759828	0.174671	0.176963	ENSMUSG00000026227	2	1	3331	ENSMUSG00000026227	31	31	18	18	1
2810468N07Rik	0.0398689	0.0398689	-0.0398689	-1.02483	0.0662453	0.0662453	-0.0662453	-1.04167	-3.64524e-07	-1.05456	-0.0478698	0.96182	1	1.64528	1.65614	ENSMUSG00000091475	1	1	1349	ENSMUSG00000091475	223	223	114	114	1	33	33	109	109	0.488789	2	1.64528	17	25570810	25575043	1.65614	1.64528	1.60541	1.5899	ENSMUSG00000091475	1	1	1349	ENSMUSG00000091475	161	161	67	67	1
2810471M01Rik	0	0	0	1	0	0	0	1	0	1	0	1	1	0	0	ENSMUSG00000084966	1	0	1597	ENSMUSG00000084966	1	1	0	0	#NUM!	0	0	1	1	1	3	0	11	28681563	28693276	0	0	0	0	ENSMUSG00000084966	1	0	1597	ENSMUSG00000084966	3	3	0	0	#NUM!
2810474O19Rik	0.175399	0.175399	0.175399	1.0459	0.0954996	0.0954996	0.0954996	1.02475	2.68801e-07	1.01643	0.0227737	0.981831	1	3.82112	3.85838	ENSMUSG00000032712	10	6	6802	ENSMUSG00000032712	1506	1506	1335	1335	1	137	137	171	171	0.113546	26	3.82112	6	149309413	149335663	3.85838	3.82112	3.99652	3.95388	ENSMUSG00000032712	10	5	6802	ENSMUSG00000032712	946	946	841	841	1
2900002M20Rik	0	0	0	1	0	0	0	1	0	1	0	1	1	0	0	ENSMUSG00000103004	0	0	0	ENSMUSG00000103004	0	0	0	0	#NUM!	0	0	0	0	#NUM!	0	0	1	25824389	25824719	0	0	0	0	ENSMUSG00000103004	0	0	0	ENSMUSG00000103004	0	0	0	0	#NUM!
2900005J15Rik	0.125488	0.125488	-0.125488	-1.12797	0.134833	0.134833	-0.134833	-1.13788	-6.5579e-07	-1.16068	-0.107415	0.91446	1	1.10608	1.11276	ENSMUSG00000043833	1	1	1813	ENSMUSG00000043833	360	360	103	103	1	4	4	257	257	0.713889	5	1.10608	5	25100982	25110109	1.11276	1.10608	0.980591	0.977926	ENSMUSG00000043833	1	1	1813	ENSMUSG00000043833	207	207	55	55	1
2900009J06Rik	0.0138937	0.0138937	-0.0138937	-1.05405	0.0143832	0.0143832	-0.0143832	-1.05588	-9.05293e-08	-1.08462	-0.0294924	0.976472	1	0.270942	0.271776	ENSMUSG00000102014	2	2	503	ENSMUSG00000102014	100	184	7	7	1	7	7	93	177	0.961957	4	0.270942	1	127753615	127774092	0.271776	0.270942	0.257048	0.257393	ENSMUSG00000102014	2	2	503	ENSMUSG00000102014	65	99	4	4	1
2900011O08Rik	0.421019	0.421019	0.421019	1.04985	0.241697	0.241697	0.241697	1.02832	7.32835e-07	1.02026	0.0417228	0.96672	1	8.4461	8.53573	ENSMUSG00000044117	3	2	2395	ENSMUSG00000044117	1299	1307	1032	1039	0.993263	478	478	267	268	0.20505	10	8.4461	16	13986603	14101500	8.53573	8.4461	8.86712	8.77743	ENSMUSG00000044117	3	3	2395	ENSMUSG00000044117	834	836	655	657	0.996956
2900018N21Rik	0	0	0	1	0	0	0	1	0	1	0	1	1	0	0	ENSMUSG00000104244	0	0	0	ENSMUSG00000104244	0	0	0	0	#NUM!	0	0	0	0	#NUM!	0	0	11	18888260	18889840	0	0	0	0	ENSMUSG00000104244	0	0	0	ENSMUSG00000104244	0	0	0	0	#NUM!
2900022M07Rik	0	0	0	1	0	0	0	1	0	1	0	1	1	0	0	ENSMUSG00000102386	0	0	0	ENSMUSG00000102386	0	0	0	0	#NUM!	0	0	0	0	#NUM!	0	0	1	25808955	25809972	0	0	0	0	ENSMUSG00000102386	0	0	0	ENSMUSG00000102386	0	0	0	0	#NUM!
2900026A02Rik	0.0425792	0.0425792	-0.0425792	-1.0227	0.0728329	0.0728329	-0.0728329	-1.03905	-4.08773e-07	-1.05236	-0.0496876	0.960371	1	1.91842	1.93816	ENSMUSG00000051339	1	1	5876	ENSMUSG00000051339	776	827	579	579	1	121	121	197	248	0.299879	8	1.91842	5	113086322	113163351	1.93816	1.91842	1.87584	1.86533	ENSMUSG00000051339	1	1	5876	ENSMUSG00000051339	480	516	341	341	1
2900035J10Rik	0	0	0	1	0	0	0	1	0	1	0	1	1	0	0	ENSMUSG00000103776	0	0	0	ENSMUSG00000103776	0	0	0	0	#NUM!	0	0	0	0	#NUM!	0	0	1	194732706	194733238	0	0	0	0	ENSMUSG00000103776	0	0	0	ENSMUSG00000103776	0	0	0	0	#NUM!
2900037B21Rik	0	0	0	1	0	0	0	1	0	1	0	1	1	0	0	ENSMUSG00000103663	0	0	0	ENSMUSG00000103663	0	0	0	0	#NUM!	0	0	0	0	#NUM!	0	0	7	79512923	79513260	0	0	0	0	ENSMUSG00000103663	0	0	0	ENSMUSG00000103663	0	0	0	0	#NUM!
2900041M22Rik	0.00349792	0.00349792	0.00349792	1.10684	0.00308835	0.00308835	0.00308835	1.09342	1.06068e-08	1.07565	0.00957069	0.992364	1	0.0327396	0.0330574	ENSMUSG00000054418	1	1	1784	ENSMUSG00000054418	5	5	3	3	1	1	1	2	2	0.4	2	0.0327396	11	117611246	117613857	0.0330574	0.0327396	0.0362375	0.0361457	ENSMUSG00000054418	1	1	1784	ENSMUSG00000054418	2	2	2	2	1
2900042K21Rik	0	0	0	1	0	0	0	1	0	1	0	1	1	0	0	ENSMUSG00000103669	0	0	0	ENSMUSG00000103669	0	0	0	0	#NUM!	0	0	0	0	#NUM!	0	0	1	189210360	189211013	0	0	0	0	ENSMUSG00000103669	0	0	0	ENSMUSG00000103669	0	0	0	0	#NUM!
2900052L18Rik	0.5613	0.5613	0.5613	1.47198	0.547824	0.547824	0.547824	1.45828	2.19261e-06	1.4305	0.303663	0.761385	1	1.18923	1.1954	ENSMUSG00000043993	1	1	1588	ENSMUSG00000043993	103	103	97	97	1	1	1	6	6	0.0582524	2	1.18923	11	120229801	120231585	1.1954	1.18923	1.75053	1.74322	ENSMUSG00000043993	1	1	1588	ENSMUSG00000043993	91	91	86	86	1
2900052N01Rik	0.0139655	0.0139655	0.0139655	3.32052	0.0180448	0.0180448	0.0180448	6.99666	5.73987e-08	3.22694	0.0849483	0.932303	1	0.00601828	0.00300914	ENSMUSG00000099696	3	1	3235	ENSMUSG00000099696	5	5	1	1	1	0	0	4	4	0.8	8	0.00601828	9	46913492	46927366	0.00300914	0.00601828	0.0199838	0.0210539	ENSMUSG00000099696	3	1	3235	ENSMUSG00000099696	5	5	2	2	1
2900055J20Rik	0	0	0	1	0	0	0	1	0	1	0	1	1	0	0	ENSMUSG00000071860	1	0	723	ENSMUSG00000071860	0	0	0	0	#NUM!	0	0	0	0	#NUM!	1	0	18	40256961	40257684	0	0	0	0	ENSMUSG00000071860	1	0	723	ENSMUSG00000071860	0	0	0	0	#NUM!
2900069G24Rik	0	0	0	1	0	0	0	1	0	1	0	1	1	0	0	ENSMUSG00000102276	0	0	0	ENSMUSG00000102276	0	0	0	0	#NUM!	0	0	0	0	#NUM!	0	0	1	181381177	181382488	0	0	0	0	ENSMUSG00000102276	0	0	0	ENSMUSG00000102276	0	0	0	0	#NUM!
2900072N19Rik	0	0	0	1	0	0	0	1	0	1	0	1	1	0	0	ENSMUSG00000087018	1	0	806	ENSMUSG00000087018	0	0	0	0	#NUM!	0	0	0	0	#NUM!	2	0	2	92054988	92059369	0	0	0	0	ENSMUSG00000087018	1	0	806	ENSMUSG00000087018	0	0	0	0	#NUM!
2900076A07Rik	0.470597	0.470597	0.470597	1.2902	0.437405	0.437405	0.437405	1.26765	1.76291e-06	1.25384	0.217024	0.82819	1	1.62161	1.63421	ENSMUSG00000097277	8	5	1993	ENSMUSG00000097277	715	771	165	166	0.993976	40	40	550	605	0.784695	19	1.62161	7	81523549	81531498	1.63421	1.62161	2.09221	2.07162	ENSMUSG00000097277	8	5	1993	ENSMUSG00000097277	395	459	128	129	0.992248
2900079G21Rik	0	0	0	1	0	0	0	1	0	1	0	1	1	0	0	ENSMUSG00000087038	4	0	6718	ENSMUSG00000087038	3	3	0	0	#NUM!	0	0	3	3	1	11	0	9	112234276	112348925	0	0	0	0	ENSMUSG00000087038	4	0	6718	ENSMUSG00000087038	2	2	0	0	#NUM!
2900089D17Rik	0.0672573	0.0672573	0.0672573	1.81119	0.0681562	0.0681562	0.0681562	1.82371	2.6992e-07	1.76015	0.132947	0.894235	1	0.0829115	0.0827426	ENSMUSG00000087484	2	2	2583	ENSMUSG00000087484	95	104	6	11	0.545455	5	5	89	93	0.894231	4	0.0829115	5	144241689	144256186	0.0827426	0.0829115	0.150169	0.150899	ENSMUSG00000087484	2	2	2583	ENSMUSG00000087484	98	113	5	12	0.416667
2900092C05Rik	0.000286853	0.000286853	0.000286853	1.00016	0.0180523	0.0180523	-0.0180523	-1.00995	-2.18701e-07	-1.02884	-0.0271311	0.978355	1	1.8218	1.83216	ENSMUSG00000030385	1	1	887	ENSMUSG00000030385	153	163	83	83	1	80	80	70	80	0.490798	6	1.8218	7	12512516	12556323	1.83216	1.8218	1.82209	1.8141	ENSMUSG00000030385	1	1	887	ENSMUSG00000030385	87	97	50	50	1
2900092N22Rik	0	0	0	1	0	0	0	1	0	1	0	1	1	0	0	ENSMUSG00000104034	0	0	0	ENSMUSG00000104034	0	0	0	0	#NUM!	0	0	0	0	#NUM!	0	0	2	14673403	14674812	0	0	0	0	ENSMUSG00000104034	0	0	0	ENSMUSG00000104034	0	1	0	0	#NUM!
2900092O11Rik	0	0	0	1	0	0	0	1	0	1	0	1	1	0	0	ENSMUSG00000104419	0	0	0	ENSMUSG00000104419	4	4	0	0	#NUM!	0	0	4	4	1	0	0	1	184442979	184443734	0	0	0	0	ENSMUSG00000104419	0	0	0	ENSMUSG00000104419	5	5	0	0	#NUM!
2900093K20Rik	0	0	0	1	0	0	0	1	0	1	0	1	1	0	0	ENSMUSG00000099632	0	0	0	ENSMUSG00000099632	0	0	0	0	#NUM!	0	0	0	0	#NUM!	0	0	2	163419794	163420361	0	0	0	0	ENSMUSG00000099632	0	0	0	ENSMUSG00000099632	0	0	0	0	#NUM!
2900097C17Rik	0	0	0	1	0	0	0	1	0	1	0	1	1	0	0	ENSMUSG00000102869	0	0	0	ENSMUSG00000102869	1224	2336	0	0	#NUM!	0	0	1224	2336	1	0	0	2	156391830	156392979	0	0	0	0	ENSMUSG00000102869	0	0	0	ENSMUSG00000102869	750	1338	0	0	#NUM!
3000002C10Rik	0.161361	0.161361	0.161361	1.10508	0.138874	0.138874	0.138874	1.08967	4.86237e-07	1.07393	0.0640886	0.9489	1	1.53562	1.5488	ENSMUSG00000070282	2	2	3981	ENSMUSG00000070282	451	451	314	314	1	3	3	137	137	0.303769	4	1.53562	9	109827942	109832706	1.5488	1.53562	1.69698	1.68768	ENSMUSG00000070282	2	2	3981	ENSMUSG00000070282	301	301	209	209	1
3010001F23Rik	0.0390352	0.0390352	0.0390352	2.21368	0.0382524	0.0382524	0.0382524	2.17738	1.58584e-07	2.15129	0.117445	0.906507	1	0.0321626	0.0324894	ENSMUSG00000084885	5	2	1816	ENSMUSG00000084885	62	62	3	3	1	1	1	59	59	0.951613	10	0.0321626	X	152368572	152416698	0.0324894	0.0321626	0.0711979	0.0707418	ENSMUSG00000084885	5	2	1816	ENSMUSG00000084885	47	47	4	4	1
3010003L21Rik	0.0113585	0.0113585	-0.0113585	-1.20463	0.0126193	0.0126193	-0.0126193	-1.22999	-5.53452e-08	-1.23956	-0.0374161	0.970153	1	0.0668659	0.0674888	ENSMUSG00000085355	2	0	1747	ENSMUSG00000085355	5	6	5	6	0.833333	5	5	0	0	0	7	0.0668659	6	148944866	148947129	0.0674888	0.0668659	0.0555074	0.0548695	ENSMUSG00000085355	2	0	1747	ENSMUSG00000085355	2	3	2	3	0.666667
3010026O09Rik	0.977691	0.977691	0.977691	1.13726	0.83572	0.83572	0.83572	1.11658	3.20942e-06	1.10521	0.19497	0.845417	1	7.12308	7.16843	ENSMUSG00000020381	3	1	2039	ENSMUSG00000020381	1079	1114	712	746	0.954424	712	712	367	368	0.330341	12	7.12308	11	50174443	50200115	7.16843	7.12308	8.10077	8.00415	ENSMUSG00000020381	3	2	2039	ENSMUSG00000020381	696	725	482	511	0.943249
3100002H09Rik	0	0	0	1	0	0	0	1	0	1	0	1	1	0	0	ENSMUSG00000051219	1	0	873	ENSMUSG00000051219	0	0	0	0	#NUM!	0	0	0	0	#NUM!	1	0	4	124609930	124610803	0	0	0	0	ENSMUSG00000051219	1	0	873	ENSMUSG00000051219	0	0	0	0	#NUM!
3100003L05Rik	0	0	0	1	0	0	0	1	0	1	0	1	1	0	0	ENSMUSG00000086254	1	0	664	ENSMUSG00000086254	0	0	0	0	#NUM!	0	0	0	0	#NUM!	4	0	7	124625669	124708935	0	0	0	0	ENSMUSG00000086254	1	0	664	ENSMUSG00000086254	0	0	0	0	#NUM!
3110001I22Rik	0.339983	0.339983	0.339983	1.79133	0.332653	0.332653	0.332653	1.77076	1.36316e-06	1.74085	0.295977	0.767248	1	0.429632	0.431593	ENSMUSG00000079737	1	1	1722	ENSMUSG00000079737	33	42	33	38	0.868421	32	32	0	4	0.0952381	2	0.429632	16	13671928	13678405	0.431593	0.429632	0.769615	0.764246	ENSMUSG00000079737	1	1	1722	ENSMUSG00000079737	35	46	35	41	0.853659
3110002H16Rik	0.988931	0.988931	0.988931	1.29095	0.921918	0.921918	0.921918	1.26983	3.7057e-06	1.25456	0.315049	0.752724	1	3.399	3.41668	ENSMUSG00000024410	9	7	5768	ENSMUSG00000024410	1168	1170	1007	1007	1	900	900	161	163	0.139316	37	3.399	18	12168716	12189997	3.41668	3.399	4.38793	4.3386	ENSMUSG00000024410	9	7	5768	ENSMUSG00000024410	862	862	783	783	1
3110004A20Rik	0	0	0	1	0	0	0	1	0	1	0	1	1	0	0	ENSMUSG00000085588	1	0	385	ENSMUSG00000085588	0	0	0	0	#NUM!	0	0	0	0	#NUM!	2	0	11	40474717	40475677	0	0	0	0	ENSMUSG00000085588	1	0	385	ENSMUSG00000085588	0	0	0	0	#NUM!
3110009E18Rik	0.0342315	0.0342315	-0.0342315	-1.06122	0.03518	0.03518	-0.03518	-1.06284	-2.14094e-07	-1.092	-0.0472057	0.962349	1	0.593375	0.594989	ENSMUSG00000026388	6	2	2428	ENSMUSG00000026388	474	474	74	74	1	29	29	400	400	0.843882	15	0.593375	1	120121186	120188189	0.594989	0.593375	0.559144	0.559809	ENSMUSG00000026388	6	2	2428	ENSMUSG00000026388	270	270	42	42	1
3110018I06Rik	0	0	0	1	0	0	0	1	0	1	0	1	1	0	0	ENSMUSG00000060375	1	0	1005	ENSMUSG00000060375	0	0	0	0	#NUM!	0	0	0	0	#NUM!	1	0	12	107488631	107489636	0	0	0	0	ENSMUSG00000060375	1	0	1005	ENSMUSG00000060375	0	0	0	0	#NUM!
3110021A11Rik	0.044238	0.044238	0.044238	1.05653	0.0354144	0.0354144	0.0354144	1.04501	8.96641e-08	1.02675	0.0167441	0.986641	1	0.782559	0.78688	ENSMUSG00000050604	1	1	821	ENSMUSG00000050604	33	33	33	33	1	0	0	0	0	0	1	0.782559	6	119848192	119849013	0.78688	0.782559	0.826797	0.822294	ENSMUSG00000050604	1	1	821	ENSMUSG00000050604	21	21	21	21	1
3110021N24Rik	0.0924312	0.0924312	0.0924312	2.07533	0.0949895	0.0949895	0.0949895	2.10795	3.74327e-07	2.01684	0.173279	0.862432	1	0.0859564	0.0857346	ENSMUSG00000094958	1	1	1812	ENSMUSG00000094958	6	10	6	8	0.75	0	2	0	2	0.2	4	0.0859564	4	108719648	108781904	0.0857346	0.0859564	0.178388	0.180724	ENSMUSG00000094958	1	1	1812	ENSMUSG00000094958	6	14	6	10	0.6
3110035E14Rik	0.958529	0.958529	0.958529	1.25649	0.871044	0.871044	0.871044	1.23066	3.53835e-06	1.22107	0.289016	0.772569	1	3.73716	3.77626	ENSMUSG00000067879	1	1	3256	ENSMUSG00000067879	122	913	122	625	0.1952	120	120	0	288	0.315444	6	3.73716	1	9601198	9627143	3.77626	3.73716	4.69569	4.6473	ENSMUSG00000067879	1	1	3256	ENSMUSG00000067879	101	651	101	473	0.213531
3110039M20Rik	0.0115724	0.0115724	0.0115724	3.32052	0.0158115	0.0158115	0.0158115	7.34112	4.75627e-08	3.22694	0.077328	0.938363	1	0.00498697	0.00249348	ENSMUSG00000089922	1	0	3904	ENSMUSG00000089922	0	1	0	1	0	0	0	0	0	0	4	0.00498697	12	49385173	49394127	0.00249348	0.00498697	0.0165593	0.018305	ENSMUSG00000089922	1	0	3904	ENSMUSG00000089922	0	2	0	2	0
3110040N11Rik	0.0221129	0.0221129	0.0221129	1.0058	0.055774	0.055774	-0.055774	-1.01469	-3.6803e-07	-1.02307	-0.0315214	0.974854	1	3.81158	3.85133	ENSMUSG00000025102	5	5	1231	ENSMUSG00000025102	326	326	241	241	1	217	217	85	85	0.260736	11	3.81158	7	81782181	81789478	3.85133	3.81158	3.8337	3.79556	ENSMUSG00000025102	5	4	1231	ENSMUSG00000025102	185	185	146	146	1
3110043O21Rik	0.26853	0.26853	0.26853	1.02963	0.0327888	0.0327888	0.0327888	1.00357	2.3571e-08	1.00061	0.00130168	0.998961	1	9.06416	9.18262	ENSMUSG00000028300	7	3	4603	ENSMUSG00000028300	2506	2632	2143	2143	1	894	894	363	489	0.18579	21	9.06416	4	35191284	35226175	9.18262	9.06416	9.33269	9.21541	ENSMUSG00000028300	7	4	4603	ENSMUSG00000028300	1509	1594	1329	1329	1
3110045C21Rik	0.271818	0.271818	0.271818	1.66026	0.262484	0.262484	0.262484	1.63296	1.08162e-06	1.61347	0.245628	0.805971	1	0.411682	0.414693	ENSMUSG00000097503	2	1	1135	ENSMUSG00000097503	32	32	24	24	1	3	3	8	8	0.25	6	0.411682	1	169969408	169972396	0.414693	0.411682	0.6835	0.677177	ENSMUSG00000097503	2	1	1135	ENSMUSG00000097503	29	29	24	24	1
3110052M02Rik	0.507957	0.507957	-0.507957	-1.33436	0.533589	0.533589	-0.533589	-1.35328	-2.35882e-06	-1.37306	-0.296016	0.767218	1	2.02715	2.04399	ENSMUSG00000035868	1	1	1383	ENSMUSG00000035868	218	218	144	144	1	24	24	74	74	0.33945	3	2.02715	17	21657581	21662540	2.04399	2.02715	1.5192	1.5104	ENSMUSG00000035868	1	1	1383	ENSMUSG00000035868	96	96	65	65	1
3110053B16Rik	0.456609	0.456609	0.456609	1.16315	0.416482	0.416482	0.416482	1.14724	1.56261e-06	1.13037	0.150555	0.880327	1	2.79874	2.82863	ENSMUSG00000085642	5	4	2393	ENSMUSG00000085642	1442	1667	343	344	0.997093	205	205	1099	1323	0.793641	14	2.79874	12	20874124	20921262	2.82863	2.79874	3.25535	3.24511	ENSMUSG00000085642	5	3	2393	ENSMUSG00000085642	810	936	240	241	0.995851
3110056K07Rik	0.230869	0.230869	0.230869	1.03903	0.0840981	0.0840981	0.0840981	1.01405	2.46836e-07	1.00974	0.0168349	0.986568	1	5.91582	5.98614	ENSMUSG00000085622	2	2	1504	ENSMUSG00000085622	1030	1153	448	457	0.980306	195	195	582	696	0.603643	6	5.91582	12	70991614	71015832	5.98614	5.91582	6.14669	6.07024	ENSMUSG00000085622	2	2	1504	ENSMUSG00000085622	654	732	279	286	0.975524
3110057O12Rik	0.268605	0.268605	-0.268605	-1.06378	0.354831	0.354831	-0.354831	-1.08531	-1.65872e-06	-1.09463	-0.133176	0.894054	1	4.48027	4.51433	ENSMUSG00000037818	3	1	3446	ENSMUSG00000037818	2712	3355	793	793	1	385	385	1919	2562	0.763636	17	4.48027	3	40846969	40937137	4.51433	4.48027	4.21167	4.15949	ENSMUSG00000037818	3	1	3446	ENSMUSG00000037818	1601	1976	449	449	1
3110062G12Rik	0	0	0	1	0	0	0	1	0	1	0	1	1	0	0	ENSMUSG00000103634	0	0	0	ENSMUSG00000103634	0	0	0	0	#NUM!	0	0	0	0	#NUM!	0	0	1	176745563	176746982	0	0	0	0	ENSMUSG00000103634	0	0	0	ENSMUSG00000103634	0	0	0	0	#NUM!
3110062M04Rik	0.000992025	0.000992025	-0.000992025	-1.00152	0.00921585	0.00921585	-0.00921585	-1.01422	-8.28462e-08	-1.03057	-0.0171845	0.986289	1	0.652163	0.657296	ENSMUSG00000046806	5	4	4269	ENSMUSG00000046806	115	209	55	143	0.384615	20	20	60	66	0.315789	13	0.652163	6	34871770	34878060	0.657296	0.652163	0.651171	0.64808	ENSMUSG00000046806	5	3	4269	ENSMUSG00000046806	73	126	37	86	0.430233
3110067C02Rik	0.0645527	0.0645527	-0.0645527	-2.40926	0.0640904	0.0640904	-0.0640904	-2.42164	-2.81991e-07	-2.47913	-0.167993	0.866589	1	0.110359	0.109172	ENSMUSG00000081187	1	1	2117	ENSMUSG00000081187	14	14	12	12	1	0	0	2	2	0.142857	2	0.110359	X	150463725	150466156	0.109172	0.110359	0.0458061	0.045082	ENSMUSG00000081187	1	1	2117	ENSMUSG00000081187	6	6	3	3	1
3110070M22Rik	0.80643	0.80643	-0.80643	-1.03974	1.09085	1.09085	-1.09085	-1.0541	-5.90305e-06	-1.06989	-0.217229	0.82803	1	21.0988	21.2547	ENSMUSG00000074635	1	1	1123	ENSMUSG00000074635	947	1217	947	1217	0.778143	0	0	0	0	0	1	21.0988	13	119487260	119488383	21.2547	21.0988	20.2923	20.1639	ENSMUSG00000074635	1	1	1123	ENSMUSG00000074635	559	705	559	705	0.792908
3110079O15Rik	0	0	0	1	0	0	0	1	0	1	0	1	1	0	0	ENSMUSG00000026258	2	0	722	ENSMUSG00000026258	4	4	0	0	#NUM!	0	0	4	4	1	5	0	1	87470270	87475482	0	0	0	0	ENSMUSG00000026258	2	0	722	ENSMUSG00000026258	2	2	0	0	#NUM!
3110080O07Rik	0	0	0	1	0	0	0	1	0	1	0	1	1	0	0	ENSMUSG00000103284	0	0	0	ENSMUSG00000103284	0	0	0	0	#NUM!	0	0	0	0	#NUM!	0	0	3	51829384	51830405	0	0	0	0	ENSMUSG00000103284	0	0	0	ENSMUSG00000103284	0	0	0	0	#NUM!
3110082I17Rik	0.0465799	0.0465799	-0.0465799	-1.014	0.0766291	0.0766291	-0.0766291	-1.02308	-6.0114e-07	-1.0434	-0.054984	0.956151	1	3.3742	3.39668	ENSMUSG00000053553	4	4	2885	ENSMUSG00000053553	710	1123	498	500	0.996	252	252	212	623	0.554764	12	3.3742	5	139359738	139460527	3.39668	3.3742	3.32762	3.32006	ENSMUSG00000053553	4	3	2885	ENSMUSG00000053553	431	815	293	297	0.986532
3110082J24Rik	0.0507669	0.0507669	-0.0507669	#DIV/0!	0.0513394	0.0513394	-0.0513394	#DIV/0!	-2.17422e-07	#DIV/0!	-0.225315	0.821734	1	0.0507669	0.0513394	ENSMUSG00000086815	2	1	767	ENSMUSG00000086815	8	8	2	2	1	1	1	6	6	0.75	5	0.0507669	5	30103583	30106086	0.0513394	0.0507669	0	0	ENSMUSG00000086815	2	0	767	ENSMUSG00000086815	2	3	0	0	#NUM!
3110083C13Rik	0.372667	0.372667	0.372667	1.11458	0.341258	0.341258	0.341258	1.10458	1.15848e-06	1.08317	0.104691	0.916621	1	3.25244	3.26299	ENSMUSG00000097303	1	1	856	ENSMUSG00000097303	636	636	143	143	1	13	13	493	493	0.775157	2	3.25244	14	57999322	58003695	3.26299	3.25244	3.6251	3.60425	ENSMUSG00000097303	1	1	856	ENSMUSG00000097303	389	389	96	96	1
3110099E03Rik	0.0221539	0.0221539	-0.0221539	-3.01157	0.0201652	0.0201652	-0.0201652	-2.50875	-9.62089e-08	-3.09891	-0.107624	0.914294	1	0.0331672	0.0335307	ENSMUSG00000085582	3	1	2935	ENSMUSG00000085582	12	12	5	5	1	0	0	7	7	0.583333	9	0.0331672	2	115493512	115527744	0.0335307	0.0331672	0.0110132	0.0133655	ENSMUSG00000085582	3	1	2935	ENSMUSG00000085582	5	5	1	1	1
3222401L13Rik	0	0	0	1	0	0	0	1	0	1	0	1	1	0	0	ENSMUSG00000073590	0	0	0	ENSMUSG00000073590	0	2	0	0	#NUM!	0	0	0	2	1	0	0	18	37655450	37661742	0	0	0	0	ENSMUSG00000073590	0	0	0	ENSMUSG00000073590	0	1	0	0	#NUM!
3300002A11Rik	0	0	0	1	0	0	0	1	0	1	0	1	1	0	0	ENSMUSG00000033731	2	0	726	ENSMUSG00000033731	0	0	0	0	#NUM!	0	0	0	0	#NUM!	5	0	12	99341153	99361827	0	0	0	0	ENSMUSG00000033731	2	0	726	ENSMUSG00000033731	0	0	0	0	#NUM!
3300002I08Rik	0.0496374	0.0496374	-0.0496374	-1.32509	0.0472186	0.0472186	-0.0472186	-1.30671	-2.31014e-07	-1.36352	-0.0916322	0.92699	1	0.202324	0.201172	ENSMUSG00000063364	4	3	2117	ENSMUSG00000063364	48	626	16	22	0.727273	12	12	32	604	0.964856	11	0.202324	2	150310934	150362765	0.201172	0.202324	0.152687	0.153954	ENSMUSG00000063364	4	1	2117	ENSMUSG00000063364	31	385	7	10	0.7
3300005D01Rik	0	0	0	1	0	0	0	1	0	1	0	1	1	0	0	ENSMUSG00000096965	4	0	1380	ENSMUSG00000096965	0	0	0	0	#NUM!	0	0	0	0	#NUM!	9	0	17	5798656	5803240	0	0	0	0	ENSMUSG00000096965	4	0	1380	ENSMUSG00000096965	0	0	0	0	#NUM!
3425401B19Rik	0.0115871	0.0115871	0.0115871	1.66026	0.0140035	0.0140035	0.0140035	1.91593	4.61077e-08	1.61347	0.0507137	0.959554	1	0.0175492	0.0152889	ENSMUSG00000071540	1	1	5547	ENSMUSG00000071540	15	15	5	5	1	0	0	10	10	0.666667	4	0.0175492	14	32659118	32685272	0.0152889	0.0175492	0.0291363	0.0292924	ENSMUSG00000071540	1	1	5547	ENSMUSG00000071540	12	12	5	5	1
3632451O06Rik	0.0202716	0.0202716	-0.0202716	-1.09988	0.0179406	0.0179406	-0.0179406	-1.08777	-1.11316e-07	-1.13178	-0.0403512	0.967813	1	0.223233	0.222339	ENSMUSG00000036242	3	1	3663	ENSMUSG00000036242	50	50	42	42	1	22	22	8	8	0.16	12	0.223233	14	49681559	49783383	0.222339	0.223233	0.202962	0.204398	ENSMUSG00000036242	3	0	3663	ENSMUSG00000036242	28	28	23	23	1
3632454L22Rik	0.0047137	0.0047137	-0.0047137	-1.02394	0.00191622	0.00191622	-0.00191622	-1.00966	-4.39582e-08	-1.05363	-0.0164855	0.986847	1	0.20165	0.200283	ENSMUSG00000089759	3	2	4924	ENSMUSG00000089759	62	62	51	51	1	0	0	11	11	0.177419	8	0.20165	X	135022733	135060336	0.200283	0.20165	0.196936	0.198367	ENSMUSG00000089759	3	3	4924	ENSMUSG00000089759	35	35	30	30	1
3830403N18Rik	0.164363	0.164363	-0.164363	-1.11297	0.185528	0.185528	-0.185528	-1.12825	-8.79533e-07	-1.14525	-0.118702	0.905512	1	1.61925	1.6321	ENSMUSG00000031125	1	1	1022	ENSMUSG00000031125	120	122	85	85	1	79	79	35	37	0.303279	8	1.61925	X	56136571	56153498	1.6321	1.61925	1.45489	1.44657	ENSMUSG00000031125	1	1	1022	ENSMUSG00000031125	68	68	46	46	1
3830406C13Rik	0.347416	0.347416	0.347416	1.01604	0.0222354	0.0222354	-0.0222354	-1.00102	-1.16774e-06	-1.01275	-0.0418594	0.966611	1	21.6542	21.8368	ENSMUSG00000033111	2	2	2477	ENSMUSG00000033111	3024	3034	2745	2755	0.99637	1022	1032	279	279	0.0919578	6	21.6542	14	12284208	12303231	21.8368	21.6542	22.0016	21.8145	ENSMUSG00000033111	2	2	2477	ENSMUSG00000033111	1852	1859	1679	1686	0.995848
3830408C21Rik	0.0851967	0.0851967	0.0851967	1.19198	0.0806603	0.0806603	0.0806603	1.18021	3.01028e-07	1.15839	0.0723685	0.942309	1	0.443773	0.447589	ENSMUSG00000071181	1	1	1711	ENSMUSG00000071181	39	39	39	39	1	0	0	0	0	0	1	0.443773	13	107031962	107033673	0.447589	0.443773	0.52897	0.528249	ENSMUSG00000071181	1	1	1711	ENSMUSG00000071181	28	28	28	28	1
3830417A13Rik	0.14056	0.14056	0.14056	1.05721	0.0785503	0.0785503	0.0785503	1.0316	2.88446e-07	1.02741	0.0303942	0.975753	1	2.45705	2.48615	ENSMUSG00000031179	2	2	1767	ENSMUSG00000031179	229	229	223	223	1	45	45	6	6	0.0262009	6	2.45705	X	64173547	64178778	2.48615	2.45705	2.59761	2.5647	ENSMUSG00000031179	2	2	1767	ENSMUSG00000031179	142	142	142	142	1
3830432H09Rik	0.0940389	0.0940389	-0.0940389	-1.69743	0.0940037	0.0940037	-0.0940037	-1.69924	-4.19019e-07	-1.74666	-0.163929	0.869787	1	0.228875	0.228441	ENSMUSG00000101731	2	2	2637	ENSMUSG00000101731	63	63	31	31	1	0	0	32	32	0.507937	6	0.228875	1	119529479	119536165	0.228441	0.228875	0.134836	0.134437	ENSMUSG00000101731	2	2	2637	ENSMUSG00000101731	29	29	11	11	1
3930402G23Rik	0.061152	0.061152	0.061152	2.49039	0.0614186	0.0614186	0.0614186	2.4827	2.49565e-07	2.4202	0.157128	0.875144	1	0.0410308	0.0414234	ENSMUSG00000038917	1	1	2847	ENSMUSG00000038917	6	6	6	6	1	0	0	0	0	0	3	0.0410308	8	10924426	10928457	0.0414234	0.0410308	0.102183	0.102842	ENSMUSG00000038917	1	1	2847	ENSMUSG00000038917	9	9	9	9	1
4430402I18Rik	0.0117758	0.0117758	0.0117758	1.00375	0.0281982	0.0281982	-0.0281982	-1.009	-3.30364e-07	-1.02516	-0.0311749	0.97513	1	3.14308	3.16067	ENSMUSG00000064202	8	6	5420	ENSMUSG00000064202	1077	1320	870	875	0.994286	812	816	207	445	0.337121	34	3.14308	19	28893041	28967800	3.16067	3.14308	3.15485	3.13247	ENSMUSG00000064202	8	5	5420	ENSMUSG00000064202	638	774	526	529	0.994329
4631405J19Rik	0	0	0	1	0	0	0	1	0	1	0	1	1	0	0	ENSMUSG00000075027	5	0	3558	ENSMUSG00000075027	0	0	0	0	#NUM!	0	0	0	0	#NUM!	17	0	2	93027955	93044732	0	0	0	0	ENSMUSG00000075027	5	0	3558	ENSMUSG00000075027	0	0	0	0	#NUM!
4631405K08Rik	0	0	0	1	0	0	0	1	0	1	0	1	1	0	0	ENSMUSG00000097850	1	0	2112	ENSMUSG00000097850	6	6	0	0	#NUM!	0	0	6	6	1	2	0	1	193507237	193510174	0	0	0	0	ENSMUSG00000097850	1	0	2112	ENSMUSG00000097850	1	1	0	0	#NUM!
4632404H12Rik	0.267542	0.267542	0.267542	1.127	0.226208	0.226208	0.226208	1.10638	8.59244e-07	1.09524	0.096207	0.923356	1	2.10666	2.12634	ENSMUSG00000042579	1	1	2791	ENSMUSG00000042579	757	757	302	302	1	0	0	455	455	0.601057	2	2.10666	3	89767510	89773240	2.12634	2.10666	2.3742	2.35254	ENSMUSG00000042579	1	1	2791	ENSMUSG00000042579	468	468	205	205	1
4632411P08Rik	0.0421805	0.0421805	0.0421805	1.09228	0.0391546	0.0391546	0.0391546	1.08516	1.20383e-07	1.06149	0.0291689	0.97673	1	0.457106	0.459768	ENSMUSG00000097561	1	1	3237	ENSMUSG00000097561	117	117	76	76	1	0	0	41	41	0.350427	2	0.457106	5	29378698	29390488	0.459768	0.457106	0.499287	0.498923	ENSMUSG00000097561	1	1	3237	ENSMUSG00000097561	76	76	50	50	1
4632415L05Rik	0	0	0	1	0	0	0	1	0	1	0	1	1	0	0	ENSMUSG00000048106	0	0	0	ENSMUSG00000048106	225	225	0	0	#NUM!	0	0	225	225	1	0	0	3	19894885	19898984	0	0	0	0	ENSMUSG00000048106	0	0	0	ENSMUSG00000048106	119	119	0	0	#NUM!
4632427E13Rik	0.117037	0.117037	-0.117037	-1.19957	0.122861	0.122861	-0.122861	-1.21007	-5.72025e-07	-1.23436	-0.119115	0.905184	1	0.703489	0.707721	ENSMUSG00000074024	2	2	6559	ENSMUSG00000074024	268	268	237	237	1	3	3	31	31	0.115672	4	0.703489	7	92734165	92741468	0.707721	0.703489	0.586452	0.58486	ENSMUSG00000074024	2	2	6559	ENSMUSG00000074024	133	133	119	119	1
4632428C04Rik	0.121824	0.121824	0.121824	1.84473	0.121892	0.121892	0.121892	1.84976	4.89629e-07	1.79274	0.181798	0.855742	1	0.144216	0.143442	ENSMUSG00000097184	1	1	2430	ENSMUSG00000097184	79	79	18	18	1	3	3	61	61	0.772152	3	0.144216	16	30008666	30021430	0.143442	0.144216	0.26604	0.265334	ENSMUSG00000097184	1	1	2430	ENSMUSG00000097184	95	95	20	20	1
4632428N05Rik	0.129033	0.129033	-0.129033	-1.55598	0.12978	0.12978	-0.12978	-1.5585	-5.80627e-07	-1.6011	-0.177971	0.858746	1	0.361115	0.362152	ENSMUSG00000020101	7	1	5014	ENSMUSG00000020101	80	95	80	93	0.860215	73	73	0	2	0.0210526	19	0.361115	10	60346850	60372684	0.362152	0.361115	0.232082	0.232372	ENSMUSG00000020101	7	1	5014	ENSMUSG00000020101	35	36	35	36	0.972222
4632433K11Rik	0.0790387	0.0790387	0.0790387	1.26961	0.0758346	0.0758346	0.0758346	1.25749	2.93578e-07	1.23383	0.0853754	0.931963	1	0.293158	0.294514	ENSMUSG00000063757	1	1	1129	ENSMUSG00000063757	15	17	15	17	0.882353	0	0	0	0	0	1	0.293158	7	5034117	5035246	0.294514	0.293158	0.372196	0.370349	ENSMUSG00000063757	1	1	1129	ENSMUSG00000063757	11	13	11	13	0.846154
4731419I09Rik	0.0114624	0.0114624	0.0114624	#DIV/0!	0.0137564	0.0137564	0.0137564	#DIV/0!	4.77068e-08	#DIV/0!	0.107062	0.91474	1	0	0	ENSMUSG00000097004	1	0	2820	ENSMUSG00000097004	5	13	0	0	#NUM!	0	0	5	13	1	2	0	3	89337849	89347831	0	0	0.0114624	0.0137564	ENSMUSG00000097004	1	1	2820	ENSMUSG00000097004	4	8	1	1	1
4732414G09Rik	0.00226757	0.00226757	0.00226757	1.0217	0.00396918	0.00396918	0.00396918	1.03814	-3.17559e-09	-1.00715	-0.00163634	0.998694	1	0.1045	0.104081	ENSMUSG00000086943	2	1	2422	ENSMUSG00000086943	15	15	13	13	1	0	0	2	2	0.133333	5	0.1045	11	73015855	73018841	0.104081	0.1045	0.106767	0.10805	ENSMUSG00000086943	2	1	2422	ENSMUSG00000086943	10	10	8	8	1
4732419C18Rik	0.025511	0.025511	0.025511	4.98078	0.0284492	0.0284492	0.0284492	9.87853	1.05404e-07	4.84041	0.128726	0.897574	1	0.00640853	0.00320427	ENSMUSG00000097203	1	1	3038	ENSMUSG00000097203	1	1	1	1	1	1	1	0	0	0	3	0.00640853	8	123744630	123754228	0.00320427	0.00640853	0.0319195	0.0316534	ENSMUSG00000097203	1	1	3038	ENSMUSG00000097203	3	3	3	3	1
4732440D04Rik	0.0311252	0.0311252	0.0311252	1.66026	0.0307719	0.0307719	0.0307719	1.64521	1.23854e-07	1.61347	0.0831178	0.933758	1	0.0471407	0.0476926	ENSMUSG00000090031	1	0	413	ENSMUSG00000090031	0	1	0	1	0	0	0	0	0	0	2	0.0471407	1	6209865	6215293	0.0476926	0.0471407	0.0782659	0.0784645	ENSMUSG00000090031	1	1	413	ENSMUSG00000090031	1	4	1	1	1
4732456N10Rik	0	0	0	1	0	0	0	1	0	1	0	1	1	0	0	ENSMUSG00000048699	1	0	2534	ENSMUSG00000048699	0	0	0	0	#NUM!	0	0	0	0	#NUM!	9	0	15	101552355	101562950	0	0	0	0	ENSMUSG00000048699	1	0	2534	ENSMUSG00000048699	0	0	0	0	#NUM!
4732463B04Rik	0.00902376	0.00902376	-0.00902376	-1.20463	0.0102456	0.0102456	-0.0102456	-1.23515	-4.39691e-08	-1.23956	-0.0333497	0.973396	1	0.0531218	0.0538154	ENSMUSG00000097762	1	0	2932	ENSMUSG00000097762	9	22	0	8	0	0	0	9	14	0.636364	3	0.0531218	12	84039468	84053807	0.0538154	0.0531218	0.044098	0.0435698	ENSMUSG00000097762	1	0	2932	ENSMUSG00000097762	1	5	0	4	0
4732465J04Rik	0.0179151	0.0179151	-0.0179151	-1.30502	0.0191277	0.0191277	-0.0191277	-1.33276	-8.38151e-08	-1.34286	-0.0538412	0.957062	1	0.0766501	0.0766095	ENSMUSG00000101517	2	1	3302	ENSMUSG00000101517	92	92	13	13	1	1	1	79	79	0.858696	8	0.0766501	10	95746076	95797236	0.0766095	0.0766501	0.058735	0.0574818	ENSMUSG00000101517	2	1	3302	ENSMUSG00000101517	72	72	6	6	1
4732471J01Rik	0.22225	0.22225	-0.22225	#DIV/0!	0.221174	0.221174	-0.221174	#DIV/0!	-9.5184e-07	#DIV/0!	-0.471434	0.637331	1	0.22225	0.221174	ENSMUSG00000053714	1	1	438	ENSMUSG00000053714	5	5	5	5	1	5	5	0	0	0	3	0.22225	7	25384804	25385573	0.221174	0.22225	0	0	ENSMUSG00000053714	1	0	438	ENSMUSG00000053714	0	0	0	0	#NUM!
4732487G21Rik	0.0987987	0.0987987	-0.0987987	-1.10053	0.111466	0.111466	-0.111466	-1.1137	-5.41757e-07	-1.13244	-0.0892289	0.9289	1	1.08162	1.09178	ENSMUSG00000097488	1	1	2664	ENSMUSG00000097488	247	257	138	148	0.932432	0	0	109	109	0.424125	4	1.08162	12	86290760	86306006	1.09178	1.08162	0.982819	0.980317	ENSMUSG00000097488	1	1	2664	ENSMUSG00000097488	129	136	74	81	0.91358
4732490B19Rik	0.0160721	0.0160721	-0.0160721	-1.4054	0.0171511	0.0171511	-0.0171511	-1.43346	-7.36179e-08	-1.44616	-0.0563183	0.955088	1	0.055717	0.0567191	ENSMUSG00000085421	1	1	2446	ENSMUSG00000085421	11	11	7	7	1	1	1	4	4	0.363636	4	0.055717	11	113203314	113209669	0.0567191	0.055717	0.0396449	0.039568	ENSMUSG00000085421	1	1	2446	ENSMUSG00000085421	5	5	3	3	1
4732491K20Rik	0.0420651	0.0420651	0.0420651	1.14143	0.0398652	0.0398652	0.0398652	1.13335	1.39177e-07	1.10926	0.0413363	0.967028	1	0.297428	0.298941	ENSMUSG00000097350	1	1	3142	ENSMUSG00000097350	62	62	48	48	1	10	10	14	14	0.225806	2	0.297428	17	12318884	12327250	0.298941	0.297428	0.339493	0.338806	ENSMUSG00000097350	1	1	3142	ENSMUSG00000097350	38	38	33	33	1
4831440E17Rik	0.217556	0.217556	0.217556	1.32821	0.208337	0.208337	0.208337	1.31222	8.2547e-07	1.29078	0.157672	0.874715	1	0.662859	0.667283	ENSMUSG00000097236	1	1	1028	ENSMUSG00000097236	113	113	35	35	1	0	0	78	78	0.690265	2	0.662859	5	25499066	25501541	0.667283	0.662859	0.880416	0.875619	ENSMUSG00000097236	1	1	1028	ENSMUSG00000097236	75	75	28	28	1
4833407H14Rik	0.0131105	0.0131105	-0.0131105	#DIV/0!	0.00995133	0.00995133	-0.00995133	#DIV/0!	-5.6149e-08	#DIV/0!	-0.114501	0.908841	1	0.0131105	0.00995133	ENSMUSG00000097779	1	0	1485	ENSMUSG00000097779	0	1	0	1	0	0	0	0	0	0	2	0.0131105	19	53460630	53462723	0.00995133	0.0131105	0	0	ENSMUSG00000097779	1	0	1485	ENSMUSG00000097779	0	0	0	0	#NUM!
4833412C05Rik	0.0360757	0.0360757	0.0360757	#DIV/0!	0.0360093	0.0360093	0.0360093	#DIV/0!	1.50148e-07	#DIV/0!	0.189936	0.849359	1	0	0	ENSMUSG00000097697	1	0	896	ENSMUSG00000097697	20	20	0	0	#NUM!	0	0	20	20	1	3	0	7	67784724	67803496	0	0	0.0360757	0.0360093	ENSMUSG00000097697	1	1	896	ENSMUSG00000097697	14	15	1	1	1
4833412K13Rik	0	0	0	1	0	0	0	1	0	1	0	1	1	0	0	ENSMUSG00000104018	0	0	0	ENSMUSG00000104018	0	0	0	0	#NUM!	0	0	0	0	#NUM!	0	0	1	78465447	78466926	0	0	0	0	ENSMUSG00000104018	0	0	0	ENSMUSG00000104018	0	0	0	0	#NUM!
4833413E03Rik	0.0947149	0.0947149	-0.0947149	-3.01157	0.0947458	0.0947458	-0.0947458	-3.03867	-4.11323e-07	-3.09891	-0.222532	0.8239	1	0.1418	0.14122	ENSMUSG00000013562	3	2	1373	ENSMUSG00000013562	34	34	10	10	1	1	1	24	24	0.705882	6	0.1418	17	31557125	31559113	0.14122	0.1418	0.047085	0.0464743	ENSMUSG00000013562	3	1	1373	ENSMUSG00000013562	14	14	2	2	1
4833417C18Rik	0.135426	0.135426	0.135426	1.2452	0.129522	0.129522	0.129522	1.23444	4.96981e-07	1.2101	0.105851	0.9157	1	0.552316	0.552474	ENSMUSG00000086015	1	1	1269	ENSMUSG00000086015	41	45	36	36	1	20	20	5	9	0.2	2	0.552316	11	95858864	95861044	0.552474	0.552316	0.687741	0.681997	ENSMUSG00000086015	1	1	1269	ENSMUSG00000086015	36	36	27	27	1
4833418N02Rik	0.0679156	0.0679156	0.0679156	1.11335	0.0627259	0.0627259	0.0627259	1.10453	2.10348e-07	1.08197	0.0443009	0.964665	1	0.599158	0.60006	ENSMUSG00000085287	4	3	2762	ENSMUSG00000085287	281	281	85	85	1	1	1	196	196	0.697509	11	0.599158	17	87274885	87282814	0.60006	0.599158	0.667074	0.662786	ENSMUSG00000085287	4	3	2762	ENSMUSG00000085287	195	195	57	57	1
4833418N17Rik	0	0	0	1	0	0	0	1	0	1	0	1	1	0	0	ENSMUSG00000052779	1	0	615	ENSMUSG00000052779	0	0	0	0	#NUM!	0	0	0	0	#NUM!	2	0	7	81992001	81992618	0	0	0	0	ENSMUSG00000052779	1	0	615	ENSMUSG00000052779	0	0	0	0	#NUM!
4833420G17Rik	2.26676	2.26676	2.26676	1.13104	1.99789	1.99789	1.99789	1.11469	7.34642e-06	1.09916	0.286797	0.774268	1	17.2983	17.4195	ENSMUSG00000062822	1	1	2574	ENSMUSG00000062822	3739	3926	2287	2287	1	1317	1317	1452	1639	0.417473	13	17.2983	13	119462758	119486117	17.4195	17.2983	19.5651	19.4174	ENSMUSG00000062822	1	1	2574	ENSMUSG00000062822	2292	2384	1558	1558	1
4833421G17Rik	0	0	0	1	0	0	0	1	0	1	0	1	1	0	0	ENSMUSG00000103996	0	0	0	ENSMUSG00000103996	0	0	0	0	#NUM!	0	0	0	0	#NUM!	0	0	1	87865072	87865916	0	0	0	0	ENSMUSG00000103996	0	0	0	ENSMUSG00000103996	0	0	0	0	#NUM!
4833422C13Rik	0.00955821	0.00955821	0.00955821	1.132	0.00950862	0.00950862	0.00950862	1.13068	3.10413e-08	1.10009	0.018725	0.985061	1	0.0724126	0.0727599	ENSMUSG00000074782	3	3	5915	ENSMUSG00000074782	59	66	16	22	0.727273	1	1	43	44	0.666667	6	0.0724126	13	91701664	91741872	0.0727599	0.0724126	0.0819708	0.0822685	ENSMUSG00000074782	3	2	5915	ENSMUSG00000074782	41	44	12	15	0.8
4833422M21Rik	0	0	0	1	0	0	0	1	0	1	0	1	1	0	0	ENSMUSG00000097619	3	0	3702	ENSMUSG00000097619	0	0	0	0	#NUM!	0	0	0	0	#NUM!	6	0	15	96231869	96254684	0	0	0	0	ENSMUSG00000097619	3	0	3702	ENSMUSG00000097619	0	0	0	0	#NUM!
4833423E24Rik	0	0	0	1	0	0	0	1	0	1	0	1	1	0	0	ENSMUSG00000075217	1	0	2272	ENSMUSG00000075217	0	0	0	0	#NUM!	0	0	0	0	#NUM!	12	0	2	85483593	85519024	0	0	0	0	ENSMUSG00000075217	1	0	2272	ENSMUSG00000075217	0	0	0	0	#NUM!
4833427F10Rik	0	0	0	1	0	0	0	1	0	1	0	1	1	0	0	ENSMUSG00000092171	1	0	1475	ENSMUSG00000092171	1	1	0	0	#NUM!	0	0	1	1	1	3	0	17	35772449	35780687	0	0	0	0	ENSMUSG00000092171	1	0	1475	ENSMUSG00000092171	3	3	0	0	#NUM!
4833427G06Rik	2.22088	2.22088	2.22088	1.15138	1.85462	1.85462	1.85462	1.12503	7.47259e-06	1.11893	0.315307	0.752529	1	14.6709	14.8331	ENSMUSG00000032057	1	1	775	ENSMUSG00000032057	1013	1013	584	584	1	508	508	429	429	0.423495	6	14.6709	9	51081312	51102078	14.8331	14.6709	16.8918	16.6878	ENSMUSG00000032057	1	1	775	ENSMUSG00000032057	657	657	405	405	1
4833428L15Rik	0	0	0	1	0	0	0	1	0	1	0	1	1	0	0	ENSMUSG00000097074	1	0	1259	ENSMUSG00000097074	1	1	0	0	#NUM!	0	0	1	1	1	5	0	9	45416625	45431232	0	0	0	0	ENSMUSG00000097074	1	0	1259	ENSMUSG00000097074	2	2	0	0	#NUM!
4833439L19Rik	3.81989	3.81989	3.81989	1.14511	3.32967	3.32967	3.32967	1.12575	1.27212e-05	1.11284	0.401308	0.688194	1	26.3233	26.4794	ENSMUSG00000025871	9	7	3187	ENSMUSG00000025871	5322	5322	4309	4309	1	1866	1866	1013	1013	0.190342	25	26.3233	13	54551217	54565435	26.4794	26.3233	30.1432	29.809	ENSMUSG00000025871	9	7	3187	ENSMUSG00000025871	3517	3517	2972	2972	1
4833445I07Rik	0.51366	0.51366	0.51366	1.17763	0.467857	0.467857	0.467857	1.1604	1.78883e-06	1.14444	0.169006	0.865792	1	2.89179	2.9169	ENSMUSG00000103103	1	1	579	ENSMUSG00000103103	539	539	86	86	1	39	39	453	453	0.840445	2	2.89179	9	108567532	108569174	2.9169	2.89179	3.40545	3.38476	ENSMUSG00000103103	1	1	579	ENSMUSG00000103103	413	413	61	61	1
4921501E09Rik	0.360025	0.360025	-0.360025	-1.13421	0.410187	0.410187	-0.410187	-1.15479	-1.86569e-06	-1.1671	-0.184481	0.853637	1	3.04267	3.06019	ENSMUSG00000023350	1	1	3916	ENSMUSG00000023350	612	612	612	612	1	0	0	0	0	0	1	3.04267	17	33064142	33068058	3.06019	3.04267	2.68265	2.65	ENSMUSG00000023350	1	1	3916	ENSMUSG00000023350	325	325	325	325	1
4921504A21Rik	0.221174	0.221174	-0.221174	-1.0815	0.279276	0.279276	-0.279276	-1.10445	-1.27477e-06	-1.11287	-0.126948	0.898982	1	2.93482	2.95316	ENSMUSG00000097626	2	2	2156	ENSMUSG00000097626	484	486	323	325	0.993846	93	93	161	161	0.331276	6	2.93482	5	19202367	19226555	2.95316	2.93482	2.71364	2.67389	ENSMUSG00000097626	2	2	2156	ENSMUSG00000097626	266	266	181	181	1
4921504E06Rik	0.149634	0.149634	0.149634	1.03442	0.0685105	0.0685105	0.0685105	1.01559	9.80659e-08	1.00527	0.00781084	0.993768	1	4.34723	4.39572	ENSMUSG00000026734	2	2	2293	ENSMUSG00000026734	874	874	512	512	1	469	469	362	362	0.414188	18	4.34723	2	19462836	19553914	4.39572	4.34723	4.49686	4.46423	ENSMUSG00000026734	2	2	2293	ENSMUSG00000026734	500	500	319	319	1
4921506M07Rik	1.06915	1.06915	-1.06915	-1.08524	1.31528	1.31528	-1.31528	-1.1056	-6.09291e-06	-1.11671	-0.281964	0.777971	1	13.6127	13.7706	ENSMUSG00000046782	3	3	6682	ENSMUSG00000046782	5274	5406	4670	4672	0.999572	3411	3411	604	734	0.135775	35	13.6127	12	57564112	57737928	13.7706	13.6127	12.5435	12.4553	ENSMUSG00000046782	3	2	6682	ENSMUSG00000046782	2923	2986	2593	2593	1
4921507G05Rik	0.112167	0.112167	-0.112167	-1.01286	0.295471	0.295471	-0.295471	-1.03421	-1.53307e-06	-1.04223	-0.086642	0.930956	1	8.83354	8.93314	ENSMUSG00000097650	1	1	1653	ENSMUSG00000097650	273	777	246	750	0.328	135	135	27	27	0.034749	2	8.83354	12	110841028	110843804	8.93314	8.83354	8.72137	8.63767	ENSMUSG00000097650	1	1	1653	ENSMUSG00000097650	159	456	149	446	0.334081
4921507H08Rik	0	0	0	1	0	0	0	1	0	1	0	1	1	0	0	ENSMUSG00000102898	0	0	0	ENSMUSG00000102898	0	0	0	0	#NUM!	0	0	0	0	#NUM!	0	0	7	40473159	40474891	0	0	0	0	ENSMUSG00000102898	0	0	0	ENSMUSG00000102898	0	0	0	0	#NUM!
4921507L20Rik	0.0587776	0.0587776	-0.0587776	-2.40926	0.0581547	0.0581547	-0.0581547	-2.40598	-2.56764e-07	-2.47913	-0.160302	0.872643	1	0.100486	0.099517	ENSMUSG00000027196	2	1	1550	ENSMUSG00000027196	8	8	8	8	1	6	6	0	0	0	6	0.100486	2	93980033	93983575	0.099517	0.100486	0.0417082	0.0413623	ENSMUSG00000027196	2	0	1550	ENSMUSG00000027196	2	3	2	2	1
4921507P07Rik	0.252336	0.252336	0.252336	1.30217	0.236584	0.236584	0.236584	1.28132	9.49437e-07	1.26547	0.162459	0.870944	1	0.835093	0.84099	ENSMUSG00000029828	1	1	2378	ENSMUSG00000029828	129	206	89	102	0.872549	81	81	40	104	0.504854	10	0.835093	6	50573301	50596632	0.84099	0.835093	1.08743	1.07757	ENSMUSG00000029828	1	1	2378	ENSMUSG00000029828	102	156	73	80	0.9125
4921508D12Rik	0.0488755	0.0488755	-0.0488755	-1.32509	0.0469182	0.0469182	-0.0469182	-1.31046	-2.27468e-07	-1.36352	-0.0909263	0.927551	1	0.199219	0.198042	ENSMUSG00000027345	1	1	1075	ENSMUSG00000027345	18	18	11	11	1	7	7	7	7	0.388889	4	0.199219	2	132424740	132452499	0.198042	0.199219	0.150343	0.151124	ENSMUSG00000027345	1	1	1075	ENSMUSG00000027345	8	8	5	5	1
4921508M14Rik	0	0	0	1	0	0	0	1	0	1	0	1	1	0	0	ENSMUSG00000052376	1	0	1099	ENSMUSG00000052376	0	0	0	0	#NUM!	0	0	0	0	#NUM!	1	0	12	34873729	34874828	0	0	0	0	ENSMUSG00000052376	1	0	1099	ENSMUSG00000052376	0	0	0	0	#NUM!
4921509A06Rik	0.182745	0.182745	-0.182745	-2.1081	0.183226	0.183226	-0.183226	-2.10127	-8.02557e-07	-2.16924	-0.264114	0.791692	1	0.347663	0.349604	ENSMUSG00000091147	1	1	392	ENSMUSG00000091147	6	23	6	7	0.857143	2	2	0	16	0.695652	2	0.347663	9	78629373	78630128	0.349604	0.347663	0.164918	0.166377	ENSMUSG00000091147	1	1	392	ENSMUSG00000091147	2	10	2	2	1
4921509C19Rik	0.0500795	0.0500795	0.0500795	1.38355	0.0520397	0.0520397	0.0520397	1.39784	1.92673e-07	1.34456	0.0819764	0.934666	1	0.130568	0.130805	ENSMUSG00000061525	1	1	2684	ENSMUSG00000061525	10	19	9	18	0.5	0	0	1	1	0.0526316	4	0.130568	2	151470541	151476153	0.130805	0.130568	0.180647	0.182845	ENSMUSG00000061525	1	1	2684	ENSMUSG00000061525	9	15	9	15	0.6
4921511C20Rik	0.0494228	0.0494228	-0.0494228	-1.20463	0.0503549	0.0503549	-0.0503549	-1.20896	-2.40817e-07	-1.23956	-0.0780481	0.93779	1	0.290946	0.291339	ENSMUSG00000049815	1	1	1606	ENSMUSG00000049815	24	24	24	24	1	0	0	0	0	0	1	0.290946	X	127394292	127395898	0.291339	0.290946	0.241523	0.240984	ENSMUSG00000049815	1	1	1606	ENSMUSG00000049815	12	12	12	12	1
4921511E07Rik	0	0	0	1	0	0	0	1	0	1	0	1	1	0	0	ENSMUSG00000104133	0	0	0	ENSMUSG00000104133	0	0	0	0	#NUM!	0	0	0	0	#NUM!	0	0	1	16930969	16931796	0	0	0	0	ENSMUSG00000104133	0	0	0	ENSMUSG00000104133	0	0	0	0	#NUM!
4921511H03Rik	0.443603	0.443603	0.443603	1.23377	0.406323	0.406323	0.406323	1.21209	1.61725e-06	1.199	0.186297	0.852212	1	1.89759	1.91578	ENSMUSG00000040514	3	2	3355	ENSMUSG00000040514	131	356	131	327	0.400612	131	131	0	29	0.0814607	7	1.89759	5	7304118	7311491	1.91578	1.89759	2.34119	2.32211	ENSMUSG00000040514	3	2	3355	ENSMUSG00000040514	90	262	90	243	0.37037
4921511M17Rik	0.145222	0.145222	-0.145222	-5.42083	0.14325	0.14325	-0.14325	-5.40388	-6.25912e-07	-5.57804	-0.31961	0.749264	1	0.178071	0.175778	ENSMUSG00000094577	2	0	984	ENSMUSG00000094577	1	17	0	9	0	0	2	1	8	0.470588	4	0.178071	X	154022779	154033827	0.175778	0.178071	0.0328494	0.0325282	ENSMUSG00000094577	2	0	984	ENSMUSG00000094577	0	3	0	1	0
4921513D11Rik	0.158731	0.158731	-0.158731	-1.0661	0.215363	0.215363	-0.215363	-1.09057	-9.69665e-07	-1.09701	-0.103041	0.917931	1	2.5602	2.59319	ENSMUSG00000066944	1	1	1346	ENSMUSG00000066944	125	177	125	177	0.706215	83	83	0	0	0	2	2.5602	17	79626676	79628681	2.59319	2.5602	2.40147	2.37783	ENSMUSG00000066944	1	1	1346	ENSMUSG00000066944	73	100	73	100	0.73
4921513I03Rik	0.046699	0.046699	-0.046699	-2.1081	0.0468002	0.0468002	-0.0468002	-2.12301	-2.05086e-07	-2.16924	-0.133512	0.893788	1	0.0888421	0.088474	ENSMUSG00000044544	1	1	1534	ENSMUSG00000044544	34	34	7	7	1	0	0	27	27	0.794118	3	0.0888421	10	120765773	120778886	0.088474	0.0888421	0.0421432	0.0416738	ENSMUSG00000044544	1	1	1534	ENSMUSG00000044544	12	12	2	2	1
4921514A10Rik	0	0	0	1	0	0	0	1	0	1	0	1	1	0	0	ENSMUSG00000097620	2	0	2116	ENSMUSG00000097620	0	0	0	0	#NUM!	0	0	0	0	#NUM!	4	0	4	141115659	141118087	0	0	0	0	ENSMUSG00000097620	2	0	2116	ENSMUSG00000097620	0	0	0	0	#NUM!
4921515E04Rik	0.0243974	0.0243974	-0.0243974	#DIV/0!	0.0236855	0.0236855	-0.0236855	#DIV/0!	-1.04488e-07	#DIV/0!	-0.156197	0.875878	1	0.0243974	0.0236855	ENSMUSG00000098150	1	1	798	ENSMUSG00000098150	19	20	1	1	1	1	1	18	19	0.95	5	0.0243974	15	18078136	18165988	0.0236855	0.0243974	0	0	ENSMUSG00000098150	1	0	798	ENSMUSG00000098150	13	15	0	0	#NUM!
4921517D22Rik	0.00397218	0.00397218	0.00397218	1.10684	0.00379568	0.00379568	0.00379568	1.10236	1.20449e-08	1.07565	0.0101989	0.991863	1	0.0371785	0.0370811	ENSMUSG00000049902	1	1	3142	ENSMUSG00000049902	12	12	6	6	1	0	0	6	6	0.5	5	0.0371785	13	59687401	59694101	0.0370811	0.0371785	0.0411506	0.0408768	ENSMUSG00000049902	1	1	3142	ENSMUSG00000049902	5	5	4	4	1
4921518K17Rik	0	0	0	1	0	0	0	1	0	1	0	1	1	0	0	ENSMUSG00000085851	1	0	3390	ENSMUSG00000085851	0	0	0	0	#NUM!	0	0	0	0	#NUM!	5	0	12	57585974	57618602	0	0	0	0	ENSMUSG00000085851	1	0	3390	ENSMUSG00000085851	0	0	0	0	#NUM!
4921522P10Rik	0.11855	0.11855	-0.11855	-1.02321	0.222303	0.222303	-0.222303	-1.04384	-1.12424e-06	-1.05288	-0.0828041	0.934007	1	5.22636	5.2927	ENSMUSG00000040467	1	1	2101	ENSMUSG00000040467	690	690	564	564	1	58	58	126	126	0.182609	2	5.22636	8	8661800	8664728	5.2927	5.22636	5.10781	5.0704	ENSMUSG00000040467	1	1	2101	ENSMUSG00000040467	403	403	332	332	1
4921523L03Rik	0.348731	0.348731	0.348731	11.6218	0.346191	0.346191	0.346191	11.4497	1.44747e-06	11.2943	0.538998	0.589889	1	0.0328316	0.0331292	ENSMUSG00000093749	1	1	1186	ENSMUSG00000093749	1	5	1	2	0.5	1	1	0	3	0.6	2	0.0328316	9	107991683	107995656	0.0331292	0.0328316	0.381563	0.37932	ENSMUSG00000093749	1	1	1186	ENSMUSG00000093749	4	24	4	14	0.285714
4921524J17Rik	2.50934	2.50934	2.50934	1.11389	2.15494	2.15494	2.15494	1.09729	7.78461e-06	1.0825	0.270344	0.786896	1	22.0325	22.1489	ENSMUSG00000036934	1	1	1595	ENSMUSG00000036934	2347	2347	1805	1805	1	977	977	542	542	0.230933	4	22.0325	8	85408758	85432841	22.1489	22.0325	24.5418	24.3039	ENSMUSG00000036934	1	1	1595	ENSMUSG00000036934	1480	1480	1211	1211	1
4921524L21Rik	0.710521	0.710521	-0.710521	-1.02312	1.51278	1.51278	-1.51278	-1.04981	-6.75208e-06	-1.05279	-0.20277	0.839315	1	31.44	31.8819	ENSMUSG00000039540	1	1	1480	ENSMUSG00000039540	2743	2743	2390	2390	1	1923	1923	353	353	0.128691	10	31.44	18	6603632	6638966	31.8819	31.44	30.7295	30.3691	ENSMUSG00000039540	1	1	1480	ENSMUSG00000039540	1591	1591	1407	1407	1
4921528I07Rik	0.263808	0.263808	0.263808	1.46869	0.259284	0.259284	0.259284	1.46059	1.03004e-06	1.4273	0.207491	0.835626	1	0.562858	0.562944	ENSMUSG00000064299	1	1	2698	ENSMUSG00000064299	101	103	78	78	1	13	13	23	25	0.242718	12	0.562858	9	114276682	114317028	0.562944	0.562858	0.826666	0.822228	ENSMUSG00000064299	1	1	2698	ENSMUSG00000064299	87	88	69	69	1
4921530L21Rik	0.0673672	0.0673672	-0.0673672	#DIV/0!	0.0680707	0.0680707	-0.0680707	#DIV/0!	-2.88516e-07	#DIV/0!	-0.259552	0.79521	1	0.0673672	0.0680707	ENSMUSG00000034689	1	1	1156	ENSMUSG00000034689	4	4	4	4	1	1	1	0	0	0	2	0.0673672	14	95881265	95882775	0.0680707	0.0673672	0	0	ENSMUSG00000034689	1	0	1156	ENSMUSG00000034689	0	0	0	0	#NUM!
4921531C22Rik	0.325078	0.325078	-0.325078	-1.03297	0.515351	0.515351	-0.515351	-1.05275	-2.58232e-06	-1.06293	-0.136558	0.89138	1	10.1849	10.2844	ENSMUSG00000085704	2	1	1967	ENSMUSG00000085704	1105	1105	1029	1029	1	125	125	76	76	0.0687783	4	10.1849	2	179975992	179979013	10.2844	10.1849	9.85984	9.76908	ENSMUSG00000085704	2	1	1967	ENSMUSG00000085704	652	652	600	600	1
4921534H16Rik	0.055989	0.055989	-0.055989	-1.12009	0.0585976	0.0585976	-0.0585976	-1.12639	-2.96059e-07	-1.15258	-0.0704622	0.943826	1	0.522198	0.522238	ENSMUSG00000090255	2	2	3952	ENSMUSG00000090255	56	121	56	106	0.528302	51	51	0	15	0.123967	3	0.522198	9	98003419	98012175	0.522238	0.522198	0.466209	0.46364	ENSMUSG00000090255	2	2	3952	ENSMUSG00000090255	27	61	27	57	0.473684
4921536K21Rik	0.709231	0.709231	0.709231	1.02884	0.325964	0.325964	0.325964	1.01316	-1.5998e-08	-1.00015	-0.000536521	0.999572	1	24.5882	24.7738	ENSMUSG00000020434	1	1	2590	ENSMUSG00000020434	3443	3443	3271	3271	1	516	516	172	172	0.0499564	3	24.5882	11	3886087	3895098	24.7738	24.5882	25.2975	25.0997	ENSMUSG00000020434	1	1	2590	ENSMUSG00000020434	2093	2093	2027	2027	1
4921539E11Rik	0.308375	0.308375	-0.308375	-1.17633	0.337896	0.337896	-0.337896	-1.1941	-1.53177e-06	-1.21045	-0.185719	0.852665	1	2.05719	2.07869	ENSMUSG00000028520	3	2	2754	ENSMUSG00000028520	419	421	291	291	1	119	119	128	130	0.308789	10	2.05719	4	103230444	103290863	2.07869	2.05719	1.74882	1.74079	ENSMUSG00000028520	3	1	2754	ENSMUSG00000028520	226	226	149	149	1
4922502D21Rik	11.2301	11.2301	11.2301	1.03989	0	0	0	-1	1.2757e-05	1.01058	0.126169	0.899598	1	281.545	287.16	ENSMUSG00000047720	1	1	1581	ENSMUSG00000047720	26675	26675	22863	22863	1	12353	12353	3812	3812	0.142905	5	281.545	6	129322164	129331796	287.16	281.545	292.775	287.16	ENSMUSG00000047720	1	1	1581	ENSMUSG00000047720	16462	16462	14320	14320	1
4930401G09Rik	0.252545	0.252545	0.252545	1.82629	0.2515	0.2515	0.2515	1.81879	1.01421e-06	1.77482	0.259499	0.79525	1	0.305638	0.307162	ENSMUSG00000086352	1	1	637	ENSMUSG00000086352	12	12	10	10	1	4	4	2	2	0.166667	2	0.305638	5	115358699	115360123	0.307162	0.305638	0.558182	0.558662	ENSMUSG00000086352	1	1	637	ENSMUSG00000086352	12	12	11	11	1
4930401O10Rik	0	0	0	1	0	0	0	1	0	1	0	1	1	0	0	ENSMUSG00000085528	1	0	787	ENSMUSG00000085528	4	4	0	0	#NUM!	0	0	4	4	1	5	0	11	71928470	71940122	0	0	0	0	ENSMUSG00000085528	1	0	787	ENSMUSG00000085528	2	2	0	0	#NUM!
4930401O12Rik	0.0345935	0.0345935	-0.0345935	-1.80694	0.0349067	0.0349067	-0.0349067	-1.82242	-1.5333e-07	-1.85935	-0.104245	0.916975	1	0.0774633	0.0773503	ENSMUSG00000087460	1	1	754	ENSMUSG00000087460	9	9	3	3	1	1	1	6	6	0.666667	2	0.0774633	13	31213409	31222096	0.0773503	0.0774633	0.0428698	0.0424437	ENSMUSG00000087460	1	1	754	ENSMUSG00000087460	5	5	1	1	1
4930402C01Rik	0	0	0	1	0	0	0	1	0	1	0	1	1	0	0	ENSMUSG00000104382	1	0	663	ENSMUSG00000104382	0	0	0	0	#NUM!	0	0	0	0	#NUM!	2	0	3	67570564	67572821	0	0	0	0	ENSMUSG00000104382	1	0	663	ENSMUSG00000104382	1	1	0	0	#NUM!
4930402F06Rik	0.047392	0.047392	-0.047392	-3.01157	0.0470515	0.0470515	-0.0470515	-2.93882	-2.05811e-07	-3.09891	-0.157411	0.874921	1	0.0709516	0.0713195	ENSMUSG00000079421	2	0	1372	ENSMUSG00000079421	12	12	5	5	1	0	0	7	7	0.583333	8	0.0709516	2	35375561	35397175	0.0713195	0.0709516	0.0235596	0.024268	ENSMUSG00000079421	2	0	1372	ENSMUSG00000079421	11	11	1	1	1
4930402H24Rik	0.0494905	0.0494905	-0.0494905	-1.00401	0.255093	0.255093	-0.255093	-1.02083	-1.70317e-06	-1.03312	-0.0810573	0.935396	1	12.4041	12.5019	ENSMUSG00000027309	17	10	10659	ENSMUSG00000027309	8063	8454	6791	6791	1	3652	3652	1272	1663	0.196712	69	12.4041	2	130706199	130906406	12.5019	12.4041	12.3546	12.2468	ENSMUSG00000027309	17	11	10659	ENSMUSG00000027309	4763	5006	4074	4074	1
4930402K13Rik	0.0775713	0.0775713	-0.0775713	-1.28494	0.0800718	0.0800718	-0.0800718	-1.29496	-3.65077e-07	-1.3222	-0.10942	0.912869	1	0.34981	0.351538	ENSMUSG00000045797	1	1	1781	ENSMUSG00000045797	32	32	32	32	1	0	0	0	0	0	1	0.34981	X	9104561	9106342	0.351538	0.34981	0.272239	0.271466	ENSMUSG00000045797	1	1	1781	ENSMUSG00000045797	15	15	15	15	1
4930403D09Rik	3.30117	3.30117	3.30117	1.09779	2.54999	2.54999	2.54999	1.07469	9.66512e-06	1.06685	0.272186	0.785479	1	33.7567	34.1392	ENSMUSG00000087122	1	1	635	ENSMUSG00000087122	768	1177	768	1101	0.697548	327	327	0	76	0.0645709	2	33.7567	11	34299706	34308113	34.1392	33.7567	37.0579	36.6892	ENSMUSG00000087122	1	1	635	ENSMUSG00000087122	520	757	520	728	0.714286
4930403O15Rik	0.0171082	0.0171082	-0.0171082	#DIV/0!	0.0148871	0.0148871	-0.0148871	#DIV/0!	-7.327e-08	#DIV/0!	-0.130798	0.895935	1	0.0171082	0.0148871	ENSMUSG00000068638	1	1	1138	ENSMUSG00000068638	1	1	1	1	1	1	1	0	0	0	2	0.0171082	10	20515326	20518164	0.0148871	0.0171082	0	0	ENSMUSG00000068638	1	0	1138	ENSMUSG00000068638	0	0	0	0	#NUM!
4930403P22Rik	0	0	0	1	0	0	0	1	0	1	0	1	1	0	0	ENSMUSG00000102762	0	0	0	ENSMUSG00000102762	8	8	0	0	#NUM!	0	0	8	8	1	0	0	1	36332707	36333420	0	0	0	0	ENSMUSG00000102762	0	0	0	ENSMUSG00000102762	5	5	0	0	#NUM!
4930404H24Rik	0.295226	0.295226	-0.295226	-2.00772	0.297629	0.297629	-0.297629	-2.01811	-1.29974e-06	-2.06594	-0.32633	0.744175	1	0.588191	0.589966	ENSMUSG00000079001	1	1	331	ENSMUSG00000079001	10	10	10	10	1	10	10	0	0	0	2	0.588191	2	153492789	153493841	0.589966	0.588191	0.292965	0.292336	ENSMUSG00000079001	1	1	331	ENSMUSG00000079001	3	3	3	3	1
4930404I05Rik	0.0435427	0.0435427	0.0435427	1.04724	0.0362335	0.0362335	0.0362335	1.03911	6.99757e-08	1.01773	0.0120673	0.990372	1	0.921699	0.926419	ENSMUSG00000087354	2	2	2746	ENSMUSG00000087354	345	372	105	130	0.807692	83	83	240	242	0.650538	5	0.921699	16	91011248	91016743	0.926419	0.921699	0.965242	0.962653	ENSMUSG00000087354	2	2	2746	ENSMUSG00000087354	236	263	58	82	0.707317
4930404N11Rik	0.49828	0.49828	-0.49828	-2.17357	0.506351	0.506351	-0.506351	-2.1999	-2.18525e-06	-2.23661	-0.443466	0.657429	1	0.922865	0.928345	ENSMUSG00000020234	4	3	1751	ENSMUSG00000020234	54	163	54	83	0.650602	49	49	0	80	0.490798	11	0.922865	10	81363066	81365816	0.928345	0.922865	0.424585	0.421994	ENSMUSG00000020234	4	3	1751	ENSMUSG00000020234	19	40	19	23	0.826087
4930405A21Rik	0.12414	0.12414	-0.12414	-1.11197	0.149159	0.149159	-0.149159	-1.13583	-6.65486e-07	-1.14421	-0.102909	0.918036	1	1.23287	1.24729	ENSMUSG00000086638	2	2	1137	ENSMUSG00000086638	62	80	62	72	0.861111	41	41	0	8	0.1	6	1.23287	2	156714539	156720909	1.24729	1.23287	1.10873	1.09813	ENSMUSG00000086638	2	2	1137	ENSMUSG00000086638	34	47	34	39	0.871795
4930405D11Rik	0	0	0	1	0	0	0	1	0	1	0	1	1	0	0	ENSMUSG00000085940	3	0	934	ENSMUSG00000085940	5	9	0	0	#NUM!	0	0	5	9	1	8	0	11	90804691	90895149	0	0	0	0	ENSMUSG00000085940	3	0	934	ENSMUSG00000085940	4	4	0	0	#NUM!
4930405H06Rik	0.00788912	0.00788912	0.00788912	1.10684	0.00805707	0.00805707	0.00805707	1.10899	2.39222e-08	1.07565	0.0143732	0.988532	1	0.0738399	0.0739249	ENSMUSG00000090146	1	1	791	ENSMUSG00000090146	3	3	3	3	1	3	3	0	0	0	2	0.0738399	5	99625835	99627062	0.0739249	0.0738399	0.081729	0.081982	ENSMUSG00000090146	1	1	791	ENSMUSG00000090146	2	2	2	2	1
4930405O22Rik	0.146631	0.146631	0.146631	2.90546	0.147356	0.147356	0.147356	2.91591	6.00995e-07	2.82357	0.261438	0.793755	1	0.0769531	0.0769115	ENSMUSG00000090565	2	0	1012	ENSMUSG00000090565	4	4	4	4	1	3	3	0	0	0	6	0.0769531	17	63305445	63312973	0.0769115	0.0769531	0.223584	0.224267	ENSMUSG00000090565	2	0	1012	ENSMUSG00000090565	7	7	7	7	1
4930406D18Rik	0.295019	0.295019	0.295019	1.22982	0.267041	0.267041	0.267041	1.20623	1.07294e-06	1.19516	0.150401	0.880448	1	1.28368	1.29489	ENSMUSG00000086923	2	2	819	ENSMUSG00000086923	96	96	54	54	1	36	36	42	42	0.4375	5	1.28368	3	100426404	100437754	1.29489	1.28368	1.5787	1.56193	ENSMUSG00000086923	2	2	819	ENSMUSG00000086923	57	57	40	40	1
4930407G08Rik	0.175225	0.175225	0.175225	1.89744	0.174925	0.174925	0.174925	1.90175	7.05725e-07	1.84397	0.223183	0.823393	1	0.195249	0.193983	ENSMUSG00000086713	1	1	698	ENSMUSG00000086713	71	71	7	7	1	3	3	64	64	0.901408	3	0.195249	4	107953931	107960721	0.193983	0.195249	0.370474	0.368908	ENSMUSG00000086713	1	1	698	ENSMUSG00000086713	55	55	8	8	1
4930407I10Rik	0.0782246	0.0782246	-0.0782246	-1.66522	0.0769736	0.0769736	-0.0769736	-1.65441	-3.49209e-07	-1.71352	-0.147192	0.88298	1	0.195816	0.194597	ENSMUSG00000075524	1	1	4673	ENSMUSG00000075524	48	48	47	47	1	1	1	1	1	0.0208333	2	0.195816	15	82059150	82066538	0.194597	0.195816	0.117592	0.117623	ENSMUSG00000075524	1	1	4673	ENSMUSG00000075524	18	18	17	17	1
4930408O17Rik	0.207603	0.207603	0.207603	2.32437	0.207792	0.207792	0.207792	2.33661	8.45129e-07	2.25886	0.278831	0.780375	1	0.156756	0.155462	ENSMUSG00000021101	1	1	621	ENSMUSG00000021101	13	13	5	5	1	4	4	8	8	0.615385	2	0.156756	12	104865329	104871524	0.155462	0.156756	0.364359	0.363254	ENSMUSG00000021101	1	1	621	ENSMUSG00000021101	16	16	7	7	1
4930412B13Rik	0.0356996	0.0356996	-0.0356996	-2.40926	0.0363301	0.0363301	-0.0363301	-2.40739	-1.5595e-07	-2.47913	-0.12493	0.900579	1	0.0610317	0.0621439	ENSMUSG00000086221	1	1	1276	ENSMUSG00000086221	9	12	4	4	1	0	0	5	8	0.666667	6	0.0610317	2	117821927	117909136	0.0621439	0.0610317	0.0253322	0.0258138	ENSMUSG00000086221	1	1	1276	ENSMUSG00000086221	6	7	1	1	1
4930412C18Rik	0.00704178	0.00704178	-0.00704178	-1.00964	0.0118656	0.0118656	-0.0118656	-1.0163	-1.18368e-07	-1.03892	-0.0231282	0.981548	1	0.737851	0.73999	ENSMUSG00000085558	5	3	6148	ENSMUSG00000085558	362	362	233	233	1	14	14	129	129	0.356354	13	0.737851	4	9770584	9823411	0.73999	0.737851	0.730809	0.728124	ENSMUSG00000085558	5	4	6148	ENSMUSG00000085558	202	202	139	139	1
4930412E21Rik	0	0	0	1	0	0	0	1	0	1	0	1	1	0	0	ENSMUSG00000102203	1	0	778	ENSMUSG00000102203	2	2	0	0	#NUM!	0	0	2	2	1	3	0	3	23461049	23521398	0	0	0	0	ENSMUSG00000102203	1	0	778	ENSMUSG00000102203	0	0	0	0	#NUM!
4930412F09Rik	0.0187758	0.0187758	0.0187758	1.2452	0.0193584	0.0193584	0.0193584	1.25287	6.8903e-08	1.2101	0.0394134	0.968561	1	0.0765747	0.0765555	ENSMUSG00000085321	1	1	1017	ENSMUSG00000085321	83	366	4	4	1	0	0	79	362	0.989071	3	0.0765747	6	30896898	30943470	0.0765555	0.0765747	0.0953505	0.0959139	ENSMUSG00000085321	1	1	1017	ENSMUSG00000085321	35	161	3	3	1
4930412L05Rik	0	0	0	1	0	0	0	1	0	1	0	1	1	0	0	ENSMUSG00000087192	2	0	1615	ENSMUSG00000087192	55	55	0	0	#NUM!	0	0	55	55	1	12	0	4	53205065	53217857	0	0	0	0	ENSMUSG00000087192	2	0	1615	ENSMUSG00000087192	24	24	0	0	#NUM!
4930412M03Rik	0.465631	0.465631	0.465631	1.15539	0.427514	0.427514	0.427514	1.1419	1.57628e-06	1.12282	0.14703	0.883109	1	2.9966	3.01274	ENSMUSG00000051008	1	1	1111	ENSMUSG00000051008	101	240	101	171	0.590643	78	78	0	69	0.2875	2	2.9966	11	60112218	60115230	3.01274	2.9966	3.46223	3.44026	ENSMUSG00000051008	1	1	1111	ENSMUSG00000051008	75	166	75	119	0.630252
4930412O13Rik	0.0234061	0.0234061	0.0234061	#DIV/0!	0.0241196	0.0241196	0.0241196	#DIV/0!	9.74171e-08	#DIV/0!	0.152991	0.878406	1	0	0	ENSMUSG00000025783	2	0	1381	ENSMUSG00000025783	0	0	0	0	#NUM!	0	0	0	0	#NUM!	7	0	2	9881251	9883921	0	0	0.0234061	0.0241196	ENSMUSG00000025783	2	1	1381	ENSMUSG00000025783	1	1	1	1	1
4930415F15Rik	0.278352	0.278352	0.278352	1.33472	0.262031	0.262031	0.262031	1.31271	1.05814e-06	1.2971	0.180201	0.856995	1	0.831596	0.837937	ENSMUSG00000020191	3	2	1194	ENSMUSG00000020191	318	322	51	51	1	46	46	267	271	0.841615	11	0.831596	11	11462093	11515192	0.837937	0.831596	1.10995	1.09997	ENSMUSG00000020191	3	2	1194	ENSMUSG00000020191	220	221	41	41	1
4930415H17Rik	0	0	0	1	0	0	0	1	0	1	0	1	1	0	0	ENSMUSG00000082344	0	0	0	ENSMUSG00000082344	0	0	0	0	#NUM!	0	0	0	0	#NUM!	0	0	11	99683617	99683740	0	0	0	0	ENSMUSG00000082344	0	0	0	ENSMUSG00000082344	0	0	0	0	#NUM!
4930415L06Rik	0.226524	0.226524	0.226524	2.17111	0.225431	0.225431	0.225431	2.17373	9.19454e-07	2.10992	0.279491	0.779868	1	0.193427	0.192064	ENSMUSG00000035387	1	1	2617	ENSMUSG00000035387	26	26	26	26	1	1	1	0	0	0	2	0.193427	X	89930097	89932852	0.192064	0.193427	0.41995	0.417495	ENSMUSG00000035387	1	1	2617	ENSMUSG00000035387	34	34	34	34	1
4930415O20Rik	0.958298	0.958298	0.958298	1.29326	0.894526	0.894526	0.894526	1.27286	3.59405e-06	1.25681	0.311477	0.755438	1	3.26779	3.27835	ENSMUSG00000022993	1	1	566	ENSMUSG00000022993	179	179	95	95	1	90	90	84	84	0.469274	4	3.26779	15	98571003	98589588	3.27835	3.26779	4.22608	4.17288	ENSMUSG00000022993	1	1	566	ENSMUSG00000022993	120	120	74	74	1
4930417H01Rik	0.0716277	0.0716277	0.0716277	1.86779	0.0732461	0.0732461	0.0732461	1.8909	2.88155e-07	1.81515	0.140865	0.887977	1	0.08254	0.0822159	ENSMUSG00000087017	6	3	1887	ENSMUSG00000087017	124	134	8	8	1	5	5	116	126	0.940299	17	0.08254	2	122702046	122721456	0.0822159	0.08254	0.154168	0.155462	ENSMUSG00000087017	6	3	1887	ENSMUSG00000087017	94	100	9	9	1
4930417O22Rik	0.208078	0.208078	0.208078	1.16434	0.192573	0.192573	0.192573	1.15052	7.13203e-07	1.13152	0.102136	0.918649	1	1.26615	1.27936	ENSMUSG00000071818	1	1	1184	ENSMUSG00000071818	557	557	77	77	1	46	46	480	480	0.861759	4	1.26615	11	101952420	101960573	1.27936	1.26615	1.47423	1.47194	ENSMUSG00000071818	1	1	1184	ENSMUSG00000071818	317	317	54	54	1
4930419G24Rik	0.01215	0.01215	0.01215	1.66026	0.0142744	0.0142744	0.0142744	1.87647	4.83477e-08	1.61347	0.0519309	0.958584	1	0.0184018	0.0162864	ENSMUSG00000087625	1	1	1058	ENSMUSG00000087625	1	17	1	1	1	1	1	0	16	0.941176	8	0.0184018	3	33024776	33088607	0.0162864	0.0184018	0.0305518	0.0305608	ENSMUSG00000087625	1	1	1058	ENSMUSG00000087625	1	17	1	1	1
4930420N18Rik	0	0	0	1	0	0	0	1	0	1	0	1	1	0	0	ENSMUSG00000104199	0	0	0	ENSMUSG00000104199	0	0	0	0	#NUM!	0	0	0	0	#NUM!	0	0	1	42651725	42652401	0	0	0	0	ENSMUSG00000104199	0	0	0	ENSMUSG00000104199	0	0	0	0	#NUM!
4930421P07Rik	0	0	0	1	0	0	0	1	0	1	0	1	1	0	0	ENSMUSG00000086422	0	0	0	ENSMUSG00000086422	0	0	0	0	#NUM!	0	0	0	0	#NUM!	0	0	5	38575030	38575429	0	0	0	0	ENSMUSG00000086422	0	0	0	ENSMUSG00000086422	0	0	0	0	#NUM!
4930422M22Rik	0.07083	0.07083	0.07083	1.06507	0.0506468	0.0506468	0.0506468	1.04609	1.63417e-07	1.03506	0.0258237	0.979398	1	1.08846	1.09881	ENSMUSG00000100281	1	1	948	ENSMUSG00000100281	160	238	35	53	0.660377	28	28	125	185	0.777311	2	1.08846	9	99299006	99304675	1.09881	1.08846	1.15929	1.14945	ENSMUSG00000100281	1	1	948	ENSMUSG00000100281	93	132	23	34	0.676471
4930423C22Rik	0	0	0	1	0	0	0	1	0	1	0	1	1	0	0	ENSMUSG00000102249	0	0	0	ENSMUSG00000102249	0	0	0	0	#NUM!	0	0	0	0	#NUM!	0	0	12	82959846	82961157	0	0	0	0	ENSMUSG00000102249	0	0	0	ENSMUSG00000102249	0	1	0	0	#NUM!
4930423M02Rik	0.77192	0.77192	0.77192	1.26107	0.714162	0.714162	0.714162	1.23991	2.85588e-06	1.22553	0.261996	0.793324	1	2.95672	2.97673	ENSMUSG00000086066	2	2	1205	ENSMUSG00000086066	352	352	183	183	1	90	90	169	169	0.480114	8	2.95672	4	5632327	5642284	2.97673	2.95672	3.72864	3.69089	ENSMUSG00000086066	2	2	1205	ENSMUSG00000086066	240	241	139	139	1
4930426D05Rik	0.151208	0.151208	-0.151208	-1.29247	0.156761	0.156761	-0.156761	-1.30372	-7.09989e-07	-1.32995	-0.154155	0.877487	1	0.668217	0.672891	ENSMUSG00000043168	4	2	3001	ENSMUSG00000043168	74	136	67	103	0.650485	14	14	7	33	0.242647	12	0.668217	18	21651447	21656105	0.672891	0.668217	0.517009	0.51613	ENSMUSG00000043168	4	3	3001	ENSMUSG00000043168	27	62	25	48	0.520833
4930426I24Rik	0.458621	0.458621	-0.458621	-1.04324	0.667401	0.667401	-0.667401	-1.0636	-3.24425e-06	-1.0735	-0.164993	0.868949	1	11.0641	11.1607	ENSMUSG00000097323	1	1	637	ENSMUSG00000097323	470	470	362	362	1	26	26	108	108	0.229787	2	11.0641	12	76402756	76403654	11.1607	11.0641	10.6055	10.4933	ENSMUSG00000097323	1	1	637	ENSMUSG00000097323	279	279	209	209	1
4930426L09Rik	0.621965	0.621965	0.621965	1.33056	0.580122	0.580122	0.580122	1.30598	2.36154e-06	1.29306	0.267603	0.789005	1	1.88153	1.89596	ENSMUSG00000026736	1	1	1459	ENSMUSG00000026736	141	141	141	141	1	0	0	0	0	0	1	1.88153	2	18998342	18999801	1.89596	1.88153	2.50349	2.47608	ENSMUSG00000026736	1	1	1459	ENSMUSG00000026736	113	113	113	113	1
4930427A07Rik	0.220433	0.220433	-0.220433	-1.01224	0.460913	0.460913	-0.460913	-1.02572	-3.11763e-06	-1.0416	-0.12264	0.902393	1	18.2282	18.379	ENSMUSG00000037466	6	5	4299	ENSMUSG00000037466	4644	4644	4025	4025	1	1403	1403	619	619	0.13329	20	18.2282	12	113156420	113166048	18.379	18.2282	18.0078	17.9181	ENSMUSG00000037466	6	5	4299	ENSMUSG00000037466	2719	2719	2395	2395	1
4930428N03Rik	0.0672013	0.0672013	0.0672013	#DIV/0!	0.0663035	0.0663035	0.0663035	#DIV/0!	2.79695e-07	#DIV/0!	0.259232	0.795456	1	0	0	ENSMUSG00000089887	2	0	962	ENSMUSG00000089887	7	7	0	0	#NUM!	0	0	7	7	1	4	0	14	24622137	24629200	0	0	0.0672013	0.0663035	ENSMUSG00000089887	2	1	962	ENSMUSG00000089887	3	3	2	2	1
4930429F24Rik	0.200596	0.200596	0.200596	1.06392	0.173663	0.173663	0.173663	1.05505	4.56114e-07	1.03394	0.0424605	0.966132	1	3.13812	3.15451	ENSMUSG00000086918	1	1	1520	ENSMUSG00000086918	417	417	245	245	1	68	68	172	172	0.41247	3	3.13812	9	79793640	79803235	3.15451	3.13812	3.33871	3.32818	ENSMUSG00000086918	1	1	1520	ENSMUSG00000086918	241	241	157	157	1
4930429P21Rik	0.0456566	0.0456566	-0.0456566	-4.2162	0.0446738	0.0446738	-0.0446738	-3.74019	-1.97249e-07	-4.33848	-0.170161	0.864883	1	0.0598524	0.0609769	ENSMUSG00000102144	2	1	2277	ENSMUSG00000102144	10	10	7	7	1	0	0	3	3	0.3	4	0.0598524	9	107351275	107353986	0.0609769	0.0598524	0.0141958	0.0163032	ENSMUSG00000102144	2	1	2277	ENSMUSG00000102144	4	4	1	1	1
4930430A15Rik	0.31342	0.31342	0.31342	1.01117	0.0867098	0.0867098	0.0867098	1.00308	-2.08275e-06	-1.01764	-0.0656608	0.947648	1	28.0627	28.1739	ENSMUSG00000027157	2	2	2440	ENSMUSG00000027157	3956	3972	3517	3517	1	2812	2812	439	455	0.114552	26	28.0627	2	111162060	111229602	28.1739	28.0627	28.3761	28.2606	ENSMUSG00000027157	2	2	2440	ENSMUSG00000027157	2418	2430	2142	2142	1
4930430E12Rik	0.0281495	0.0281495	0.0281495	1.32821	0.028845	0.028845	0.028845	1.33704	1.06807e-07	1.29078	0.0567157	0.954772	1	0.0857671	0.0855834	ENSMUSG00000085295	2	1	1135	ENSMUSG00000085295	36	36	5	5	1	4	4	31	31	0.861111	6	0.0857671	4	6352104	6357530	0.0855834	0.0857671	0.113917	0.114428	ENSMUSG00000085295	2	1	1135	ENSMUSG00000085295	31	31	4	4	1
4930430F08Rik	0.634501	0.634501	0.634501	1.12036	0.500769	0.500769	0.500769	1.0938	2.00451e-06	1.08878	0.142096	0.887004	1	5.27171	5.33867	ENSMUSG00000046567	1	1	2419	ENSMUSG00000046567	1278	1474	525	655	0.801527	434	434	753	819	0.555631	7	5.27171	10	100572273	100589259	5.33867	5.27171	5.90621	5.83944	ENSMUSG00000046567	1	1	2419	ENSMUSG00000046567	776	902	344	442	0.778281
4930431F12Rik	0.0409199	0.0409199	-0.0409199	-1.20463	0.0407374	0.0407374	-0.0407374	-1.2026	-1.99386e-07	-1.23956	-0.0710177	0.943384	1	0.240891	0.241811	ENSMUSG00000062496	2	1	2263	ENSMUSG00000062496	197	198	28	28	1	13	13	169	170	0.858586	12	0.240891	5	44966199	44978805	0.241811	0.240891	0.199971	0.201074	ENSMUSG00000062496	2	1	2263	ENSMUSG00000062496	90	90	14	14	1
4930431P03Rik	0.0556701	0.0556701	-0.0556701	-1.4054	0.0546098	0.0546098	-0.0546098	-1.39891	-2.54995e-07	-1.44616	-0.104815	0.916522	1	0.192991	0.191507	ENSMUSG00000075042	2	2	4237	ENSMUSG00000075042	40	42	40	42	0.952381	33	33	0	0	0	9	0.192991	14	44955216	44961307	0.191507	0.192991	0.137321	0.136897	ENSMUSG00000075042	2	2	4237	ENSMUSG00000075042	18	18	18	18	1
4930432B10Rik	0.184111	0.184111	-0.184111	-1.36313	0.191102	0.191102	-0.191102	-1.37741	-8.49695e-07	-1.40267	-0.183425	0.854465	1	0.691116	0.697451	ENSMUSG00000097007	2	2	3634	ENSMUSG00000097007	1427	1427	129	129	1	4	4	1298	1298	0.909601	8	0.691116	10	11244789	11281221	0.697451	0.691116	0.507006	0.506349	ENSMUSG00000097007	2	2	3634	ENSMUSG00000097007	689	689	57	57	1
4930432E11Rik	0.0216742	0.0216742	-0.0216742	-1.1072	0.0194936	0.0194936	-0.0194936	-1.09583	-1.1723e-07	-1.13931	-0.0424997	0.9661	1	0.223865	0.222904	ENSMUSG00000046958	2	1	10871	ENSMUSG00000046958	119	130	116	125	0.928	5	5	3	5	0.0384615	6	0.223865	7	29558578	29582169	0.222904	0.223865	0.202191	0.203411	ENSMUSG00000046958	2	1	10871	ENSMUSG00000046958	68	69	67	68	0.985294
4930432K21Rik	0.040597	0.040597	0.040597	1.00142	0.217806	0.217806	-0.217806	-1.00764	-3.28174e-06	-1.02754	-0.102746	0.918164	1	28.5887	28.7168	ENSMUSG00000008129	3	3	2406	ENSMUSG00000008129	3946	3946	3533	3533	1	1888	1888	413	413	0.104663	13	28.5887	8	84148024	84172590	28.7168	28.5887	28.6293	28.499	ENSMUSG00000008129	3	3	2406	ENSMUSG00000008129	2395	2395	2131	2131	1
4930432L08Rik	0.0725716	0.0725716	0.0725716	1.0731	0.0637193	0.0637193	0.0637193	1.064	1.82209e-07	1.04285	0.0300913	0.975994	1	0.992828	0.995624	ENSMUSG00000087037	1	1	1608	ENSMUSG00000087037	206	283	46	82	0.560976	32	32	160	201	0.710247	6	0.992828	5	76331237	76341885	0.995624	0.992828	1.0654	1.05934	ENSMUSG00000087037	1	1	1608	ENSMUSG00000087037	116	163	35	53	0.660377
4930432M17Rik	0	0	0	1	0	0	0	1	0	1	0	1	1	0	0	ENSMUSG00000074248	2	0	1128	ENSMUSG00000074248	1	1	0	0	#NUM!	0	0	1	1	1	8	0	3	121670761	121682982	0	0	0	0	ENSMUSG00000074248	2	0	1128	ENSMUSG00000074248	3	3	0	0	#NUM!
4930433B08Rik	0	0	0	1	0	0	0	1	0	1	0	1	1	0	0	ENSMUSG00000102699	1	0	644	ENSMUSG00000102699	0	0	0	0	#NUM!	0	0	0	0	#NUM!	4	0	3	18468286	18480477	0	0	0	0	ENSMUSG00000102699	1	0	644	ENSMUSG00000102699	0	0	0	0	#NUM!
4930433I11Rik	0.296362	0.296362	0.296362	1.11014	0.239286	0.239286	0.239286	1.08773	9.08704e-07	1.07886	0.0903777	0.927987	1	2.69066	2.7276	ENSMUSG00000091692	1	1	2424	ENSMUSG00000091692	377	377	335	335	1	32	32	42	42	0.111406	2	2.69066	7	40987554	40995181	2.7276	2.69066	2.98702	2.96688	ENSMUSG00000091692	1	1	2424	ENSMUSG00000091692	246	246	224	224	1
4930433J02Rik	0.0376386	0.0376386	-0.0376386	-1.80694	0.0379143	0.0379143	-0.0379143	-1.82304	-1.66826e-07	-1.85935	-0.108736	0.913412	1	0.0842819	0.0839802	ENSMUSG00000103478	1	1	1386	ENSMUSG00000103478	20	20	6	6	1	0	0	14	14	0.7	2	0.0842819	1	185086101	185091319	0.0839802	0.0842819	0.0466433	0.046066	ENSMUSG00000103478	1	1	1386	ENSMUSG00000103478	14	14	2	2	1
4930433N12Rik	0.0595757	0.0595757	-0.0595757	-1.0107	0.179639	0.179639	-0.179639	-1.03263	-9.27038e-07	-1.04001	-0.0656146	0.947685	1	5.62611	5.68482	ENSMUSG00000042360	2	2	1533	ENSMUSG00000042360	10157	10179	443	443	1	245	245	9714	9736	0.956479	8	5.62611	9	3133846	3199799	5.68482	5.62611	5.56653	5.50518	ENSMUSG00000042360	2	1	1533	ENSMUSG00000042360	5472	5493	264	264	1
4930434B07Rik	0.299163	0.299163	0.299163	1.22715	0.275829	0.275829	0.275829	1.20783	1.08616e-06	1.19256	0.150402	0.880448	1	1.31703	1.32721	ENSMUSG00000100850	1	1	1020	ENSMUSG00000100850	234	234	69	69	1	3	3	165	165	0.705128	2	1.31703	1	90153627	90159462	1.32721	1.31703	1.61619	1.60304	ENSMUSG00000100850	1	1	1020	ENSMUSG00000100850	154	154	51	51	1
4930435C17Rik	0.0235989	0.0235989	-0.0235989	#DIV/0!	0.0227865	0.0227865	-0.0227865	#DIV/0!	-1.01068e-07	#DIV/0!	-0.153619	0.87791	1	0.0235989	0.0227865	ENSMUSG00000102085	4	1	825	ENSMUSG00000102085	15	15	1	1	1	0	0	14	14	0.933333	10	0.0235989	7	39903766	39910970	0.0227865	0.0235989	0	0	ENSMUSG00000102085	4	0	825	ENSMUSG00000102085	5	5	0	0	#NUM!
4930435E12Rik	0.0333626	0.0333626	0.0333626	1.29131	0.0346033	0.0346033	0.0346033	1.30397	1.25033e-07	1.25492	0.0579057	0.953824	1	0.114524	0.113838	ENSMUSG00000022798	2	0	1530	ENSMUSG00000022798	19	19	9	9	1	1	1	10	10	0.526316	6	0.114524	16	38812204	38828749	0.113838	0.114524	0.147887	0.148442	ENSMUSG00000022798	2	1	1530	ENSMUSG00000022798	9	9	7	7	1
4930435H24Rik	0.0122319	0.0122319	-0.0122319	#DIV/0!	0.00611595	0.00611595	-0.00611595	#DIV/0!	-5.23861e-08	#DIV/0!	-0.110598	0.911935	1	0.0122319	0.00611595	ENSMUSG00000029092	3	2	4775	ENSMUSG00000029092	378	497	3	3	1	1	1	375	494	0.993964	15	0.0122319	5	45009170	45424402	0.00611595	0.0122319	0	0	ENSMUSG00000029092	3	0	4775	ENSMUSG00000029092	273	327	0	0	#NUM!
4930438A08Rik	0.0778355	0.0778355	0.0778355	1.54958	0.0793079	0.0793079	0.0793079	1.56201	3.0686e-07	1.50591	0.121303	0.903451	1	0.141628	0.141114	ENSMUSG00000069873	1	1	2062	ENSMUSG00000069873	19	19	15	15	1	0	0	4	4	0.210526	7	0.141628	11	58274798	58294289	0.141114	0.141628	0.219463	0.220422	ENSMUSG00000069873	1	1	2062	ENSMUSG00000069873	20	20	14	14	1
4930438E09Rik	0.115957	0.115957	0.115957	1.66026	0.117668	0.117668	0.117668	1.67889	4.61421e-07	1.61347	0.160431	0.872542	1	0.175624	0.173325	ENSMUSG00000093472	1	1	776	ENSMUSG00000093472	7	34	7	7	1	7	7	0	27	0.794118	6	0.175624	14	67332041	67397742	0.173325	0.175624	0.291581	0.290992	ENSMUSG00000093472	1	1	776	ENSMUSG00000093472	7	32	7	7	1
4930439A04Rik	0.0460935	0.0460935	-0.0460935	-1.20463	0.0460375	0.0460375	-0.0460375	-1.20351	-2.24595e-07	-1.23956	-0.0753735	0.939918	1	0.271347	0.272253	ENSMUSG00000086064	2	2	861	ENSMUSG00000086064	10	16	10	12	0.833333	9	9	0	4	0.25	5	0.271347	1	37329666	37334172	0.272253	0.271347	0.225253	0.226215	ENSMUSG00000086064	2	1	861	ENSMUSG00000086064	6	8	6	6	1
4930439D14Rik	0	0	0	1	0	0	0	1	0	1	0	1	1	0	0	ENSMUSG00000101905	0	0	0	ENSMUSG00000101905	42	42	0	0	#NUM!	0	0	42	42	1	0	0	1	156939837	156940196	0	0	0	0	ENSMUSG00000101905	0	0	0	ENSMUSG00000101905	36	36	0	0	#NUM!
4930440C22Rik	0.0559944	0.0559944	0.0559944	1.66026	0.0568468	0.0568468	0.0568468	1.6727	2.22815e-07	1.61347	0.111483	0.911233	1	0.0848064	0.0845052	ENSMUSG00000100518	2	2	1607	ENSMUSG00000100518	14	14	7	7	1	4	4	7	7	0.5	9	0.0848064	1	94797082	94802472	0.0845052	0.0848064	0.140801	0.141352	ENSMUSG00000100518	2	2	1607	ENSMUSG00000100518	11	11	7	7	1
4930440I19Rik	0.167174	0.167174	-0.167174	-2.20849	0.168669	0.168669	-0.168669	-2.22218	-7.32659e-07	-2.27254	-0.259037	0.795607	1	0.305507	0.306676	ENSMUSG00000085431	2	2	1402	ENSMUSG00000085431	113	116	22	22	1	19	19	91	94	0.810345	10	0.305507	2	78051176	78194430	0.306676	0.305507	0.138333	0.138007	ENSMUSG00000085431	2	2	1402	ENSMUSG00000085431	42	44	6	6	1
4930441J16Rik	0.255416	0.255416	0.255416	1.12772	0.222802	0.222802	0.222802	1.1103	8.21678e-07	1.09594	0.0944126	0.924781	1	1.99974	2.01994	ENSMUSG00000085405	1	1	516	ENSMUSG00000085405	283	283	53	53	1	53	53	230	230	0.812721	5	1.99974	2	74298939	74307717	2.01994	1.99974	2.25515	2.24274	ENSMUSG00000085405	1	1	516	ENSMUSG00000085405	163	163	36	36	1
4930442H23Rik	0.00531278	0.00531278	-0.00531278	-1.20463	0.0050774	0.0050774	-0.0050774	-1.1924	-2.5887e-08	-1.23956	-0.0255894	0.979585	1	0.0312757	0.0314673	ENSMUSG00000053603	1	1	1245	ENSMUSG00000053603	2	2	2	2	1	0	0	0	0	0	1	0.0312757	10	81182604	81183849	0.0314673	0.0312757	0.0259629	0.0263899	ENSMUSG00000053603	1	1	1245	ENSMUSG00000053603	1	1	1	1	1
4930442J19Rik	0.363032	0.363032	0.363032	1.07195	0.255849	0.255849	0.255849	1.0503	9.0195e-07	1.04174	0.0660933	0.947304	1	5.04552	5.08683	ENSMUSG00000087609	2	2	1775	ENSMUSG00000087609	168	532	151	460	0.328261	109	240	17	72	0.135338	10	5.04552	2	151301973	151316247	5.08683	5.04552	5.40855	5.34268	ENSMUSG00000087609	2	2	1775	ENSMUSG00000087609	93	333	85	297	0.286195
4930442L01Rik	0.00462559	0.00462559	-0.00462559	-1.01189	0.0109807	0.0109807	-0.0109807	-1.02843	-6.67715e-08	-1.04123	-0.0178705	0.985742	1	0.393694	0.397201	ENSMUSG00000087223	1	1	2077	ENSMUSG00000087223	32	42	32	42	0.761905	32	32	0	0	0	2	0.393694	3	96829825	96832096	0.397201	0.393694	0.389069	0.386221	ENSMUSG00000087223	1	1	2077	ENSMUSG00000087223	21	25	21	25	0.84
4930442P19Rik	0	0	0	1	0	0	0	1	0	1	0	1	1	0	0	ENSMUSG00000103608	0	0	0	ENSMUSG00000103608	0	1	0	0	#NUM!	0	0	0	1	1	0	0	5	35390672	35391912	0	0	0	0	ENSMUSG00000103608	0	0	0	ENSMUSG00000103608	0	0	0	0	#NUM!
4930443O20Rik	0.0453194	0.0453194	-0.0453194	-1.50579	0.045169	0.045169	-0.045169	-1.50137	-2.04906e-07	-1.54946	-0.102111	0.918668	1	0.134921	0.135261	ENSMUSG00000086969	1	1	1443	ENSMUSG00000086969	16	16	10	10	1	2	2	6	6	0.375	3	0.134921	2	85073613	85086461	0.135261	0.134921	0.0896017	0.0900919	ENSMUSG00000086969	1	1	1443	ENSMUSG00000086969	11	11	4	4	1
4930444A19Rik	0	0	0	1	0	0	0	1	0	1	0	1	1	0	0	ENSMUSG00000101674	2	0	2666	ENSMUSG00000101674	0	0	0	0	#NUM!	0	0	0	0	#NUM!	7	0	1	54681728	54767524	0	0	0	0	ENSMUSG00000101674	2	0	2666	ENSMUSG00000101674	0	0	0	0	#NUM!
4930444E06Rik	0.0885695	0.0885695	0.0885695	6.64105	0.0915092	0.0915092	0.0915092	7.85964	3.66735e-07	6.45388	0.25342	0.799944	1	0.0157009	0.0133402	ENSMUSG00000085127	1	1	1240	ENSMUSG00000085127	2	2	1	1	1	0	0	1	1	0.5	2	0.0157009	2	144243240	144244849	0.0133402	0.0157009	0.10427	0.104849	ENSMUSG00000085127	1	1	1240	ENSMUSG00000085127	6	6	4	4	1
4930444G20Rik	0.173365	0.173365	-0.173365	-1.07731	0.212927	0.212927	-0.212927	-1.09555	-1.01314e-06	-1.10855	-0.111104	0.911534	1	2.4158	2.44147	ENSMUSG00000069712	1	1	1773	ENSMUSG00000069712	219	220	219	220	0.995455	0	0	0	0	0	1	2.4158	10	22066306	22068079	2.44147	2.4158	2.24243	2.22854	ENSMUSG00000069712	1	1	1773	ENSMUSG00000069712	123	123	123	123	1
4930444M15Rik	0.39495	0.39495	-0.39495	-1.20463	0.434577	0.434577	-0.434577	-1.22726	-1.92443e-06	-1.23956	-0.220634	0.825378	1	2.32502	2.34682	ENSMUSG00000097172	1	1	1658	ENSMUSG00000097172	1418	1418	198	198	1	76	76	1220	1220	0.860367	4	2.32502	14	76514557	76520855	2.34682	2.32502	1.93007	1.91224	ENSMUSG00000097172	1	1	1658	ENSMUSG00000097172	708	708	99	99	1
4930444P10Rik	0.382061	0.382061	-0.382061	-1.04091	0.578335	0.578335	-0.578335	-1.06272	-2.76342e-06	-1.0711	-0.149859	0.880876	1	9.7204	9.79954	ENSMUSG00000067795	3	3	2063	ENSMUSG00000067795	3229	3229	1030	1030	1	556	556	2199	2199	0.681016	7	9.7204	1	16065978	16093325	9.79954	9.7204	9.33834	9.2212	ENSMUSG00000067795	3	3	2063	ENSMUSG00000067795	1748	1748	596	596	1
4930445B16Rik	0.0346734	0.0346734	-0.0346734	#DIV/0!	0.0347965	0.0347965	-0.0347965	#DIV/0!	-1.48497e-07	#DIV/0!	-0.186208	0.852282	1	0.0346734	0.0347965	ENSMUSG00000091061	1	1	1123	ENSMUSG00000091061	2	2	2	2	1	2	2	0	0	0	5	0.0346734	2	96987017	97083561	0.0347965	0.0346734	0	0	ENSMUSG00000091061	1	0	1123	ENSMUSG00000091061	0	0	0	0	#NUM!
4930445N08Rik	0.083334	0.083334	-0.083334	-1.80694	0.0799899	0.0799899	-0.0799899	-1.77052	-3.69363e-07	-1.85935	-0.161796	0.871467	1	0.186605	0.183803	ENSMUSG00000087205	1	1	313	ENSMUSG00000087205	462	482	3	3	1	2	2	459	479	0.993776	2	0.186605	2	74579075	74584544	0.183803	0.186605	0.103271	0.103813	ENSMUSG00000087205	1	1	313	ENSMUSG00000087205	281	290	1	1	1
4930445N18Rik	0.0699923	0.0699923	-0.0699923	-1.4054	0.0684289	0.0684289	-0.0684289	-1.39097	-3.20598e-07	-1.44616	-0.117527	0.906442	1	0.242642	0.243451	ENSMUSG00000097738	2	2	1685	ENSMUSG00000097738	136	136	21	21	1	7	7	115	115	0.845588	5	0.242642	18	82855893	82870604	0.243451	0.242642	0.17265	0.175022	ENSMUSG00000097738	2	2	1685	ENSMUSG00000097738	65	65	9	9	1
4930447A16Rik	0.0550662	0.0550662	0.0550662	#DIV/0!	0.0544986	0.0544986	0.0544986	#DIV/0!	2.29187e-07	#DIV/0!	0.234662	0.814471	1	0	0	ENSMUSG00000022288	1	0	587	ENSMUSG00000022288	0	0	0	0	#NUM!	0	0	0	0	#NUM!	4	0	15	37425553	37440644	0	0	0.0550662	0.0544986	ENSMUSG00000022288	1	1	587	ENSMUSG00000022288	1	1	1	1	1
4930447C04Rik	0.327528	0.327528	0.327528	1.03427	0.160755	0.160755	0.160755	1.01666	2.09618e-07	1.00512	0.0112608	0.991015	1	9.55715	9.64887	ENSMUSG00000021098	9	9	5981	ENSMUSG00000021098	5436	5436	2936	2936	1	1983	1983	2500	2500	0.459897	38	9.55715	12	72881108	72940774	9.64887	9.55715	9.88468	9.80962	ENSMUSG00000021098	9	8	5981	ENSMUSG00000021098	3317	3318	1829	1829	1
4930447F04Rik	0.0814865	0.0814865	0.0814865	1.2452	0.0786248	0.0786248	0.0786248	1.23616	2.99037e-07	1.2101	0.0821085	0.93456	1	0.332332	0.332935	ENSMUSG00000031182	1	1	703	ENSMUSG00000031182	12	12	12	12	1	4	4	0	0	0	2	0.332332	X	66303360	66304224	0.332935	0.332332	0.413819	0.41156	ENSMUSG00000031182	1	1	703	ENSMUSG00000031182	9	9	9	9	1
4930447F24Rik	0	0	0	1	0	0	0	1	0	1	0	1	1	0	0	ENSMUSG00000102224	3	0	1503	ENSMUSG00000102224	0	0	0	0	#NUM!	0	0	0	0	#NUM!	7	0	9	108133717	108138567	0	0	0	0	ENSMUSG00000102224	3	0	1503	ENSMUSG00000102224	0	0	0	0	#NUM!
4930447M23Rik	0	0	0	1	0	0	0	1	0	1	0	1	1	0	0	ENSMUSG00000087674	3	0	1776	ENSMUSG00000087674	0	0	0	0	#NUM!	0	0	0	0	#NUM!	8	0	2	19344316	19351050	0	0	0	0	ENSMUSG00000087674	3	0	1776	ENSMUSG00000087674	0	0	0	0	#NUM!
4930448D08Rik	0.020317	0.020317	0.020317	1.1859	0.0212371	0.0212371	0.0212371	1.19671	7.13687e-08	1.15248	0.0346202	0.972383	1	0.109289	0.107962	ENSMUSG00000086824	1	1	1247	ENSMUSG00000086824	11	11	7	7	1	2	2	4	4	0.363636	2	0.109289	18	69969676	69972366	0.107962	0.109289	0.129606	0.129199	ENSMUSG00000086824	1	1	1247	ENSMUSG00000086824	9	9	5	5	1
4930448E22Rik	0.0555009	0.0555009	-0.0555009	-1.09707	0.0560876	0.0560876	-0.0560876	-1.09823	-3.06706e-07	-1.12889	-0.0662867	0.94715	1	0.627243	0.627065	ENSMUSG00000097463	1	1	1583	ENSMUSG00000097463	142	142	51	51	1	7	7	91	91	0.640845	2	0.627243	9	46326390	46329413	0.627065	0.627243	0.571742	0.570977	ENSMUSG00000097463	1	1	1583	ENSMUSG00000097463	101	101	28	28	1
4930448H16Rik	0.231747	0.231747	0.231747	1.38355	0.225919	0.225919	0.225919	1.37319	8.9161e-07	1.34456	0.176346	0.860022	1	0.604214	0.605366	ENSMUSG00000089879	1	1	580	ENSMUSG00000089879	97	97	18	18	1	6	6	79	79	0.814433	4	0.604214	5	143227717	143234748	0.605366	0.604214	0.835961	0.831285	ENSMUSG00000089879	1	1	580	ENSMUSG00000089879	66	66	15	15	1
4930448I06Rik	0.106973	0.106973	-0.106973	#DIV/0!	0.106125	0.106125	-0.106125	#DIV/0!	-4.58139e-07	#DIV/0!	-0.327068	0.743617	1	0.106973	0.106125	ENSMUSG00000104072	1	1	546	ENSMUSG00000104072	24	24	3	3	1	3	3	21	21	0.875	3	0.106973	1	41167586	41181252	0.106125	0.106973	0	0	ENSMUSG00000104072	1	0	546	ENSMUSG00000104072	4	4	0	0	#NUM!
4930448K20Rik	0	0	0	1	0	0	0	1	0	1	0	1	1	0	0	ENSMUSG00000082843	0	0	0	ENSMUSG00000082843	1	1	0	0	#NUM!	0	0	1	1	1	0	0	4	9915964	9917635	0	0	0	0	ENSMUSG00000082843	0	0	0	ENSMUSG00000082843	0	0	0	0	#NUM!
4930448N21Rik	0.0195578	0.0195578	0.0195578	3.32052	0.0241015	0.0241015	0.0241015	6.71925	8.03831e-08	3.22694	0.100528	0.919925	1	0.00842819	0.0042141	ENSMUSG00000097922	1	1	2310	ENSMUSG00000097922	25	34	1	1	1	0	0	24	33	0.970588	8	0.00842819	8	47294271	47446362	0.0042141	0.00842819	0.027986	0.0283156	ENSMUSG00000097922	1	0	2310	ENSMUSG00000097922	26	41	0	2	0
4930449A18Rik	0.0902708	0.0902708	0.0902708	1.38355	0.0895949	0.0895949	0.0895949	1.38061	3.47303e-07	1.34456	0.110061	0.912361	1	0.235355	0.235399	ENSMUSG00000074589	2	2	2978	ENSMUSG00000074589	121	132	36	36	1	19	19	85	96	0.727273	7	0.235355	3	59777808	59846817	0.235399	0.235355	0.325626	0.324994	ENSMUSG00000074589	2	2	2978	ENSMUSG00000074589	81	90	30	30	1
4930449E01Rik	0.0155626	0.0155626	0.0155626	1.66026	0.0163223	0.0163223	0.0163223	1.71806	6.19272e-08	1.61347	0.0587732	0.953133	1	0.0235704	0.0227313	ENSMUSG00000022116	2	1	826	ENSMUSG00000022116	82	82	1	1	1	0	0	81	81	0.987805	6	0.0235704	14	105498787	105505629	0.0227313	0.0235704	0.039133	0.0390536	ENSMUSG00000022116	2	1	826	ENSMUSG00000022116	59	59	1	1	1
4930449I24Rik	0.63791	0.63791	0.63791	1.25344	0.585766	0.585766	0.585766	1.22978	2.3512e-06	1.21812	0.234167	0.814855	1	2.51698	2.54926	ENSMUSG00000079093	1	1	1168	ENSMUSG00000079093	196	381	76	151	0.503311	30	77	120	230	0.603675	5	2.51698	5	146502398	146505183	2.54926	2.51698	3.15489	3.13503	ENSMUSG00000079093	1	1	1168	ENSMUSG00000079093	121	261	48	114	0.421053
4930451E10Rik	0.130626	0.130626	-0.130626	-1.60617	0.13085	0.13085	-0.13085	-1.60424	-5.85446e-07	-1.65275	-0.184386	0.853711	1	0.346118	0.347403	ENSMUSG00000069223	3	3	900	ENSMUSG00000069223	162	192	11	16	0.6875	11	13	151	176	0.916667	8	0.346118	13	55775135	55784505	0.347403	0.346118	0.215492	0.216553	ENSMUSG00000069223	3	3	900	ENSMUSG00000069223	85	98	6	6	1
4930451G09Rik	1.95836	1.95836	1.95836	1.12383	1.66146	1.66146	1.66146	1.10376	6.24183e-06	1.09215	0.255263	0.79852	1	15.8154	16.0118	ENSMUSG00000022543	1	1	2206	ENSMUSG00000022543	2960	2960	1792	1792	1	775	775	1168	1168	0.394595	6	15.8154	16	4968935	4978962	16.0118	15.8154	17.7737	17.6732	ENSMUSG00000022543	1	1	2206	ENSMUSG00000022543	1915	1915	1213	1213	1
4930451I11Rik	0.0170755	0.0170755	-0.0170755	-1.0193	0.0237304	0.0237304	-0.0237304	-1.02696	-1.79909e-07	-1.04886	-0.0318717	0.974574	1	0.901728	0.903822	ENSMUSG00000045989	1	1	475	ENSMUSG00000045989	28	28	22	22	1	22	22	6	6	0.214286	4	0.901728	7	126830473	126831496	0.903822	0.901728	0.884652	0.880091	ENSMUSG00000045989	1	1	475	ENSMUSG00000045989	14	14	13	13	1
4930452B06Rik	0.237471	0.237471	0.237471	1.04443	0.103565	0.103565	0.103565	1.01911	3.43243e-07	1.015	0.0245974	0.980376	1	5.34475	5.41829	ENSMUSG00000021747	1	1	2681	ENSMUSG00000021747	1595	1874	736	736	1	568	568	859	1138	0.607257	16	5.34475	14	8431191	8666240	5.41829	5.34475	5.58222	5.52185	ENSMUSG00000021747	1	1	2681	ENSMUSG00000021747	947	1127	463	463	1
4930452N14Rik	0	0	0	1	0	0	0	1	0	1	0	1	1	0	0	ENSMUSG00000099933	1	0	613	ENSMUSG00000099933	2	2	0	0	#NUM!	0	0	2	2	1	4	0	1	154241520	154256906	0	0	0	0	ENSMUSG00000099933	1	0	613	ENSMUSG00000099933	1	1	0	0	#NUM!
4930453H23Rik	0.405406	0.405406	-0.405406	-2.07799	0.411331	0.411331	-0.411331	-2.09757	-1.78164e-06	-2.13825	-0.390197	0.696391	1	0.781483	0.786095	ENSMUSG00000087358	2	2	1719	ENSMUSG00000087358	117	117	69	69	1	2	2	48	48	0.410256	7	0.781483	X	21206579	21221665	0.786095	0.781483	0.376077	0.374765	ENSMUSG00000087358	2	1	1719	ENSMUSG00000087358	50	50	20	20	1
4930453N24Rik	0.0212816	0.0212816	-0.0212816	-1.00081	0.326176	0.326176	-0.326176	-1.01254	-3.24885e-06	-1.02984	-0.106345	0.915309	1	26.1825	26.3328	ENSMUSG00000059920	2	2	5948	ENSMUSG00000059920	8093	8093	7999	7999	1	3694	3694	94	94	0.011615	5	26.1825	16	64751750	64771161	26.3328	26.1825	26.1612	26.0066	ENSMUSG00000059920	2	2	5948	ENSMUSG00000059920	4856	4857	4813	4814	0.999792
4930453O03Rik	0	0	0	1	0	0	0	1	0	1	0	1	1	0	0	ENSMUSG00000085420	1	0	1236	ENSMUSG00000085420	0	0	0	0	#NUM!	0	0	0	0	#NUM!	5	0	1	88347488	88352930	0	0	0	0	ENSMUSG00000085420	1	0	1236	ENSMUSG00000085420	0	1	0	0	#NUM!
4930455B14Rik	0.86001	0.86001	0.86001	1.05203	0.528277	0.528277	0.528277	1.03159	1.58419e-06	1.02238	0.0644392	0.948621	1	16.53	16.724	ENSMUSG00000097898	2	2	987	ENSMUSG00000097898	2098	2098	838	838	1	694	694	1260	1260	0.600572	6	16.53	14	8666389	8673378	16.724	16.53	17.39	17.2523	ENSMUSG00000097898	2	2	987	ENSMUSG00000097898	1246	1246	531	531	1
4930455D15Rik	0.245353	0.245353	-0.245353	-1.2152	0.258595	0.258595	-0.258595	-1.22803	-1.1884e-06	-1.25044	-0.176838	0.859636	1	1.38549	1.39265	ENSMUSG00000097553	1	1	1616	ENSMUSG00000097553	456	482	115	115	1	51	51	341	367	0.761411	5	1.38549	18	32663641	32837287	1.39265	1.38549	1.14014	1.13405	ENSMUSG00000097553	1	1	1616	ENSMUSG00000097553	287	295	57	57	1
4930455G09Rik	0.372622	0.372622	-0.372622	-1.80694	0.381101	0.381101	-0.381101	-1.83083	-1.65158e-06	-1.85935	-0.34213	0.732253	1	0.834391	0.839797	ENSMUSG00000085761	1	1	630	ENSMUSG00000085761	162	162	27	27	1	21	21	135	135	0.833333	2	0.834391	4	142017897	142028996	0.839797	0.834391	0.461769	0.458696	ENSMUSG00000085761	1	1	630	ENSMUSG00000085761	81	81	9	9	1
4930455H04Rik	0.0098649	0.0098649	-0.0098649	-1.20463	0.0114816	0.0114816	-0.0114816	-1.24095	-4.80677e-08	-1.23956	-0.0348695	0.972184	1	0.0580734	0.0591334	ENSMUSG00000080907	1	1	1341	ENSMUSG00000080907	9	9	4	4	1	1	1	5	5	0.555556	3	0.0580734	3	116968266	116984406	0.0591334	0.0580734	0.0482085	0.0476518	ENSMUSG00000080907	1	1	1341	ENSMUSG00000080907	3	3	2	2	1
4930456G14Rik	0	0	0	1	0	0	0	1	0	1	0	1	1	0	0	ENSMUSG00000102985	0	0	0	ENSMUSG00000102985	0	0	0	0	#NUM!	0	0	0	0	#NUM!	0	0	1	40049038	40050368	0	0	0	0	ENSMUSG00000102985	0	0	0	ENSMUSG00000102985	0	0	0	0	#NUM!
4930456L15Rik	0.0430757	0.0430757	0.0430757	1.29131	0.0448824	0.0448824	0.0448824	1.3045	1.61435e-07	1.25492	0.0657973	0.947539	1	0.147867	0.147397	ENSMUSG00000078618	1	1	1185	ENSMUSG00000078618	475	475	9	9	1	0	0	466	466	0.981053	4	0.147867	4	103290958	103311832	0.147397	0.147867	0.190942	0.192279	ENSMUSG00000078618	1	1	1185	ENSMUSG00000078618	251	251	7	7	1
4930458D05Rik	0.111038	0.111038	0.111038	1.132	0.0999022	0.0999022	0.0999022	1.11784	3.60607e-07	1.10009	0.0638219	0.949112	1	0.841219	0.847797	ENSMUSG00000087611	1	1	3055	ENSMUSG00000087611	120	152	100	132	0.757576	7	7	20	20	0.131579	2	0.841219	5	100840796	100847167	0.847797	0.841219	0.952257	0.947699	ENSMUSG00000087611	1	1	3055	ENSMUSG00000087611	80	103	67	90	0.744444
4930461C15Rik	0.0857886	0.0857886	-0.0857886	-1.31414	0.0879906	0.0879906	-0.0879906	-1.32327	-4.00373e-07	-1.35225	-0.119035	0.905248	1	0.358878	0.360178	ENSMUSG00000086827	1	1	1302	ENSMUSG00000086827	34	34	24	24	1	3	3	10	10	0.294118	2	0.358878	16	58404877	58408276	0.360178	0.358878	0.273089	0.272188	ENSMUSG00000086827	1	1	1302	ENSMUSG00000086827	24	24	11	11	1
4930461G14Rik	0.165284	0.165284	0.165284	2.32437	0.165021	0.165021	0.165021	2.32284	6.72853e-07	2.25886	0.248793	0.803521	1	0.124802	0.124748	ENSMUSG00000097651	1	1	780	ENSMUSG00000097651	51	51	5	5	1	2	2	46	46	0.901961	3	0.124802	9	58455172	58469623	0.124748	0.124802	0.290086	0.289769	ENSMUSG00000097651	1	1	780	ENSMUSG00000097651	35	35	7	7	1
4930463O16Rik	0.461685	0.461685	0.461685	1.11733	0.370815	0.370815	0.370815	1.09329	1.44661e-06	1.08584	0.118778	0.905451	1	3.93485	3.97485	ENSMUSG00000020033	2	1	2088	ENSMUSG00000020033	1485	1485	422	422	1	58	58	1063	1063	0.715825	6	3.93485	10	84488292	84497435	3.97485	3.93485	4.39654	4.34567	ENSMUSG00000020033	2	1	2088	ENSMUSG00000020033	946	946	284	284	1
4930465K10Rik	0.681439	0.681439	-0.681439	-1.06274	0.882251	0.882251	-0.882251	-1.08203	-4.22945e-06	-1.09356	-0.211511	0.832489	1	11.5431	11.6375	ENSMUSG00000056682	1	1	1238	ENSMUSG00000056682	961	961	734	734	1	0	0	227	227	0.236212	3	11.5431	18	77714209	77715449	11.6375	11.5431	10.8616	10.7552	ENSMUSG00000056682	1	1	1238	ENSMUSG00000056682	544	544	416	416	1
4930465M20Rik	0.011912	0.011912	0.011912	1.2452	0.0104433	0.0104433	0.0104433	1.21322	4.37145e-08	1.2101	0.0313934	0.974956	1	0.0485817	0.0489781	ENSMUSG00000085641	2	2	1603	ENSMUSG00000085641	14	14	4	4	1	0	0	10	10	0.714286	5	0.0485817	12	107723739	107735496	0.0489781	0.0485817	0.0604938	0.0594214	ENSMUSG00000085641	2	1	1603	ENSMUSG00000085641	8	8	3	3	1
4930466I24Rik	0	0	0	1	0	0	0	1	0	1	0	1	1	0	0	ENSMUSG00000087317	1	0	2264	ENSMUSG00000087317	0	0	0	0	#NUM!	0	0	0	0	#NUM!	2	0	6	92012393	92016117	0	0	0	0	ENSMUSG00000087317	1	0	2264	ENSMUSG00000087317	0	0	0	0	#NUM!
4930467D21Rik	0.0206106	0.0206106	0.0206106	1.02084	0.0133743	0.0133743	0.0133743	1.01349	-3.36118e-08	-1.008	-0.00563059	0.995507	1	0.989162	0.991747	ENSMUSG00000097516	2	2	2913	ENSMUSG00000097516	525	16585	148	148	1	44	44	377	16437	0.991076	8	0.989162	5	97392416	97642179	0.991747	0.989162	1.00977	1.00512	ENSMUSG00000097516	2	2	2913	ENSMUSG00000097516	297	10045	91	91	1
4930467E23Rik	0.539171	0.539171	0.539171	1.08078	0.429653	0.429653	0.429653	1.06376	1.43842e-06	1.05032	0.0914541	0.927132	1	6.6746	6.73877	ENSMUSG00000096265	1	1	1053	ENSMUSG00000096265	235	638	18	361	0.0498615	18	301	217	277	0.434169	10	6.6746	8	19729745	19752236	6.73877	6.6746	7.21377	7.16843	ENSMUSG00000096265	1	1	1053	ENSMUSG00000096265	145	409	12	235	0.0510638
4930467K11Rik	0.0354613	0.0354613	0.0354613	1.66026	0.0352888	0.0352888	0.0352888	1.64963	1.41109e-07	1.61347	0.0887187	0.929306	1	0.0537079	0.0543215	ENSMUSG00000097370	1	1	725	ENSMUSG00000097370	101	101	2	2	1	2	2	99	99	0.980198	4	0.0537079	10	57478380	57486353	0.0543215	0.0537079	0.0891692	0.0896103	ENSMUSG00000097370	1	1	725	ENSMUSG00000097370	62	62	2	2	1
4930469B13Rik	0	0	0	1	0	0	0	1	0	1	0	1	1	0	0	ENSMUSG00000068776	1	0	502	ENSMUSG00000068776	60	62	0	0	#NUM!	0	0	60	62	1	3	0	14	19616002	19617710	0	0	0	0	ENSMUSG00000068776	1	0	502	ENSMUSG00000068776	28	29	0	0	#NUM!
4930469G21Rik	0.0489995	0.0489995	-0.0489995	#DIV/0!	0.0495337	0.0495337	-0.0495337	#DIV/0!	-2.09852e-07	#DIV/0!	-0.221358	0.824814	1	0.0489995	0.0495337	ENSMUSG00000049160	2	0	1192	ENSMUSG00000049160	3	3	3	3	1	2	2	0	0	0	4	0.0489995	1	161154557	161159314	0.0495337	0.0489995	0	0	ENSMUSG00000049160	2	0	1192	ENSMUSG00000049160	0	0	0	0	#NUM!
4930469K13Rik	0.200609	0.200609	-0.200609	-1.1444	0.22218	0.22218	-0.22218	-1.1609	-1.02684e-06	-1.17759	-0.140747	0.88807	1	1.58989	1.60304	ENSMUSG00000085684	1	1	698	ENSMUSG00000085684	1606	1924	57	57	1	57	57	1549	1867	0.970374	5	1.58989	11	33973960	34098554	1.60304	1.58989	1.38928	1.38086	ENSMUSG00000085684	1	1	698	ENSMUSG00000085684	993	1187	30	30	1
4930470B04Rik	0	0	0	1	0	0	0	1	0	1	0	1	1	0	0	ENSMUSG00000104365	0	0	0	ENSMUSG00000104365	0	0	0	0	#NUM!	0	0	0	0	#NUM!	0	0	1	37660721	37662647	0	0	0	0	ENSMUSG00000104365	0	0	0	ENSMUSG00000104365	0	0	0	0	#NUM!
4930470G03Rik	0.0885409	0.0885409	0.0885409	1.26496	0.0858573	0.0858573	0.0858573	1.25649	3.28176e-07	1.22931	0.0894789	0.928701	1	0.334166	0.334738	ENSMUSG00000085788	1	1	2447	ENSMUSG00000085788	26	103	20	42	0.47619	0	0	6	61	0.592233	3	0.334166	13	21440470	21445934	0.334738	0.334166	0.422706	0.420595	ENSMUSG00000085788	1	1	2447	ENSMUSG00000085788	21	88	15	32	0.46875
4930470P17Rik	0.0948303	0.0948303	-0.0948303	-1.20463	0.0971485	0.0971485	-0.0971485	-1.21084	-4.6207e-07	-1.23956	-0.108112	0.913907	1	0.558254	0.557909	ENSMUSG00000043583	1	1	1395	ENSMUSG00000043583	231	231	40	40	1	0	0	191	191	0.82684	2	0.558254	2	170579417	170602017	0.557909	0.558254	0.463424	0.460761	ENSMUSG00000043583	1	1	1395	ENSMUSG00000043583	189	189	20	20	1
4930471C04Rik	0	0	0	1	0	0	0	1	0	1	0	1	1	0	0	ENSMUSG00000091686	1	0	865	ENSMUSG00000091686	6	6	0	0	#NUM!	0	0	6	6	1	4	0	14	64099294	64104235	0	0	0	0	ENSMUSG00000091686	1	0	865	ENSMUSG00000091686	2	2	0	0	#NUM!
4930471C06Rik	0.0150097	0.0150097	-0.0150097	-1.01103	0.0320001	0.0320001	-0.0320001	-1.02365	-2.28558e-07	-1.04035	-0.0327132	0.973903	1	1.37601	1.38507	ENSMUSG00000086138	2	1	665	ENSMUSG00000086138	59	59	47	47	1	14	14	12	12	0.20339	3	1.37601	4	127474847	127476840	1.38507	1.37601	1.361	1.35307	ENSMUSG00000086138	2	1	665	ENSMUSG00000086138	29	29	28	28	1
4930471D02Rik	0.0953921	0.0953921	0.0953921	1.30808	0.0913156	0.0913156	0.0913156	1.29341	3.59653e-07	1.27122	0.10094	0.919598	1	0.309629	0.31122	ENSMUSG00000097689	1	1	2075	ENSMUSG00000097689	60	60	33	33	1	7	7	27	27	0.45	2	0.309629	10	93897157	93901956	0.31122	0.309629	0.405021	0.402536	ENSMUSG00000097689	1	1	2075	ENSMUSG00000097689	38	38	26	26	1
4930471M09Rik	0.0957367	0.0957367	0.0957367	1.11887	0.0911413	0.0911413	0.0911413	1.11279	3.01249e-07	1.08734	0.0546538	0.956414	1	0.805377	0.808067	ENSMUSG00000097693	1	1	1112	ENSMUSG00000097693	138	138	46	46	1	14	14	92	92	0.666667	3	0.805377	6	91430459	91440854	0.808067	0.805377	0.901114	0.899209	ENSMUSG00000097693	1	1	1112	ENSMUSG00000097693	96	96	31	31	1
4930473A02Rik	0.329862	0.329862	0.329862	1.13117	0.265113	0.265113	0.265113	1.10412	1.06935e-06	1.09929	0.109482	0.912821	1	2.51482	2.54629	ENSMUSG00000060029	2	1	1409	ENSMUSG00000060029	383	457	181	182	0.994505	153	153	202	275	0.601751	12	2.51482	2	130543790	130563749	2.54629	2.51482	2.84468	2.81141	ENSMUSG00000060029	2	1	1409	ENSMUSG00000060029	240	290	124	124	1
4930473D10Rik	0	0	0	1	0	0	0	1	0	1	0	1	1	0	0	ENSMUSG00000089934	1	0	487	ENSMUSG00000089934	0	1	0	0	#NUM!	0	0	0	1	1	2	0	10	114757746	114785104	0	0	0	0	ENSMUSG00000089934	1	0	487	ENSMUSG00000089934	0	0	0	0	#NUM!
4930474B08Rik	0	0	0	1	0	0	0	1	0	1	0	1	1	0	0	ENSMUSG00000103978	0	0	0	ENSMUSG00000103978	0	0	0	0	#NUM!	0	0	0	0	#NUM!	0	0	1	90870582	90871419	0	0	0	0	ENSMUSG00000103978	0	0	0	ENSMUSG00000103978	0	0	0	0	#NUM!
4930474H06Rik	0.204471	0.204471	-0.204471	-3.01157	0.205651	0.205651	-0.205651	-3.01351	-8.87965e-07	-3.09891	-0.326963	0.743696	1	0.306118	0.307786	ENSMUSG00000087109	1	1	1590	ENSMUSG00000087109	5	49	4	25	0.16	4	4	1	24	0.489796	2	0.306118	12	71317620	71321660	0.307786	0.306118	0.101647	0.102135	ENSMUSG00000087109	1	1	1590	ENSMUSG00000087109	1	8	1	5	0.2
4930474N05Rik	0.194835	0.194835	-0.194835	-1.80694	0.198561	0.198561	-0.198561	-1.82423	-8.63571e-07	-1.85935	-0.247395	0.804603	1	0.436283	0.439465	ENSMUSG00000096405	2	2	2142	ENSMUSG00000096405	146	146	48	48	1	16	16	98	98	0.671233	6	0.436283	14	36094916	36100114	0.439465	0.436283	0.241448	0.240904	ENSMUSG00000096405	2	2	2142	ENSMUSG00000096405	64	64	16	16	1
4930477E14Rik	1.47129	1.47129	-1.47129	-1.68942	1.51117	1.51117	-1.51117	-1.71489	-6.55875e-06	-1.73841	-0.645951	0.518312	1	3.60539	3.62501	ENSMUSG00000097539	1	1	621	ENSMUSG00000097539	148	148	115	115	1	43	43	33	33	0.222973	2	3.60539	3	96401149	96402014	3.62501	3.60539	2.1341	2.11384	ENSMUSG00000097539	1	1	621	ENSMUSG00000097539	68	68	41	41	1
4930478K11Rik	0.0441617	0.0441617	0.0441617	1.16218	0.0423403	0.0423403	0.0423403	1.15503	1.50936e-07	1.12943	0.0466327	0.962806	1	0.272295	0.273113	ENSMUSG00000097847	1	1	715	ENSMUSG00000097847	9	213	9	10	0.9	8	8	0	203	0.953052	3	0.272295	12	108313778	108328030	0.273113	0.272295	0.316457	0.315453	ENSMUSG00000097847	1	1	715	ENSMUSG00000097847	7	135	7	7	1
4930479D17Rik	0.0779177	0.0779177	0.0779177	1.42308	0.079922	0.079922	0.079922	1.43984	3.02067e-07	1.38297	0.107349	0.914512	1	0.184167	0.181706	ENSMUSG00000085238	1	1	740	ENSMUSG00000085238	59	59	7	7	1	2	2	52	52	0.881356	3	0.184167	6	146657217	146665403	0.181706	0.184167	0.262085	0.261628	ENSMUSG00000085238	1	1	740	ENSMUSG00000085238	32	32	6	6	1
4930480E11Rik	0.0676938	0.0676938	0.0676938	1.13597	0.0665118	0.0665118	0.0665118	1.13342	2.21651e-07	1.10395	0.050946	0.959369	1	0.497864	0.498517	ENSMUSG00000035651	1	1	1486	ENSMUSG00000035651	38	38	38	38	1	0	0	0	0	0	1	0.497864	X	78369642	78371128	0.498517	0.497864	0.565558	0.565029	ENSMUSG00000035651	1	1	1486	ENSMUSG00000035651	26	26	26	26	1
4930480G23Rik	0	0	0	1	0	0	0	1	0	1	0	1	1	0	0	ENSMUSG00000086332	1	0	1013	ENSMUSG00000086332	6	6	0	0	#NUM!	0	0	6	6	1	3	0	4	19979444	19985388	0	0	0	0	ENSMUSG00000086332	1	0	1013	ENSMUSG00000086332	1	1	0	0	#NUM!
4930480K15Rik	0	0	0	1	0	0	0	1	0	1	0	1	1	0	0	ENSMUSG00000090160	1	0	2199	ENSMUSG00000090160	0	0	0	0	#NUM!	0	0	0	0	#NUM!	3	0	17	90861168	90867102	0	0	0	0	ENSMUSG00000090160	1	0	2199	ENSMUSG00000090160	0	0	0	0	#NUM!
4930480K23Rik	0.108619	0.108619	0.108619	1.12697	0.0992852	0.0992852	0.0992852	1.11517	3.48816e-07	1.0952	0.0612879	0.95113	1	0.855501	0.862085	ENSMUSG00000097284	2	2	3755	ENSMUSG00000097284	384	394	165	165	1	30	30	219	229	0.581218	7	0.855501	14	69732783	69767113	0.862085	0.855501	0.96412	0.96137	ENSMUSG00000097284	2	2	3755	ENSMUSG00000097284	257	264	112	112	1
4930481A15Rik	0.124354	0.124354	-0.124354	-1.17953	0.135283	0.135283	-0.135283	-1.19719	-6.16182e-07	-1.21374	-0.11862	0.905577	1	0.817008	0.821322	ENSMUSG00000086938	5	4	2240	ENSMUSG00000086938	221	221	94	94	1	44	44	127	127	0.574661	14	0.817008	19	5406739	5422847	0.821322	0.817008	0.692654	0.686039	ENSMUSG00000086938	5	3	2240	ENSMUSG00000086938	101	101	48	48	1
4930481B07Rik	0.396776	0.396776	0.396776	1.22661	0.367941	0.367941	0.367941	1.20912	1.44006e-06	1.19204	0.172965	0.862679	1	1.75091	1.75951	ENSMUSG00000085956	2	2	1490	ENSMUSG00000085956	308	308	134	134	1	14	14	174	174	0.564935	4	1.75091	3	95015624	95020138	1.75951	1.75091	2.14769	2.12745	ENSMUSG00000085956	2	2	1490	ENSMUSG00000085956	199	199	99	99	1
4930483J18Rik	0.909625	0.909625	0.909625	1.15517	0.783522	0.783522	0.783522	1.13217	3.07832e-06	1.12261	0.205302	0.837336	1	5.8622	5.92806	ENSMUSG00000047938	2	2	1179	ENSMUSG00000047938	760	760	355	355	1	78	78	405	405	0.532895	5	5.8622	15	81190773	81192763	5.92806	5.8622	6.77183	6.71158	ENSMUSG00000047938	2	2	1179	ENSMUSG00000047938	514	514	247	247	1
4930483K19Rik	0.163342	0.163342	-0.163342	-1.89299	0.161832	0.161832	-0.161832	-1.87065	-7.21629e-07	-1.94789	-0.233887	0.815073	1	0.346258	0.347707	ENSMUSG00000086241	1	1	1237	ENSMUSG00000086241	62	397	14	22	0.636364	14	14	48	375	0.944584	4	0.346258	10	76545870	76562226	0.347707	0.346258	0.182916	0.185875	ENSMUSG00000086241	1	1	1237	ENSMUSG00000086241	22	143	1	7	0.142857
4930486F22Rik	0.119399	0.119399	0.119399	1.38355	0.116508	0.116508	0.116508	1.37248	4.59368e-07	1.34456	0.126578	0.899274	1	0.311298	0.312787	ENSMUSG00000085435	1	1	1501	ENSMUSG00000085435	21	42	21	24	0.875	11	11	0	18	0.428571	3	0.311298	10	86095884	86113580	0.312787	0.311298	0.430697	0.429295	ENSMUSG00000085435	1	1	1501	ENSMUSG00000085435	17	34	17	20	0.85
4930486I03Rik	0	0	0	1	0	0	0	1	0	1	0	1	1	0	0	ENSMUSG00000089914	1	0	788	ENSMUSG00000089914	0	0	0	0	#NUM!	0	0	0	0	#NUM!	3	0	1	20356451	20392300	0	0	0	0	ENSMUSG00000089914	1	0	788	ENSMUSG00000089914	0	0	0	0	#NUM!
4930486L24Rik	8.1915	8.1915	8.1915	2.42053	7.9818	7.9818	7.9818	2.36931	3.33973e-05	2.35231	1.79147	0.0732191	1	5.76651	5.82905	ENSMUSG00000050345	1	1	1364	ENSMUSG00000050345	446	446	404	404	1	357	357	42	42	0.0941704	8	5.76651	13	60842620	60864416	5.82905	5.76651	13.958	13.8109	ENSMUSG00000050345	1	1	1364	ENSMUSG00000050345	631	631	589	589	1
4930488B22Rik	0.00746499	0.00746499	0.00746499	1.66026	0.0143597	0.0143597	0.0143597	3.54017	2.97049e-08	1.61347	0.0407054	0.967531	1	0.0113061	0.00565306	ENSMUSG00000092578	1	1	1722	ENSMUSG00000092578	1	1	1	1	1	0	0	0	0	0	3	0.0113061	1	184712496	184718989	0.00565306	0.0113061	0.0187711	0.0200128	ENSMUSG00000092578	1	1	1722	ENSMUSG00000092578	1	1	1	1	1
4930488N24Rik	0	0	0	1	0	0	0	1	0	1	0	1	1	0	0	ENSMUSG00000099476	0	0	0	ENSMUSG00000099476	50	50	0	0	#NUM!	0	0	50	50	1	0	0	17	14104923	14106450	0	0	0	0	ENSMUSG00000099476	0	0	0	ENSMUSG00000099476	21	21	0	0	#NUM!
4930500F10Rik	0.104827	0.104827	0.104827	1.03543	0.0706823	0.0706823	0.0706823	1.02373	7.91906e-08	1.00625	0.0076439	0.993901	1	2.95854	2.97808	ENSMUSG00000097592	1	1	1224	ENSMUSG00000097592	293	293	186	186	1	1	1	107	107	0.365188	2	2.95854	9	106247959	106249413	2.97808	2.95854	3.06337	3.04876	ENSMUSG00000097592	1	1	1224	ENSMUSG00000097592	180	180	116	116	1
4930500M09Rik	0	0	0	1	0	0	0	1	0	1	0	1	1	0	0	ENSMUSG00000044306	0	0	0	ENSMUSG00000044306	1	1	0	0	#NUM!	0	0	1	1	1	0	0	1	170214859	170216422	0	0	0	0	ENSMUSG00000044306	0	0	0	ENSMUSG00000044306	1	1	0	0	#NUM!
4930502E09Rik	0.142988	0.142988	0.142988	1.21327	0.133789	0.133789	0.133789	1.19765	5.14194e-07	1.17907	0.100097	0.920267	1	0.67046	0.676896	ENSMUSG00000086799	1	1	755	ENSMUSG00000086799	43	43	26	26	1	15	15	17	17	0.395349	3	0.67046	11	84829177	84830868	0.676896	0.67046	0.813447	0.810685	ENSMUSG00000086799	1	1	755	ENSMUSG00000086799	32	32	19	19	1
4930502E18Rik	0.193702	0.193702	-0.193702	-1.03578	0.312186	0.312186	-0.312186	-1.05838	-1.48303e-06	-1.06582	-0.105762	0.915772	1	5.60743	5.6596	ENSMUSG00000055555	1	1	1427	ENSMUSG00000055555	780	780	411	411	1	245	245	369	369	0.473077	5	5.60743	X	53724825	53738441	5.6596	5.60743	5.41373	5.34741	ENSMUSG00000055555	1	1	1427	ENSMUSG00000055555	465	465	239	239	1
4930503B20Rik	0.0370134	0.0370134	-0.0370134	-1.0744	0.0381791	0.0381791	-0.0381791	-1.07679	-2.18568e-07	-1.10556	-0.0509237	0.959386	1	0.53451	0.535369	ENSMUSG00000090202	3	2	2404	ENSMUSG00000090202	30	127	30	66	0.454545	26	26	0	61	0.480315	7	0.53451	3	146645192	146651317	0.535369	0.53451	0.497497	0.49719	ENSMUSG00000090202	3	3	2404	ENSMUSG00000090202	14	69	14	37	0.378378
4930503E14Rik	0.37413	0.37413	0.37413	1.08135	0.279006	0.279006	0.279006	1.06004	1.00206e-06	1.05088	0.0767443	0.938827	1	4.59877	4.64676	ENSMUSG00000072595	1	1	1287	ENSMUSG00000072595	409	409	304	304	1	165	165	105	105	0.256724	4	4.59877	14	44163168	44171371	4.64676	4.59877	4.9729	4.92576	ENSMUSG00000072595	1	1	1287	ENSMUSG00000072595	245	245	198	198	1
4930503H13Rik	0.0364933	0.0364933	-0.0364933	-1.20463	0.0326168	0.0326168	-0.0326168	-1.18071	-1.77817e-07	-1.23956	-0.0670665	0.946529	1	0.214832	0.213105	ENSMUSG00000082612	1	1	725	ENSMUSG00000082612	8	8	8	8	1	0	0	0	0	0	2	0.214832	X	156539150	156540120	0.213105	0.214832	0.178338	0.180488	ENSMUSG00000082612	1	1	725	ENSMUSG00000082612	4	4	4	4	1
4930503L19Rik	0.227581	0.227581	0.227581	1.00732	0.632945	0.632945	-0.632945	-1.0205	-2.80596e-06	-1.02152	-0.0841164	0.932964	1	31.0945	31.5031	ENSMUSG00000044906	1	1	2291	ENSMUSG00000044906	6020	6020	3659	3659	1	2083	2083	2361	2361	0.392193	9	31.0945	18	70453139	70472480	31.5031	31.0945	31.3221	30.8701	ENSMUSG00000044906	1	1	2291	ENSMUSG00000044906	3504	3504	2220	2220	1
4930503O07Rik	0.0336836	0.0336836	-0.0336836	#DIV/0!	0.0339323	0.0339323	-0.0339323	#DIV/0!	-1.44258e-07	#DIV/0!	-0.183531	0.854382	1	0.0336836	0.0339323	ENSMUSG00000103692	1	1	578	ENSMUSG00000103692	27	27	1	1	1	0	0	26	26	0.962963	3	0.0336836	1	194212186	194222759	0.0339323	0.0336836	0	0	ENSMUSG00000103692	1	0	578	ENSMUSG00000103692	14	14	0	0	#NUM!
4930504O13Rik	1.99652	1.99652	-1.99652	-1.07324	2.4223	2.4223	-2.4223	-1.08929	-1.1841e-05	-1.10436	-0.372822	0.709281	1	29.2569	29.5501	ENSMUSG00000052642	1	1	549	ENSMUSG00000052642	1109	1109	825	825	1	759	759	284	284	0.256087	4	29.2569	11	58446148	58452923	29.5501	29.2569	27.2604	27.1278	ENSMUSG00000052642	1	1	549	ENSMUSG00000052642	573	573	463	463	1
4930505A04Rik	0.550778	0.550778	0.550778	1.19585	0.509424	0.509424	0.509424	1.17922	1.95292e-06	1.16215	0.186343	0.852176	1	2.81221	2.84243	ENSMUSG00000040919	2	2	990	ENSMUSG00000040919	203	204	143	143	1	114	114	60	61	0.29902	7	2.81221	11	30426005	30471827	2.84243	2.81221	3.36298	3.35185	ENSMUSG00000040919	2	2	990	ENSMUSG00000040919	138	138	103	103	1
4930505G20Rik	0.0347043	0.0347043	-0.0347043	#DIV/0!	0.0348434	0.0348434	-0.0348434	#DIV/0!	-1.4863e-07	#DIV/0!	-0.186291	0.852217	1	0.0347043	0.0348434	ENSMUSG00000093551	1	1	561	ENSMUSG00000093551	1	1	1	1	1	1	1	0	0	0	4	0.0347043	14	115396550	115409552	0.0348434	0.0347043	0	0	ENSMUSG00000093551	1	0	561	ENSMUSG00000093551	0	1	0	0	#NUM!
4930505K14Rik	0.0513741	0.0513741	-0.0513741	-1.20463	0.0522607	0.0522607	-0.0522607	-1.20814	-2.50325e-07	-1.23956	-0.079574	0.936576	1	0.302433	0.30335	ENSMUSG00000085740	1	1	515	ENSMUSG00000085740	100	100	8	8	1	2	2	92	92	0.92	3	0.302433	5	148777962	148783080	0.30335	0.302433	0.251059	0.251089	ENSMUSG00000085740	1	1	515	ENSMUSG00000085740	50	50	4	4	1
4930505M18Rik	0.401206	0.401206	0.401206	1.61769	0.388959	0.388959	0.388959	1.5937	1.59144e-06	1.5721	0.290001	0.771816	1	0.649526	0.655142	ENSMUSG00000093540	1	1	1169	ENSMUSG00000093540	31	45	31	39	0.794872	31	31	0	6	0.133333	2	0.649526	7	37669798	37672228	0.655142	0.649526	1.05073	1.0441	ENSMUSG00000093540	1	1	1169	ENSMUSG00000093540	26	43	26	38	0.684211
4930505N22Rik	0.174984	0.174984	-0.174984	-1.20463	0.184956	0.184956	-0.184956	-1.21788	-8.52629e-07	-1.23956	-0.146859	0.883244	1	1.03011	1.03383	ENSMUSG00000097690	1	1	945	ENSMUSG00000097690	159	329	47	50	0.94	7	7	112	279	0.848024	2	1.03011	19	45998136	46013386	1.03383	1.03011	0.855128	0.848877	ENSMUSG00000097690	1	1	945	ENSMUSG00000097690	88	172	23	25	0.92
4930505O20Rik	0.0210851	0.0210851	0.0210851	1.08278	0.0211367	0.0211367	0.0211367	1.08315	5.70125e-08	1.05226	0.0185466	0.985203	1	0.254715	0.254189	ENSMUSG00000086912	1	1	1758	ENSMUSG00000086912	30	30	23	23	1	0	0	7	7	0.233333	2	0.254715	8	80511841	80514473	0.254189	0.254715	0.275801	0.275326	ENSMUSG00000086912	1	1	1758	ENSMUSG00000086912	17	17	15	15	1
4930506C21Rik	0.175315	0.175315	0.175315	2.05091	0.175585	0.175585	0.175585	2.06267	7.09533e-07	1.99311	0.236688	0.812899	1	0.166822	0.16523	ENSMUSG00000087478	3	3	1984	ENSMUSG00000087478	37	57	17	17	1	10	10	20	40	0.701754	9	0.166822	17	8293365	8311080	0.16523	0.166822	0.342137	0.340815	ENSMUSG00000087478	3	3	1984	ENSMUSG00000087478	29	48	18	21	0.857143
4930507D05Rik	0.244438	0.244438	0.244438	1.16102	0.22542	0.22542	0.22542	1.14756	8.34129e-07	1.1283	0.109175	0.913064	1	1.51804	1.52768	ENSMUSG00000097129	1	1	1834	ENSMUSG00000097129	143	143	143	143	1	0	0	0	0	0	1	1.51804	10	62449488	62451322	1.52768	1.51804	1.76248	1.7531	ENSMUSG00000097129	1	1	1834	ENSMUSG00000097129	99	100	99	100	0.99
4930507D10Rik	0.28081	0.28081	0.28081	1.20019	0.263087	0.263087	0.263087	1.18631	9.9943e-07	1.16636	0.134896	0.892694	1	1.40272	1.41206	ENSMUSG00000086703	1	1	1152	ENSMUSG00000086703	405	405	83	83	1	12	12	322	322	0.795062	3	1.40272	11	80850380	80858300	1.41206	1.40272	1.68353	1.67515	ENSMUSG00000086703	1	1	1152	ENSMUSG00000086703	195	195	60	60	1
4930509E16Rik	0.125749	0.125749	0.125749	1.10684	0.107361	0.107361	0.107361	1.09072	3.81309e-07	1.07565	0.0573841	0.954239	1	1.17697	1.18343	ENSMUSG00000096986	1	1	1191	ENSMUSG00000096986	311	311	72	72	1	14	14	239	239	0.768489	3	1.17697	9	72518249	72531858	1.18343	1.17697	1.30272	1.29079	ENSMUSG00000096986	1	1	1191	ENSMUSG00000096986	225	227	48	48	1
4930509G22Rik	1.26188	1.26188	-1.26188	-1.16306	1.42514	1.42514	-1.42514	-1.18533	-6.33842e-06	-1.19679	-0.366474	0.714011	1	9.00084	9.11483	ENSMUSG00000096959	1	1	2481	ENSMUSG00000096959	5389	6342	1145	1147	0.998256	48	48	4244	5195	0.819142	4	9.00084	16	11178175	11192292	9.11483	9.00084	7.73896	7.68969	ENSMUSG00000096959	1	1	2481	ENSMUSG00000096959	3012	3550	593	594	0.998316
4930509J09Rik	0	0	0	1	0	0	0	1	0	1	0	1	1	0	0	ENSMUSG00000102362	1	0	1526	ENSMUSG00000102362	0	0	0	0	#NUM!	0	0	0	0	#NUM!	8	0	3	73351205	73481651	0	0	0	0	ENSMUSG00000102362	1	0	1526	ENSMUSG00000102362	0	0	0	0	#NUM!
4930509K18Rik	0.00648197	0.00648197	0.00648197	1.03766	0.0106837	0.0106837	0.0106837	1.06276	6.20508e-09	1.00842	0.00248199	0.99802	1	0.172103	0.170228	ENSMUSG00000087137	1	1	1810	ENSMUSG00000087137	17	17	16	16	1	6	6	1	1	0.0588235	3	0.172103	4	40313231	40317719	0.170228	0.172103	0.178585	0.180912	ENSMUSG00000087137	1	1	1810	ENSMUSG00000087137	11	11	10	10	1
4930510E17Rik	0.0510938	0.0510938	0.0510938	2.07533	0.051526	0.051526	0.051526	2.0725	2.06919e-07	2.01684	0.128831	0.897492	1	0.0475146	0.0480427	ENSMUSG00000032048	1	1	1639	ENSMUSG00000032048	21	21	4	4	1	0	0	17	17	0.809524	2	0.0475146	9	53264614	53280985	0.0480427	0.0475146	0.0986084	0.0995687	ENSMUSG00000032048	1	1	1639	ENSMUSG00000032048	20	20	5	5	1
4930511A02Rik	0.32248	0.32248	-0.32248	-1.17236	0.344449	0.344449	-0.344449	-1.18523	-1.60693e-06	-1.20636	-0.188542	0.850452	1	2.19342	2.20398	ENSMUSG00000097841	1	1	1935	ENSMUSG00000097841	236	236	218	218	1	66	66	18	18	0.0762712	4	2.19342	12	11438232	11444812	2.20398	2.19342	1.87094	1.85953	ENSMUSG00000097841	1	1	1935	ENSMUSG00000097841	137	137	112	112	1
4930511M06Rik	0.0547376	0.0547376	-0.0547376	-2.40926	0.0540405	0.0540405	-0.0540405	-2.39051	-2.39115e-07	-2.47913	-0.154695	0.877062	1	0.0935791	0.0929044	ENSMUSG00000086607	5	3	4161	ENSMUSG00000086607	509	1515	17	20	0.85	15	15	492	1495	0.986799	13	0.0935791	18	57373454	57552397	0.0929044	0.0935791	0.0388414	0.0388639	ENSMUSG00000086607	5	2	4161	ENSMUSG00000086607	233	755	5	5	1
4930511O05Rik	0	0	0	1	0	0	0	1	0	1	0	1	1	0	0	ENSMUSG00000086698	1	0	391	ENSMUSG00000086698	1	1	0	0	#NUM!	0	0	1	1	1	3	0	13	27292615	27306032	0	0	0	0	ENSMUSG00000086698	1	0	391	ENSMUSG00000086698	2	2	0	0	#NUM!
4930512B01Rik	0.143039	0.143039	0.143039	1.31767	0.138844	0.138844	0.138844	1.30618	5.40983e-07	1.28053	0.125652	0.900008	1	0.450277	0.453477	ENSMUSG00000020992	2	1	2724	ENSMUSG00000020992	153	276	61	63	0.968254	10	10	92	213	0.771739	10	0.450277	12	69790287	69840479	0.453477	0.450277	0.593316	0.592321	ENSMUSG00000020992	2	2	2724	ENSMUSG00000020992	96	198	50	50	1
4930512H18Rik	0.0521611	0.0521611	-0.0521611	#DIV/0!	0.0526626	0.0526626	-0.0526626	#DIV/0!	-2.23392e-07	#DIV/0!	-0.228388	0.819345	1	0.0521611	0.0526626	ENSMUSG00000086866	1	1	1493	ENSMUSG00000086866	10	14	4	4	1	0	0	6	10	0.714286	3	0.0521611	8	61849005	61922834	0.0526626	0.0521611	0	0	ENSMUSG00000086866	1	0	1493	ENSMUSG00000086866	3	5	0	0	#NUM!
4930512M02Rik	0.0480623	0.0480623	0.0480623	3.32052	0.0488831	0.0488831	0.0488831	3.54764	1.97537e-07	3.22694	0.15759	0.87478	1	0.0207118	0.0191876	ENSMUSG00000062511	2	0	940	ENSMUSG00000062511	3	3	1	1	1	1	1	2	2	0.666667	6	0.0207118	11	11589222	11627835	0.0191876	0.0207118	0.0687741	0.0680707	ENSMUSG00000062511	2	0	940	ENSMUSG00000062511	6	6	2	2	1
4930513N10Rik	0.666873	0.666873	-0.666873	-1.03364	0.915517	0.915517	-0.915517	-1.04648	-5.24875e-06	-1.06362	-0.195724	0.844826	1	20.4902	20.6105	ENSMUSG00000074136	2	2	2803	ENSMUSG00000074136	3682	3722	2910	2950	0.986441	111	111	772	772	0.207415	6	20.4902	8	95806829	95821728	20.6105	20.4902	19.8233	19.695	ENSMUSG00000074136	2	2	2803	ENSMUSG00000074136	2158	2182	1695	1719	0.986038
4930513O06Rik	0.0959307	0.0959307	0.0959307	1.66026	0.0962768	0.0962768	0.0962768	1.66621	3.8173e-07	1.61347	0.145921	0.883984	1	0.145292	0.144514	ENSMUSG00000031270	1	1	804	ENSMUSG00000031270	15	15	6	6	1	3	3	9	9	0.6	4	0.145292	X	139086242	139093405	0.144514	0.145292	0.241223	0.240791	ENSMUSG00000031270	1	1	804	ENSMUSG00000031270	9	9	6	6	1
4930515B02Rik	0	0	0	1	0	0	0	1	0	1	0	1	1	0	0	ENSMUSG00000087045	1	0	591	ENSMUSG00000087045	4	4	0	0	#NUM!	0	0	4	4	1	3	0	4	140872692	140878055	0	0	0	0	ENSMUSG00000087045	1	0	591	ENSMUSG00000087045	2	2	0	0	#NUM!
4930515G01Rik	0	0	0	1	0	0	0	1	0	1	0	1	1	0	0	ENSMUSG00000092183	0	0	0	ENSMUSG00000092183	0	0	0	0	#NUM!	0	0	0	0	#NUM!	0	0	5	114773736	114774983	0	0	0	0	ENSMUSG00000092183	0	0	0	ENSMUSG00000092183	0	0	0	0	#NUM!
4930515G13Rik	0.734854	0.734854	-0.734854	-1.3023	0.770431	0.770431	-0.770431	-1.32022	-3.4406e-06	-1.34007	-0.343763	0.731024	1	3.16571	3.17636	ENSMUSG00000049202	1	1	492	ENSMUSG00000049202	93	93	80	80	1	0	0	13	13	0.139785	3	3.16571	17	21801158	21801658	3.17636	3.16571	2.43086	2.40593	ENSMUSG00000049202	1	1	492	ENSMUSG00000049202	40	40	37	37	1
4930515L19Rik	0	0	0	1	0	0	0	1	0	1	0	1	1	0	0	ENSMUSG00000085157	1	0	769	ENSMUSG00000085157	2	2	0	0	#NUM!	0	0	2	2	1	3	0	X	46267558	46328911	0	0	0	0	ENSMUSG00000085157	1	0	769	ENSMUSG00000085157	1	1	0	0	#NUM!
4930516B21Rik	0.0905524	0.0905524	0.0905524	1.05099	0.0694269	0.0694269	0.0694269	1.03888	1.62535e-07	1.02137	0.0201751	0.983904	1	1.77584	1.78581	ENSMUSG00000097504	1	1	1195	ENSMUSG00000097504	251	251	109	109	1	16	16	142	142	0.565737	4	1.77584	9	119440277	119444830	1.78581	1.77584	1.8664	1.85523	ENSMUSG00000097504	1	1	1195	ENSMUSG00000097504	176	176	69	69	1
4930516K23Rik	0.029985	0.029985	0.029985	#DIV/0!	0.0300644	0.0300644	0.0300644	#DIV/0!	1.24799e-07	#DIV/0!	0.173162	0.862524	1	0	0	ENSMUSG00000090219	1	0	1078	ENSMUSG00000090219	42	74	0	0	#NUM!	0	0	42	74	1	8	0	7	103998799	104137405	0	0	0.029985	0.0300644	ENSMUSG00000090219	1	1	1078	ENSMUSG00000090219	22	46	1	1	1
4930517E11Rik	0	0	0	1	0	0	0	1	0	1	0	1	1	0	0	ENSMUSG00000085496	1	0	1457	ENSMUSG00000085496	0	0	0	0	#NUM!	0	0	0	0	#NUM!	3	0	2	124123635	124129956	0	0	0	0	ENSMUSG00000085496	1	0	1457	ENSMUSG00000085496	0	0	0	0	#NUM!
4930517J16Rik	0	0	0	1	0	0	0	1	0	1	0	1	1	0	0	ENSMUSG00000102880	0	0	0	ENSMUSG00000102880	0	8	0	0	#NUM!	0	0	0	8	1	0	0	4	44669329	44670897	0	0	0	0	ENSMUSG00000102880	0	0	0	ENSMUSG00000102880	0	4	0	0	#NUM!
4930517L18Rik	0.307864	0.307864	0.307864	2.90546	0.306564	0.306564	0.306564	2.91606	1.26184e-06	2.82357	0.378822	0.70482	1	0.161569	0.159997	ENSMUSG00000104225	1	1	482	ENSMUSG00000104225	2	15	2	4	0.5	1	1	0	11	0.733333	2	0.161569	18	37618905	37619766	0.159997	0.161569	0.469433	0.466562	ENSMUSG00000104225	1	1	482	ENSMUSG00000104225	4	20	4	7	0.571429
4930517O19Rik	0.153604	0.153604	0.153604	1.32821	0.150262	0.150262	0.150262	1.31908	5.82818e-07	1.29078	0.132486	0.8946	1	0.468008	0.470922	ENSMUSG00000054391	3	3	1040	ENSMUSG00000054391	405	405	25	25	1	15	15	380	380	0.938272	10	0.468008	14	100213141	100246280	0.470922	0.468008	0.621612	0.621183	ENSMUSG00000054391	3	3	1040	ENSMUSG00000054391	209	209	20	20	1
4930518C09Rik	0.0407304	0.0407304	-0.0407304	#DIV/0!	0.0409733	0.0409733	-0.0409733	#DIV/0!	-1.74438e-07	#DIV/0!	-0.201818	0.840059	1	0.0407304	0.0409733	ENSMUSG00000092309	1	1	478	ENSMUSG00000092309	1	1	1	1	1	1	1	0	0	0	2	0.0407304	5	48003064	48005707	0.0409733	0.0407304	0	0	ENSMUSG00000092309	1	0	478	ENSMUSG00000092309	0	0	0	0	#NUM!
4930518I15Rik	0	0	0	1	0	0	0	1	0	1	0	1	1	0	0	ENSMUSG00000074629	1	0	1331	ENSMUSG00000074629	0	0	0	0	#NUM!	0	0	0	0	#NUM!	1	0	2	156856615	156857946	0	0	0	0	ENSMUSG00000074629	1	0	1331	ENSMUSG00000074629	0	0	0	0	#NUM!
4930518J20Rik	0	0	0	1	0	0	0	1	0	1	0	1	1	0	0	ENSMUSG00000103705	0	0	0	ENSMUSG00000103705	715	715	0	0	#NUM!	0	0	715	715	1	0	0	1	156303488	156304966	0	0	0	0	ENSMUSG00000103705	0	0	0	ENSMUSG00000103705	423	423	0	0	#NUM!
4930519A11Rik	0.0273567	0.0273567	0.0273567	1.2452	0.0279795	0.0279795	0.0279795	1.25274	1.00393e-07	1.2101	0.0475748	0.962055	1	0.111571	0.110705	ENSMUSG00000097627	1	1	1396	ENSMUSG00000097627	29	29	8	8	1	0	0	21	21	0.724138	2	0.111571	12	12902719	12907251	0.110705	0.111571	0.138928	0.138684	ENSMUSG00000097627	1	1	1396	ENSMUSG00000097627	16	16	6	6	1
4930519D14Rik	0.170798	0.170798	0.170798	1.12018	0.14619	0.14619	0.14619	1.10226	5.39323e-07	1.08861	0.0736346	0.941301	1	1.42123	1.42956	ENSMUSG00000086263	1	1	1137	ENSMUSG00000086263	178	178	83	83	1	38	38	95	95	0.533708	4	1.42123	13	30615042	30624259	1.42956	1.42123	1.59203	1.57575	ENSMUSG00000086263	1	1	1137	ENSMUSG00000086263	108	108	56	56	1
4930519F09Rik	0.0557854	0.0557854	-0.0557854	#DIV/0!	0.0567791	0.0567791	-0.0567791	#DIV/0!	-2.38915e-07	#DIV/0!	-0.236189	0.813286	1	0.0557854	0.0567791	ENSMUSG00000090126	2	2	1396	ENSMUSG00000090126	9	9	4	4	1	2	2	5	5	0.555556	4	0.0557854	10	28880920	28923507	0.0567791	0.0557854	0	0	ENSMUSG00000090126	2	0	1396	ENSMUSG00000090126	7	7	0	0	#NUM!
4930519F16Rik	0.00972439	0.00972439	-0.00972439	-1.02976	0.0103593	0.0103593	-0.0103593	-1.03169	-8.10823e-08	-1.05963	-0.0235735	0.981193	1	0.336441	0.337202	ENSMUSG00000031325	7	1	3067	ENSMUSG00000031325	208	215	53	53	1	48	48	155	162	0.753488	15	0.336441	X	103182970	103311782	0.337202	0.336441	0.326716	0.326843	ENSMUSG00000031325	7	2	3067	ENSMUSG00000031325	83	88	31	31	1
4930519F24Rik	0.112946	0.112946	-0.112946	-1.50579	0.11295	0.11295	-0.11295	-1.50422	-5.10673e-07	-1.54946	-0.161201	0.871935	1	0.336254	0.33696	ENSMUSG00000101584	1	1	579	ENSMUSG00000101584	75	75	10	10	1	4	4	65	65	0.866667	3	0.336254	9	100022299	100034672	0.33696	0.336254	0.223308	0.22401	ENSMUSG00000101584	1	1	579	ENSMUSG00000101584	35	35	4	4	1
4930519G04Rik	0.483927	0.483927	0.483927	1.07991	0.335753	0.335753	0.335753	1.05473	1.28317e-06	1.04948	0.0856673	0.931731	1	6.05586	6.1345	ENSMUSG00000029564	4	3	3964	ENSMUSG00000029564	3221	3672	1233	1233	1	462	462	1988	2439	0.664216	17	6.05586	5	114853663	114883880	6.1345	6.05586	6.53979	6.47026	ENSMUSG00000029564	4	3	3964	ENSMUSG00000029564	2130	2398	802	802	1
4930519P11Rik	1.22084	1.22084	-1.22084	-1.11197	1.43419	1.43419	-1.43419	-1.1329	-6.54461e-06	-1.14421	-0.322726	0.746903	1	12.1245	12.226	ENSMUSG00000097602	1	1	501	ENSMUSG00000097602	312	312	312	312	1	0	0	0	0	0	1	12.1245	2	154612936	154613437	12.226	12.1245	10.9036	10.7918	ENSMUSG00000097602	1	1	501	ENSMUSG00000097602	169	169	169	169	1
4930520O04Rik	0.186314	0.186314	-0.186314	-1.09186	0.22105	0.22105	-0.22105	-1.11011	-1.04276e-06	-1.12352	-0.119805	0.904638	1	2.21465	2.22854	ENSMUSG00000074039	3	3	3745	ENSMUSG00000074039	791	872	366	426	0.859155	148	148	425	446	0.511468	8	2.21465	9	114368302	114377229	2.22854	2.21465	2.02833	2.00749	ENSMUSG00000074039	3	3	3745	ENSMUSG00000074039	426	474	198	235	0.842553
4930521E06Rik	0.0215128	0.0215128	-0.0215128	#DIV/0!	0.0203339	0.0203339	-0.0203339	#DIV/0!	-9.21339e-08	#DIV/0!	-0.146673	0.883391	1	0.0215128	0.0203339	ENSMUSG00000101701	1	1	905	ENSMUSG00000101701	1	1	1	1	1	1	1	0	0	0	3	0.0215128	1	44739675	44744949	0.0203339	0.0215128	0	0	ENSMUSG00000101701	1	0	905	ENSMUSG00000101701	0	0	0	0	#NUM!
4930522H14Rik	0.00167824	0.00167824	-0.00167824	-1.00077	0.0240277	0.0240277	-0.0240277	-1.01107	-2.70532e-07	-1.02979	-0.0306628	0.975538	1	2.18345	2.19453	ENSMUSG00000060491	2	2	963	ENSMUSG00000060491	329	329	108	108	1	81	81	221	221	0.671733	7	2.18345	4	109505336	109531297	2.19453	2.18345	2.18177	2.17051	ENSMUSG00000060491	2	2	963	ENSMUSG00000060491	189	189	65	65	1
4930522L14Rik	0.0508205	0.0508205	-0.0508205	-1.08417	0.0568273	0.0568273	-0.0568273	-1.09424	-2.90532e-07	-1.11561	-0.061295	0.951124	1	0.654628	0.659828	ENSMUSG00000072762	2	2	2409	ENSMUSG00000072762	104	105	81	81	1	35	35	23	24	0.228571	6	0.654628	5	109735989	109751886	0.659828	0.654628	0.603808	0.603	ENSMUSG00000072762	2	2	2409	ENSMUSG00000072762	53	53	45	45	1
4930522N08Rik	0	0	0	1	0	0	0	1	0	1	0	1	1	0	0	ENSMUSG00000029331	1	0	916	ENSMUSG00000029331	0	0	0	0	#NUM!	0	0	0	0	#NUM!	2	0	5	99682998	99685034	0	0	0	0	ENSMUSG00000029331	1	0	916	ENSMUSG00000029331	0	0	0	0	#NUM!
4930522O17Rik	5.57482	5.57482	5.57482	1.58445	5.31602	5.31602	5.31602	1.55219	2.20513e-05	1.5398	1.05518	0.291345	1	9.53856	9.6271	ENSMUSG00000086947	1	1	447	ENSMUSG00000086947	453	453	219	219	1	169	169	234	234	0.516556	3	9.53856	4	53246195	53251115	9.6271	9.53856	15.1134	14.9431	ENSMUSG00000086947	1	1	447	ENSMUSG00000086947	351	351	209	209	1
4930523C07Rik	0.00436221	0.00436221	0.00436221	1.01649	0.00276819	0.00276819	0.00276819	1.01044	-1.37811e-08	-1.01231	-0.00446833	0.996435	1	0.264592	0.26519	ENSMUSG00000090394	5	2	7211	ENSMUSG00000090394	73	132	44	98	0.44898	14	15	29	34	0.257576	11	0.264592	1	160044381	160080208	0.26519	0.264592	0.268954	0.267958	ENSMUSG00000090394	5	2	7211	ENSMUSG00000090394	48	78	32	60	0.533333
4930524B15Rik	1.22217	1.22217	1.22217	1.03468	0.294719	0.294719	0.294719	1.00826	8.33296e-07	1.00552	0.0233117	0.981402	1	35.2391	35.6696	ENSMUSG00000020299	1	1	2000	ENSMUSG00000020299	6124	6124	3620	3620	1	1449	1449	2504	2504	0.408883	5	35.2391	11	31965591	31979651	35.6696	35.2391	36.4613	35.9643	ENSMUSG00000020299	1	1	2000	ENSMUSG00000020299	3588	3588	2256	2256	1
4930524J08Rik	0.211318	0.211318	0.211318	1.2618	0.204086	0.204086	0.204086	1.25209	7.82086e-07	1.22624	0.137297	0.890796	1	0.807178	0.809589	ENSMUSG00000035364	1	1	603	ENSMUSG00000035364	25	25	25	25	1	0	0	0	0	0	1	0.807178	5	99979060	99979663	0.809589	0.807178	1.0185	1.01367	ENSMUSG00000035364	1	1	603	ENSMUSG00000035364	19	19	19	19	1
4930524N10Rik	0.121819	0.121819	0.121819	1.09746	0.100166	0.100166	0.100166	1.07923	3.56146e-07	1.06653	0.0521226	0.958431	1	1.24992	1.26419	ENSMUSG00000059663	1	1	919	ENSMUSG00000059663	58	59	58	59	0.983051	22	22	0	0	0	3	1.24992	X	154339224	154343392	1.26419	1.24992	1.37174	1.36436	ENSMUSG00000059663	1	1	919	ENSMUSG00000059663	39	39	39	39	1
4930524O07Rik	3.3433	3.3433	3.3433	1.42308	3.14683	3.14683	3.14683	1.39341	1.29611e-05	1.38297	0.703195	0.481935	1	7.90228	7.99891	ENSMUSG00000090207	2	1	1121	ENSMUSG00000090207	464	1297	362	455	0.795604	70	70	102	842	0.64919	4	7.90228	9	106891546	106895182	7.99891	7.90228	11.2456	11.1457	ENSMUSG00000090207	2	1	1121	ENSMUSG00000090207	426	1010	334	390	0.85641
4930524O08Rik	0.120207	0.120207	0.120207	1.03629	0.0948546	0.0948546	0.0948546	1.02857	1.00482e-07	1.00708	0.00916436	0.992688	1	3.31249	3.32006	ENSMUSG00000098627	3	3	3550	ENSMUSG00000098627	1235	1235	604	604	1	137	137	631	631	0.510931	10	3.31249	9	89826518	89864028	3.32006	3.31249	3.4327	3.41491	ENSMUSG00000098627	3	3	3550	ENSMUSG00000098627	750	750	377	377	1
[truncated: 44,489 more rows]
[truncated: 12 more columns]

## Sheet: Lung
Feature ID	Experiment - Range (original values)	Experiment - IQR (original values)	Experiment - Difference (original values)	Experiment - Fold Change (original values)	Experiment - Range (normalized values)	Experiment - IQR (normalized values)	Experiment - Difference (normalized values)	Experiment - Fold Change (normalized values)	Baggerley's test: KO vs WT original values - Weighted proportions difference	Baggerley's test: KO vs WT original values - Weighted proportions fold change	Baggerley's test: KO vs WT original values - Test statistic	Baggerley's test: KO vs WT original values - P-value	Baggerley's test: KO vs WT original values - FDR p-value correction	WT - TN1512R0480--CGTACGTA_1 (paired) (GE) - Expression values	WT - TN1512R0480--CGTACGTA_1 (paired) (GE) - Normalized expression values	WT - TN1512R0480--CGTACGTA_1 (paired) (GE) - Transcripts annotated	WT - TN1512R0480--CGTACGTA_1 (paired) (GE) - Detected transcripts	WT - TN1512R0480--CGTACGTA_1 (paired) (GE) - Exon length	WT - TN1512R0480--CGTACGTA_1 (paired) (GE) - Unique gene reads	WT - TN1512R0480--CGTACGTA_1 (paired) (GE) - Total gene reads	WT - TN1512R0480--CGTACGTA_1 (paired) (GE) - Unique exon reads	WT - TN1512R0480--CGTACGTA_1 (paired) (GE) - Total exon reads	WT - TN1512R0480--CGTACGTA_1 (paired) (GE) - Ratio of unique to total (exon reads)	WT - TN1512R0480--CGTACGTA_1 (paired) (GE) - Unique exon-exon reads	WT - TN1512R0480--CGTACGTA_1 (paired) (GE) - Total exon-exon reads	WT - TN1512R0480--CGTACGTA_1 (paired) (GE) - Unique intron reads	WT - TN1512R0480--CGTACGTA_1 (paired) (GE) - Total intron reads	WT - TN1512R0480--CGTACGTA_1 (paired) (GE) - Ratio of intron to total gene reads	WT - TN1512R0480--CGTACGTA_1 (paired) (GE) - Exons	WT - TN1512R0480--CGTACGTA_1 (paired) (GE) - RPKM	WT - TN1512R0480--CGTACGTA_1 (paired) (GE) - Chromosome	WT - TN1512R0480--CGTACGTA_1 (paired) (GE) - Chromosome region start	WT - TN1512R0480--CGTACGTA_1 (paired) (GE) - Chromosome region end	WT - Normalized means	WT - Means	KO - TN1512R0481-1--GAGTGGAT_1 (paired) (GE) - Expression values	KO - TN1512R0481-1--GAGTGGAT_1 (paired) (GE) - Normalized expression values	KO - TN1512R0481-1--GAGTGGAT_1 (paired) (GE) - Transcripts annotated	KO - TN1512R0481-1--GAGTGGAT_1 (paired) (GE) - Detected transcripts	KO - TN1512R0481-1--GAGTGGAT_1 (paired) (GE) - Exon length	KO - TN1512R0481-1--GAGTGGAT_1 (paired) (GE) - Unique gene reads	KO - TN1512R0481-1--GAGTGGAT_1 (paired) (GE) - Total gene reads	KO - TN1512R0481-1--GAGTGGAT_1 (paired) (GE) - Unique exon reads	KO - TN1512R0481-1--GAGTGGAT_1 (paired) (GE) - Total exon reads	KO - TN1512R0481-1--GAGTGGAT_1 (paired) (GE) - Ratio of unique to total (exon reads)	KO - TN1512R0481-1--GAGTGGAT_1 (paired) (GE) - Unique exon-exon reads	KO - TN1512R0481-1--GAGTGGAT_1 (paired) (GE) - Total exon-exon reads	KO - TN1512R0481-1--GAGTGGAT_1 (paired) (GE) - Unique intron reads	KO - TN1512R0481-1--GAGTGGAT_1 (paired) (GE) - Total intron reads
[truncated: 45,706 more rows]
[truncated: 8 more columns]

[truncated: 1 more sheets: Brain]
